# Supplementary material for: Construction of a High-Density Genetic Linkage Map and QTL Mapping for Stem Rot Resistance in Passion Fruit (Passiflora edulis Sims)
Source: Genes (Basel). 2025 Jan 17;16(1):96. doi: 10.3390/genes16010096 (PMC11765416; doi:10.3390/genes16010096)
Supplement: Supplementary file 1 [file genes-16-00096-s001.zip › Supplementary Table 1.xlsx]

## Sheet: Sheet1
Supplementary Table 1 Statistics of sequencing data for ZG7, HG and 158 individuals.
Sample ID	Total Clean Reads (bp)	Total Clean Bases (bp)	Q30 (%)	GC content (%)
ZG7	141877476	41987231840	94.26	42.32
HG	141115213	41852618618	94.39	42.19
Offspring	2939344344	868334262166	93.94	41.95
Total	3222337033	952174112624	93.95	41.96
