# Supplementary material for: Construction of a High-Density Genetic Linkage Map and QTL Mapping for Stem Rot Resistance in Passion Fruit (Passiflora edulis Sims)
Source: Genes (Basel). 2025 Jan 17;16(1):96. doi: 10.3390/genes16010096 (PMC11765416; doi:10.3390/genes16010096)
Supplement: Supplementary file 1 [file genes-16-00096-s001.zip › Supplementary Table 2.xlsx]

## Sheet: Sheet1
Supplementary Table 2 Comparison of ZG7, HG, and 158 incividuals to the passion fruit genome.
Sample ID	Clean Reads	Mapped (%)	Properly_mapped (%)
ZG7	283754952	98.63	79.65
HG	282230426	98.75	84.35
Offspring (average)	36970400	98.18	83.02
