# Supplementary material for: Construction of a High-Density Genetic Linkage Map and QTL Mapping for Stem Rot Resistance in Passion Fruit (Passiflora edulis Sims)
Source: Genes (Basel). 2025 Jan 17;16(1):96. doi: 10.3390/genes16010096 (PMC11765416; doi:10.3390/genes16010096)
Supplement: Supplementary file 1 [file genes-16-00096-s001.zip › Supplementary Table 3.xlsx]

## Sheet: Sheet1
Supplementary Table 3 Depth and coverage of sequencing data for ZG7, HG and 158 individuals.
Sample ID	Depth	Coverage ratio 1× (%)	Coverage ratio 5× (%)	Coverage ratio 10× (%)
ZG7	24	99.07	97.35	90.22
HG	28	82.59	74.62	69.03
Offspring (average)	3.92	74.87	31.87	9.14
