# Supplementary material for: Construction of a High-Density Genetic Linkage Map and QTL Mapping for Stem Rot Resistance in Passion Fruit (Passiflora edulis Sims)
Source: Genes (Basel). 2025 Jan 17;16(1):96. doi: 10.3390/genes16010096 (PMC11765416; doi:10.3390/genes16010096)
Supplement: Supplementary file 1 [file genes-16-00096-s001.zip › Supplementary Table 4.xlsx]

## Sheet: Sheet1
Supplementary Table 4 The decetation of SNPs between ZG7 and HG.
Sample ID	SNP Number	Transition Numbers	Transverison Numbers	Ti/Tv Ratio	Heterozygosity Number	Homozygosity Number
ZG7	5849756	4096174	1753582	2.34	3566274	2283482
HG	5849756	4096174	1753582	2.34	946585	4903171
