# Supplementary material for: Construction of a High-Density Genetic Linkage Map and QTL Mapping for Stem Rot Resistance in Passion Fruit (Passiflora edulis Sims)
Source: Genes (Basel). 2025 Jan 17;16(1):96. doi: 10.3390/genes16010096 (PMC11765416; doi:10.3390/genes16010096)
Supplement: Supplementary file 1 [file genes-16-00096-s001.zip › Supplementary Table 5.xlsx]

## Sheet: Sheet1
Supplementary Table5 Candidate genes for resistance to stem rot disease in passion fruit.
Gene ID	Chromosome	Position start (bp)	Position end (bp)	Annotation
ZX.05G0020630	Chr5	113378446	113379926	hypothetical protein
ZX.05G0020640	Chr5	113474421	113480819	DNA/RNA polymerases superfamily protein
ZX.05G0020650	Chr5	113529592	113530091	hypothetical protein
ZX.05G0020660	Chr5	113530095	113531254	pentatricopeptide repeat-containing protein
ZX.05G0020670	Chr5	113531414	113531867	pentatricopeptide repeat
ZX.05G0020680	Chr5	113665103	113669870	DNA/RNA polymerases superfamily protein
ZX.05G0020690	Chr5	113681209	113686195	DNA/RNA polymerases superfamily protein
ZX.05G0020700	Chr5	113741000	113749751	NAC domain-containing protein 14
ZX.05G0020710	Chr5	113778339	113783297	DNA/RNA polymerases superfamily protein
ZX.05G0020720	Chr5	113790295	113793066	uncharacterized calcium-binding protein
ZX.05G0020730	Chr5	113793073	113793411	NA
ZX.05G0020740	Chr5	113793918	113819533	NAC domain-containing protein 91
ZX.05G0020750	Chr5	113836180	113840903	DNA/RNA polymerases superfamily protein
ZX.05G0020760	Chr5	113872474	113877461	DNA/RNA polymerases superfamily protein
ZX.05G0020770	Chr5	113883731	113888240	DNA/RNA polymerases superfamily protein
ZX.05G0020780	Chr5	113891028	113893603	hypothetical protein
ZX.05G0020790	Chr5	113905506	113906809	NAC domain-containing protein 91
ZX.05G0020800	Chr5	114075755	114078442	hypothetical protein
ZX.05G0020810	Chr5	114079035	114083805	protein ENHANCED DISEASE RESISTANCE 4
ZX.05G0020820	Chr5	114088814	114095534	hypothetical protein
ZX.05G0020830	Chr5	114101543	114103167	B3 domain-containing transcription factor NGA1-like isoform X1
ZX.05G0020840	Chr5	114103170	114103379	hypothetical protein
ZX.05G0020850	Chr5	114127017	114131834	DNA/RNA polymerases superfamily protein
ZX.05G0020860	Chr5	114133244	114156331	hypothetical protein
ZX.05G0020870	Chr5	114167096	114168287	uncharacterized calcium-binding protein
ZX.05G0020880	Chr5	114169338	114170654	NAC domain-containing protein 91
ZX.05G0020890	Chr5	114432089	114437154	DNA/RNA polymerases superfamily protein
ZX.05G0020900	Chr5	114472422	114472588	hypothetical protein
ZX.05G0020910	Chr5	114516302	114517237	uncharacterized protein
ZX.05G0020920	Chr5	114518391	114520115	WAT1-related protein
ZX.05G0020930	Chr5	114575616	114582541	uncharacterized protein
ZX.05G0020940	Chr5	114583225	114585041	WAT1-related protein
ZX.05G0020950	Chr5	114718787	114719133	RNA-binding protein 38 isoform X1
