# Supplementary material for: Construction of a High-Density Genetic Linkage Map and QTL Mapping for Stem Rot Resistance in Passion Fruit (Passiflora edulis Sims)
Source: Genes (Basel). 2025 Jan 17;16(1):96. doi: 10.3390/genes16010096 (PMC11765416; doi:10.3390/genes16010096)
Supplement: Supplementary file 1 [file genes-16-00096-s001.zip › Supplementary Table 6.xlsx]

## Sheet: Sheet1
Supplementary Table 6 DEGs during three stages of Fusarium solani infection between HG and ZG7.
Gene id	HG_A1_1	HG_A1_2	HG_A1_3	HG_A2_1	HG_A2_2	HG_A2_3	HG_A3_1	HG_A3_2	HG_A3_3	ZG7_A1_1	ZG7_A1_2	ZG7_A1_3	ZG7_A2_1	ZG7_A2_2	ZG7_A2_3	ZG7_A3_1	ZG7_A3_2	ZG7_A3_3	A1	A2	B1	B2	C1	C2	ZG7_A1_1	ZG7_A1_2	ZG7_A1_3	HG_A1_1	HG_A1_2	HG_A1_3	ZG7_A2_1	ZG7_A2_2	ZG7_A2_3	HG_A2_1	HG_A2_2	HG_A2_3	ZG7_A3_1	ZG7_A3_2	ZG7_A3_3	HG_A3_1	HG_A3_2	HG_A3_3	A1	A2	B1	B2	C1	C2	A1 vs A2
ZX.01G0000070	95	131.95	70.74	48.81	43.38	47.39	60.43	62.44	37.08	156.27	143.65	219.45	207.63	177.06	203.46	205.37	158.48	156.73	173.123	99.23	196.05	46.5267	173.527	53.3167	4.74	5.02	5.71	2.33	5.27	2.75	6.06	5.23	7.09	2.04	2.67	2.02	5.46	3.75	4.18	2.26	2.08	2.18	5.15667	3.45	6.12667	2.24333	4.46333	2.17333	no|up
ZX.01G0000090	1518	780	1100	5	10	4	12	16	15	7374	3034	4355	7	1	4	0	0	2	4921	1132.67	4	6.3333	0.6667	14.3333	1000.86	390.64	511.71	287.53	164.89	270.36	0.73	0.11	0.42	0.94	1.85	0.65	0	0	0.2	2.45	2.37	2.87	634.403	240.927	0.42	1.14667	0.066667	2.56333	yes|up
ZX.01G0000100	82.4	65.42	52.67	41.75	32.4	53.34	33.56	56.94	40.59	67.05	57.23	56.55	25.19	19.77	21.72	20.76	22.64	23.19	60.2767	66.83	22.2267	42.4967	22.1967	43.6967	3.36	2.7	2.45	5.7	4.99	4.65	0.96	0.82	0.84	2.87	2.19	3.14	0.82	0.83	0.87	2.52	2.98	2.83	2.83667	5.11333	0.873333	2.73333	0.84	2.77667	no|down
ZX.01G0000110	18.96	13.98	16.68	2.4	3.67	5.98	13.31	4.02	4.01	19.88	15.47	6.92	6.79	2.11	4.91	5.96	3.32	9.15	14.09	16.54	4.6033	4.0167	6.1433	7.1133	6.13	5.73	4.45	11.4	9.59	12.76	2.29	1.19	1.19	3.85	3.67	4.34	1.22	1.25	2.2	9.06	5.06	4.13	5.43667	11.25	1.55667	3.95333	1.55667	6.08333	yes|down
ZX.01G0000140	11.84	4.84	1.52	5.59	19.23	15.88	3.79	24.31	9.79	0	1	0	0	0	0	0	0	0	0.3333	6.0667	0	13.5667	0	12.63	0.01	0.27	0	4.52	2.1	0.85	0.02	0.01	0.03	2.14	7.2	5.21	0.03	0.02	0.01	1.55	7.63	3.81	0.093333	2.49	0.02	4.85	0.02	4.33	yes|down
ZX.01G0000150	464.88	279.78	100.56	18.37	71.63	139.87	71.45	101.01	76.26	27.28	54.62	0	35.78	7.08	79.49	0	9.27	49.89	27.3	281.74	40.7833	76.6233	19.72	82.9067	39.54	35.41	35.98	77.21	43.48	70.62	4.73	7.12	6.54	12.87	12.99	11.48	6.22	5.78	6.44	17.24	11.74	10.53	36.9767	63.77	6.13	12.4467	6.14667	13.17	no|down
ZX.01G0000170	0	0	0	0	3.95	0	0	0	0	11.81	6.1	11.45	2.34	0.66	0	5.52	0.7	0	9.7867	0	1	1.3167	2.0733	0	1.1	0.53	0.92	0	0	0	0.17	0.05	0	0	0.5	0	0.4	0.05	0	0	0	0	0.85	0	0.073333	0.166667	0.15	0	yes|up
ZX.01G0000210	1818	1649	948	2	9	14	5	4	4	4835	1862	4747	135	63	71	43	7	35	3814.67	1471.67	89.6667	8.3333	28.3333	4.3333	381.15	138.56	324.17	198.7	199.39	133.04	8.11	4.14	4.3	0.22	0.96	1.3	2.67	0.41	2.06	0.59	0.33	0.44	281.293	177.043	5.51667	0.826667	1.71333	0.453333	no|up
ZX.01G0000230	0	0	0	2.05	0	0	0	0	0	16.43	11	5.98	2.24	0.38	0	0	2.63	2.44	11.1367	0	0.8733	0.6833	1.69	0	2.81	1.79	0.88	0	0	0	0.3	0.05	0	0.49	0	0	0	0.33	0.31	0	0	0	1.82667	0	0.116667	0.163333	0.213333	0	yes|up
ZX.01G0000250	0	0	0	0	0	0	0	0	0	64.36	89.67	139.89	73.22	62.65	85.55	85.42	61.79	60.06	97.9733	0	73.8067	0	69.09	0	2.59	3.57	4.87	0	0	0	2.23	2.08	2.64	0	0.26	0	2.69	1.82	1.8	0.32	0	0.08	3.67667	0	2.31667	0.086667	2.10333	0.133333	yes|up
ZX.01G0000260	0	0	0	0	0	0	0	0	0	6	18	5	25	25	17	17	27.93	23.74	9.6667	0	22.3333	0	22.89	0	0.87	2.48	0.63	0	0	0	2.81	3.08	1.9	0	0	0	1.96	3.01	2.58	0	0	0	1.32667	0	2.59667	0	2.51667	0	yes|up
ZX.01G0000270	0	0	0	0	0	0	0	0	0	107.12	154.13	160.72	202.38	218.62	257.51	146.14	133.07	193.1	140.657	0	226.17	0	157.437	0	5.42	7.34	7.05	0	0	0	7.76	9.15	10.02	0	0	0	5.81	4.95	7.3	0	0	0	6.60333	0	8.97667	0	6.02	0	yes|up
ZX.01G0000290	0	0	0	0	0	0	0	0	0	20.29	28.91	33.84	11.69	10.5	18.37	7.79	12.99	7.49	27.68	0	13.52	0	9.4233	0	2.13	2.53	2.72	0	0	0.48	0.83	0.81	1.31	0	0.19	0.52	0.6	0.89	0.52	0	0	0	2.46	0.16	0.983333	0.236667	0.67	0	yes|up
ZX.01G0000310	336.65	209.76	264.84	131.89	132.07	127.25	128.38	64.6	70.5	434.2	191.17	363.23	113.84	114.67	119.75	51.92	50.36	64.93	329.533	270.417	116.087	130.403	55.7367	87.8267	6.29	2.6	4.56	6.71	4.58	6.7	1.24	1.36	1.33	2.62	2.57	2.16	0.59	0.53	0.7	2.79	0.96	1.41	4.48333	5.99667	1.31	2.45	0.606667	1.72	no|down
ZX.01G0000330	115.4	123.12	110.16	94.63	87.31	63.48	105	102.7	61.78	141.95	179.6	105.18	34.67	33.34	34.17	47.85	43.67	21.15	142.243	116.227	34.06	81.8067	37.5567	89.8267	3.5	4.16	2.25	3.92	4.59	4.76	0.65	0.68	0.65	3.2	2.9	1.84	0.92	0.79	0.39	3.88	2.62	2.11	3.30333	4.42333	0.66	2.64667	0.7	2.87	no|down
ZX.01G0000580	53104.1	35909	39609.4	76107.2	50392.2	56372.3	46709.4	62543	55547.8	76216	66056.1	55985.9	45923.1	46500.7	48422.9	67259	67503.2	65739.7	66086	42874.2	46948.9	60957.2	66834	54933.4	2078	1692.5	1323.08	1995.41	1481.23	1893.4	944.99	1041.94	1015.81	2848.37	1850.4	1802.06	1436.94	1351.08	1338.08	1910.38	1764.09	2097.16	1697.86	1790.01	1000.91	2166.94	1375.37	1923.88	no|down
ZX.01G0000710	0	0	0	0	32	31	1	10	22	0	0	0	4	0	3	1	0	0	0	0	2.3333	21	0.3333	11	0	0	0	0	0	0	0.42	0	0.31	0	5.89	4.98	0.11	0	0	0.2	1.47	4.19	0	0	0.243333	3.62333	0.036667	1.95333	no|no test
ZX.01G0000740	0	3.24	0	6	103	70	4	30	102	9	6	6	5	5	12	3	0	11	7	1.08	7.3333	59.6667	4.6667	45.3333	0.44	0.28	0.26	0.1	0.33	0.51	0.19	0.2	0.45	0.41	6.85	4.06	0.12	0.42	0.4	0.3	1.55	6.99	0.326667	0.313333	0.28	3.77333	0.313333	2.94667	no|up
ZX.01G0000790	121.58	122	125	44	30	49	37	41	20	449.95	730.63	653.43	193.39	138.65	154.39	153.23	125.79	84.79	611.337	122.86	162.143	41	121.27	32.6667	23.65	36.17	29.76	8.83	9.77	11.6	7.71	6.03	6.24	3.18	2.13	3.03	6.33	4.86	3.33	2.92	2.26	1.46	29.86	10.0667	6.66	2.78	4.84	2.21333	yes|up
ZX.01G0000800	0	0	0	14.33	10.65	8.84	117.93	16.45	3.64	0	0	0	3.81	0	5.35	2.35	0	0	0	0	3.0533	11.2733	0.7833	46.0067	0	0	0	0	0	0	0.41	0	0.57	2.74	2.01	1.45	0.26	0	0	24.53	2.48	0.71	0	0	0.326667	2.06667	0.086667	9.24	no|no test
ZX.01G0000820	18.55	12.48	5.88	739.9	500.5	665.33	1052.68	532.79	304.28	0	0	0	132.1	88.6	110.37	38.44	54.11	81.07	0	12.3033	110.357	635.243	57.8733	629.917	0	0	0	1.37	1.02	0.55	5.35	3.92	4.53	54.36	36.13	41.83	1.61	2.13	3.23	84.44	29.81	22.61	0	0.98	4.6	44.1067	2.32333	45.62	yes|down
ZX.01G0000830	227.2	198.83	218.31	769.12	685.71	801.88	1087.26	654.54	434.46	330.51	320.33	353.97	394.49	408.29	436.07	280.54	386.75	370.3	334.937	214.78	412.95	752.237	345.863	725.42	12.09	10.8	9.94	13.13	12.41	12.29	13.08	15.63	15.34	48.9	41.77	37.38	10.21	12.76	14.45	66.46	27.93	29.9	10.9433	12.61	14.6833	42.6833	12.4733	41.43	no|down
ZX.01G0000900	25.16	7.57	31.09	0	0	4.31	0	0	0	0	0	0	0	0	0	0	0	0	0	21.2733	0	1.4367	0	0	0.84	0.78	0.58	7.36	6.45	9.11	0.06	0.12	0	1.49	1.83	1.05	0	0	0.06	0.31	0.44	0.39	0.733333	7.64	0.06	1.45667	0.02	0.38	yes|down
ZX.01G0000910	24.94	11.78	17.77	45.7	17.11	34.41	45.32	16.67	18.76	3.27	7.62	2.56	19.86	32.91	32.96	17.62	21.6	10.8	4.4833	18.1633	28.5767	32.4067	16.6733	26.9167	1.57	1.12	1.46	3.38	3.84	3.99	2.22	3.24	3.65	5.24	4.76	4.27	2.16	2.09	2.97	5.03	3.7	3.79	1.38333	3.73667	3.03667	4.75667	2.40667	4.17333	yes|down
ZX.01G0001000	0	2.5	0	2.01	8.54	18.44	8.09	15.95	8.77	10.68	16.17	12.61	52.21	26.6	38.95	24.14	47.97	22.81	13.1533	0.8333	39.2533	9.6633	31.64	10.9367	0.88	1.09	0.77	0.79	0.78	0.83	6.17	4.02	3.99	2.3	2.04	1.91	3.59	4.07	3.86	1.42	2.42	0.86	0.913333	0.8	4.72667	2.08333	3.84	1.56667	no|up
ZX.01G0001040	0	0	0	0.72	0	1.11	0	0	0	0	0	0	0	0	0	0	0	0	0	0	0	0.61	0	0	1.18	1.01	0.51	3.3	17.45	19.2	0.42	0.55	0.61	18.94	2.49	10.6	0	0.2	0.43	5.81	2.45	1.15	0.9	13.3167	0.526667	10.6767	0.21	3.13667	yes|down
ZX.01G0001260	37.16	15	18	0	0	0	0	0	0	2.56	0	3.61	0	0	0	0	0	0	2.0567	23.3867	0	0	0	0	0.36	0	0.19	2.07	0.92	1.28	0	0	0	0	0	0	0	0	0	0	0	0	0.183333	1.42333	0	0	0	0	yes|down
ZX.01G0001290	0	0	0	0.14	0	0	3.17	0	0	2.28	1.41	0	0	7.83	0	0	0	2.81	1.23	0	2.61	0.0467	0.9367	1.0567	1.67	4.72	3.78	7.96	4.22	5.19	1.33	2.67	1.79	5	3.48	2.85	1.68	1.28	2.25	5.81	2.35	2.53	3.39	5.79	1.93	3.77667	1.73667	3.56333	yes|down
ZX.01G0001300	8.49	11	6	3	4.36	2	5	1	6	2	1	1.75	3	2	2	4	4	2	1.5833	8.4967	2.3333	3.12	3.3333	4	7.47	8.64	5.92	34.38	26.45	34.14	5.69	9.1	6.18	20.57	20.85	18.29	3.84	3.46	4.93	17.35	10.52	14.8	7.34333	31.6567	6.99	19.9033	4.07667	14.2233	yes|down
ZX.01G0001530	0	0	0	0	0	0	0	0	0	3.37	48.87	56.42	60.07	51.16	83.51	63.1	66.17	0	36.22	0	64.9133	0	43.09	0	5.4	5.6	4.55	0	0	0	8.19	6.67	9.82	0.12	0.05	0	5.34	6.88	7.8	0	0	0	5.18333	0	8.22667	0.056667	6.67333	0	yes|up
ZX.01G0001540	0	0	0	0	0	0	0	0	0	23.45	27.02	0	42.36	9.38	0	9.2	30.71	20.24	16.8233	0	17.2467	0	20.05	0	0.92	1	0	0	0	0	1.26	0.3	1.09	0	0	0	0.82	0.89	0.59	0	0	0	0.64	0	0.883333	0	0.766667	0	yes|up
ZX.01G0001680	104.12	111.96	113.33	80.12	44.83	61.34	107.79	84.63	67.35	120.08	134.43	180.51	70.88	109.08	77.97	80.63	47.28	50.34	145.007	109.803	85.9767	62.0967	59.4167	86.59	8.65	9.14	11.27	10.39	12.35	14.51	3.89	6.53	4.32	7.95	4.38	5.22	4.57	2.51	2.71	11.67	6.45	6.77	9.68667	12.4167	4.91333	5.85	3.26333	8.29667	no|down
ZX.01G0001970	396	351	273	79	72	48	26	42	43	463	533	424	47	61	45	53	69	93	473.333	340	51	66.3333	71.6667	37	18.17	19.68	14.42	21.45	20.91	18.85	1.4	1.97	1.36	4.26	3.81	2.21	1.63	1.99	2.73	1.53	1.72	2.34	17.4233	20.4033	1.57667	3.42667	2.11667	1.86333	no|down
ZX.01G0002140	0	0	0	0	0	0	0	23.05	0	0	0	0	432.91	175.83	98.33	44.86	26.53	20.04	0	0	235.69	0	30.4767	7.6833	0	0	0	0	0	0	14.6	6.47	3.37	0	0	0	1.57	0.87	0.67	0	1.07	0	0	0	8.14667	0	1.03667	0.356667	no|no test
ZX.01G0002240	0	0	0	0	0	0	0	0	0	2.2	0	3.98	132.7	73.93	61.34	26.41	69.31	9.3	2.06	0	89.3233	0	35.0067	0	0.07	0	0.1	0	0	0.16	9.85	3.4	1.91	0	0	0	1.54	1.93	0.68	0	0.46	0	0.056667	0.053333	5.05333	0	1.38333	0.153333	no|up
ZX.01G0002340	0	3	1	0	3	0	0	3	2	7	22	63	6	2	14	2	1	9	30.6667	1.3333	7.3333	1	4	1.6667	0.67	1.98	5.2	0	0.44	0.17	0.44	0.16	1.03	0	0.39	0	0.15	0.07	0.64	0	0.31	0.27	2.61667	0.203333	0.543333	0.13	0.286667	0.193333	yes|up
ZX.01G0002440	243.59	194.56	207.15	171.02	134.55	147.09	112.49	131.1	178.89	129.42	124.41	168.5	233.02	126.9	239.57	97.95	99.7	159.75	140.777	215.1	199.83	150.887	119.133	140.827	4.38	4.94	4.16	12.87	10.3	11.78	5.68	6.43	7.25	9.07	8.33	8.8	3.98	4.76	4.54	6.43	5.76	7.98	4.49333	11.65	6.45333	8.73333	4.42667	6.72333	yes|down
ZX.01G0002530	100	68	80	348	512	507	704	492	514	200	145	202	411	457	486	244	287	297	182.333	82.6667	451.333	455.667	276	570	12.98	8.87	11.36	8.99	6.75	9.21	20.28	24.62	24.26	31.1	44.98	38.8	12.46	13.72	14.39	68.66	33.64	46.51	11.07	8.31667	23.0533	38.2933	13.5233	49.6033	no|up
ZX.01G0002650	0	0	0	0	0	0	0	0	0	2.23	10.02	21.96	5.03	10.17	7.93	7.18	11.15	12.23	11.4033	0	7.71	0	10.1867	0	0.03	0.13	0.27	0	0	0	0.05	0.12	0.09	0	0	0	0.08	0.12	0.13	0	0	0	0.143333	0	0.086667	0	0.11	0	yes|up
ZX.01G0002760	25	34	29	17	11	10	5	3	6	109	92	47	45	57	59	17	22	27	82.6667	29.3333	53.6667	12.6667	22	4.6667	8.88	7.08	3.32	2.83	4.25	4.21	2.8	3.87	3.7	1.91	1.22	0.96	1.09	1.32	1.64	0.61	0.26	0.68	6.42667	3.76333	3.45667	1.36333	1.35	0.516667	no|up
ZX.01G0002850	0	0	1.58	0	0	1.23	1.58	9.31	2.05	0	1.82	0	0	0	1	0	0	0	0.6067	0.5267	0.3333	0.41	0	4.3133	0	0.03	0	0	0	0.04	0	0	0.01	0	0	0.02	0	0	0	0.04	0.14	0.04	0.01	0.013333	0.003333	0.006667	0	0.073333	no|down
ZX.01G0002910	3	4	6	3	4	3	2	1	1	0	0	1	2	2	3	4	4	3	0.3333	4.3333	2.3333	3.3333	3.6667	1.3333	0	0	0.09	0.42	0.62	1.08	0.15	0.17	0.23	0.42	0.55	0.36	0.32	0.3	0.23	0.3	0.11	0.14	0.03	0.706667	0.183333	0.443333	0.283333	0.183333	yes|down
ZX.01G0002930	4.01	6.05	7.06	17.5	7.08	2.06	6.26	7.19	3.09	402.19	402.06	433.2	523.74	468.56	459.19	458.93	530.64	482.09	412.483	5.7067	483.83	8.88	490.553	5.5133	28.58	28.07	27.35	0.37	0.62	0.85	28.12	27.84	25.43	1.63	0.65	0.16	26.73	27.78	25.79	0.63	0.51	0.29	28	0.613333	27.13	0.813333	26.7667	0.476667	yes|up
ZX.01G0003010	0	0	0	0	0	0	0	0	0	21.22	15.55	43.21	0	0	0	0	0	0	26.66	0	0	0	0	0	2.52	1.75	4.45	0	0	0	0	0	0	0	0	0	0	0	0	0	0	0	2.90667	0	0	0	0	0	yes|up
ZX.01G0003020	4.38	0	0	6.86	1.14	4.55	2.3	5.74	6.99	24.77	19	17.91	5.75	4.49	15.41	4.6	8.1	10.48	20.56	1.46	8.55	4.1833	7.7267	5.01	2.66	1.56	1.35	0.53	0	0	0.38	0.96	1.03	0.82	0.13	0.76	0.72	0.52	0.68	0.3	0.8	0.85	1.85667	0.176667	0.79	0.57	0.64	0.65	yes|up
ZX.01G0003050	91.56	56.15	78.39	203.44	183.3	204.58	313.21	153.57	137.13	414.06	378.26	455.79	227.82	216.78	291.8	306.46	354.32	358.26	416.037	75.3667	245.467	197.107	339.68	201.303	29.25	24.66	27.72	8.72	5.92	9.36	12.11	12.32	15.51	19.17	16.74	16.39	17.02	18.01	18.36	31.97	10.94	12.89	27.21	8	13.3133	17.4333	17.7967	18.6	yes|up
ZX.01G0003100	56	38	22	9	9	12	20	18	18	41.93	67	53	55	58	58	30	48.88	42	53.9767	38.6667	57	10	40.2933	18.6667	2.77	3.7	3.19	4.54	3.4	2.28	2.45	2.82	2.62	0.73	0.71	0.83	1.38	2.78	1.84	1.76	1.11	1.47	3.22	3.40667	2.63	0.756667	2	1.44667	no|down
ZX.01G0003170	611.98	548.2	563.1	2550.92	2342.95	2448.29	4771.85	5992.85	4435.02	775.26	964.13	707.43	1292.6	1146.91	1184.2	2204.72	2257.04	1600.98	815.607	574.427	1207.9	2447.39	2020.91	5066.57	48.27	56.58	38.16	52.72	52.12	62.1	61.14	59.21	56.7	218.57	197.34	179.63	107.93	103.48	74.41	446.33	392.44	384.72	47.67	55.6467	59.0167	198.513	95.2733	407.83	no|down
ZX.01G0003240	113.04	27.39	37.7	0	0	0	0	0	0	72.7	19.12	21.96	11.07	3.94	23.8	0	5.25	0	37.9267	59.3767	12.9367	0	1.75	0	1.97	2.21	1.52	4.25	3.47	3.36	1.34	1.46	1.31	1.32	1.06	0.9	0.69	0.93	0.88	1.23	1.19	0.61	1.9	3.69333	1.37	1.09333	0.833333	1.01	yes|down
ZX.01G0003280	22	19	11	2	11	20	2	7	4	61	84	79	68	37	36	9	33	49	74.6667	17.3333	47	11	30.3333	4.3333	5.8	7.55	6.51	2.91	2.78	1.87	4.94	2.94	2.63	0.26	1.42	2.25	0.68	2.32	3.48	0.29	0.71	0.53	6.62	2.52	3.50333	1.31	2.16	0.51	yes|up
ZX.01G0003290	285	176	190	20	100	98	7	75	61	141	199	242	117	87	73	82	68	79	194	217	92.3333	72.6667	76.3333	47.6667	3.6	4.77	5.35	10.01	6.79	8.49	2.25	1.82	1.43	0.7	3.43	2.93	1.64	1.27	1.5	0.27	1.98	2.15	4.57333	8.43	1.83333	2.35333	1.47	1.46667	yes|down
ZX.01G0003300	3	0	9	0	6.43	10.27	0	31.97	3.28	0	16.04	7.65	29.71	85.94	56.6	32.72	38.63	74.38	7.8967	4	57.4167	5.5667	48.5767	11.75	0.82	0.98	2.6	0.23	0	0.9	5.94	7.16	4.44	0.76	1.94	1.23	4.39	4.61	3.63	1.45	3.57	1.67	1.46667	0.376667	5.84667	1.31	4.21	2.23	no|up
ZX.01G0003310	143.93	23.14	144.79	236.18	304.95	323.54	339.76	269.86	237.43	207.79	187.85	294.02	174.75	165.49	264.49	331.63	246.59	237.85	229.887	103.953	201.577	288.223	272.023	282.35	8.99	7.65	11.03	8.6	1.52	11.04	5.73	5.91	8.81	14.05	17.81	16.45	11.26	7.85	7.68	22.07	12.17	14.27	9.22333	7.05333	6.81667	16.1033	8.93	16.17	no|up
ZX.01G0003410	6	23	14	63	48	51	24	28	53	13	55	25	30	67	67	12	11	14	31	14.3333	54.6667	54	12.3333	35	3.73	15.16	6.2	2.44	10.69	7.59	6.83	16.89	14.74	25.31	19.18	17.81	2.77	2.37	3	10.45	9.41	22	8.36333	6.90667	12.82	20.7667	2.71333	13.9533	no|up
ZX.01G0003460	5.68	6.02	12.58	12.48	11.2	4.27	2.53	3.31	12.8	31.04	59.02	23.33	16.03	22.54	4.5	6.88	7.88	23.94	37.7967	8.0933	14.3567	9.3167	12.9	6.2133	4.92	5.11	6.05	3.11	2.7	1.61	7.13	8.98	3.99	15.94	9.62	8.84	6.28	3.89	5.5	3.6	7.7	8.98	5.36	2.47333	6.7	11.4667	5.22333	6.76	yes|up
ZX.01G0003500	3.63	4.77	0	0	4.08	8.67	3.17	7.38	5	0	17.76	36.17	0	8.93	0	16.69	12.45	10.01	17.9767	2.8	2.9767	4.25	13.05	5.1833	0.38	2.36	4.8	0.7	0.89	0.35	1.71	1.65	2.52	0.56	1.72	1.97	1.82	1.23	1.11	0.95	1.35	1.55	2.51333	0.646667	1.96	1.41667	1.38667	1.28333	yes|up
ZX.01G0003510	0	0	0	27.6	0	6.03	7.71	30.83	42.32	6.27	6.98	12.58	16.86	12.13	26.97	18.78	25.77	0	8.61	0	18.6533	11.21	14.85	26.9533	0.51	0.53	0.88	0	0	0	1.04	0.82	1.68	3.08	0	0.58	1.2	1.54	0	0.94	2.65	4.78	0.64	0	1.18	1.22	0.913333	2.79	yes|up
ZX.01G0003540	0	5	0	24	51	38	11	49	82	0	4	1	3	6.01	2	7	4	11.01	1.6667	1.6667	3.67	37.6667	7.3367	47.3333	0	1.69	0.38	0	3.64	0	1.06	2.38	0.67	14.79	31.49	20.53	2.49	1.32	3.59	7.31	26.44	52.39	0.69	1.21333	1.37	22.27	2.46667	28.7133	no|down
ZX.01G0003550	18.35	30.01	8.06	4.44	10	4.33	16.65	5.17	4.46	67.17	172.4	223.37	22.47	27.2	33.18	24.43	32.32	84.77	154.313	18.8067	27.6167	6.2567	47.1733	8.76	14.94	39.55	54.13	1.82	2.39	1.27	2.61	3.13	4.01	1.26	1.48	1.08	2.89	2.16	7.29	1.25	0.38	1.01	36.2067	1.82667	3.25	1.27333	4.11333	0.88	yes|up
ZX.01G0003610	0	0	8.88	0	0	1.15	7.03	4	0.19	68.2	106.3	76.91	54.2	86.92	43.49	53.67	39.44	43.77	83.8033	2.96	61.5367	0.3833	45.6267	3.74	0.96	1.4	0.94	0	0	0.22	0.57	1	0.47	0	0	0.02	0.59	0.41	0.46	0.15	0.06	0	1.1	0.073333	0.68	0.006667	0.486667	0.07	yes|up
ZX.01G0003630	33.36	16.39	10.25	0	17.25	9.1	0.3	0.48	0.99	52.99	49.89	86.8	51.45	41.6	34.94	13.11	31.76	29.3	63.2267	20	42.6633	8.7833	24.7233	0.59	30.23	27.68	42.85	27.52	15.93	11.53	24.26	22.01	15.12	0	14.09	6.51	6.16	13.86	12.51	0.26	0.35	0.83	33.5867	18.3267	20.4633	6.86667	10.8433	0.48	no|up
ZX.01G0003640	127.45	77.5	80.15	38.2	22.09	28.75	5.82	7.79	21.38	223.26	195.16	185.25	191.76	142.14	186.66	69.91	95.81	193.28	201.223	95.0333	173.52	29.68	119.667	11.6633	54.43	55.06	59.84	47.48	26.8	46.71	39.63	47.41	47.19	10.04	12.1	9.71	21.07	28.1	35.38	4.46	4.09	4.06	56.4433	40.33	44.7433	10.6167	28.1833	4.20333	no|up
ZX.01G0003660	52.18	25.72	41.81	28.56	33.57	66.57	43.05	35.16	20.46	39.47	37.77	104.12	100.08	119.83	88.82	138.42	239.31	133.01	60.4533	39.9033	102.91	42.9	170.247	32.89	20.39	29.18	34.14	10.41	4.54	9.39	44.82	47.41	39.4	6.74	8.43	9.72	49.52	58.93	63.46	9.28	5.48	5.55	27.9033	8.11333	43.8767	8.29667	57.3033	6.77	yes|up
ZX.01G0003690	20.98	4.08	18.94	25.07	32.26	19.84	7.16	3.62	12.12	30.35	49.95	36.11	74.18	60.88	89.66	42.95	60.98	77.56	38.8033	14.6667	74.9067	25.7233	60.4967	7.6333	2.01	3.12	2.07	1.92	0.41	2.22	3.73	3.34	4.56	2.28	2.89	1.55	2.24	2.97	3.83	0.71	0.25	1.12	2.4	1.51667	3.87667	2.24	3.01333	0.693333	no|up
ZX.01G0003830	0	0	0	0	0	0	0	0	0	2.01	1	1.68	7.01	8.06	6.03	5.7	4.06	2.02	1.5633	0	7.0333	0	3.9267	0	0.04	0.02	0.03	0	0	0	0.11	0.13	0.09	0	0	0	0.09	0.06	0.03	0	0	0	0.03	0	0.11	0	0.06	0	no|up
ZX.01G0004020	8	7	3	6	12	7	4	5	4	20	21	16	30	20	18	16	26	41	19	6	22.6667	8.3333	27.6667	4.3333	4.77	4.79	3.3	2.69	2.67	1.33	5.62	4.14	3.29	1.99	3.96	2.02	3.05	4.64	7.3	1.44	1.37	1.37	4.28667	2.23	4.35	2.65667	4.99667	1.39333	no|up
ZX.01G0004150	0	103.01	67.09	83.21	9.53	145.47	0	53.61	27.62	0	0	0	0	0	0	0	0	0	0	56.7	0	79.4033	0	27.0767	42.26	30.89	31.08	27.18	31.63	26.43	5.49	8.54	7.07	11.1	10.95	8.42	3.73	4.2	6.63	5.63	3.99	6.1	34.7433	28.4133	7.03333	10.1567	4.85333	5.24	no|down
ZX.01G0004160	123.08	127.01	125.85	106.43	88.5	138.83	347.37	350.34	239.8	335.64	434.21	557.36	427.34	499.8	431.61	585.32	638.33	674.16	442.403	125.313	452.917	111.253	632.603	312.503	28.66	31.7	39.25	14.13	18.26	17.83	28.68	34.29	26.98	12.02	9.38	13.99	39.18	37.57	39.76	42.11	29.29	26.9	33.2033	16.74	29.9833	11.7967	38.8367	32.7667	no|up
ZX.01G0004210	66.76	25.82	40.96	10.62	11.91	18	46.8	28.18	21.89	5	11	13	6.79	7	14	5.9	16	8	9.6667	44.5133	9.2633	13.51	9.9667	32.29	5.15	3.19	4.48	19.43	8.76	16.85	1.01	1.34	1.93	3.46	2.92	3.98	1.06	2.2	1.14	12.74	5.9	6.12	4.27333	15.0133	1.42667	3.45333	1.46667	8.25333	no|down
ZX.01G0004270	140.7	150.05	119.69	175.24	110	135.91	259.09	167.36	126.67	96.27	82.15	15.05	3.1	3.26	15.17	14.75	22.29	23.23	64.49	136.813	7.1767	140.383	20.09	184.373	9.37	6.16	4.96	12.49	15.87	18.5	1.21	1.05	1.62	16.36	8.44	9.56	1.17	1.49	2.03	29.14	16.23	13.89	6.83	15.62	1.29333	11.4533	1.56333	19.7533	yes|down
ZX.01G0004360	19.04	18.35	22.17	33.17	54.22	27.84	113.96	98.7	69.32	30.31	30.91	8.57	115.56	202	119.39	56.26	68.92	82.27	23.2633	19.8533	145.65	38.41	69.15	93.9933	3.59	2.28	2.34	3.58	1.9	3.71	7.11	8.99	7.39	3.27	3.97	4.01	3.5	4.29	3.73	12.22	7.81	8.5	2.73667	3.06333	7.83	3.75	3.84	9.51	no|down
ZX.01G0004430	522.78	336.92	302.31	136.09	108.68	140.19	104.06	150.57	94.57	425.56	250.2	229.34	135.5	165.9	183.31	131.58	57.21	115.44	301.7	387.337	161.57	128.32	101.41	116.4	44.56	23.63	25.65	78.96	55.1	66.06	9.08	8.61	10.21	6.23	6.81	6.14	7.37	5.53	7.4	7.44	5.75	5.83	31.28	66.7067	9.3	6.39333	6.76667	6.34	yes|down
ZX.01G0004460	43	59	45	56	68	81	65	63	75	37	37	61	55	62	51	37	52	35	45	49	56	68.3333	41.3333	67.6667	1.36	1.28	1.95	2.19	3.3	2.92	1.53	1.88	1.45	2.84	3.38	3.51	1.07	1.41	0.96	3.6	2.41	3.84	1.53	2.80333	1.62	3.24333	1.14667	3.28333	no|down
ZX.01G0004500	2	3	4	27	14	15	73	23	14	0	2	6	1	3	4	2	0	2	2.6667	3	2.6667	18.6667	1.3333	36.6667	0	0.78	2.1	1.16	2.02	3.14	0.33	1.1	1.24	15.45	8.02	7.52	0.66	0	0.61	45.11	11.43	8.31	0.96	2.10667	0.89	10.33	0.423333	21.6167	no|down
ZX.01G0004560	110.6	129	61.31	78.69	47.79	57	46.55	65.62	62	343.04	320.74	366.44	262.34	221.65	213.81	157.84	129.9	168.59	343.407	100.303	232.6	61.16	152.11	58.0567	16.63	15.06	15.46	7.85	9.41	5.68	9.88	8.94	8.11	5.45	3.2	3.21	6.4	4.96	6.57	3.65	3.45	4.13	15.7167	7.64667	8.97667	3.95333	5.97667	3.74333	no|up
ZX.01G0004630	461	306	329	147	175	210	135	190	124.08	751.95	697	760.05	653	670.85	781	508	472.74	625	736.333	365.333	701.617	177.333	535.247	149.693	34.41	30.02	30.76	29.13	21.29	26.54	22.63	25.43	27.49	9.25	10.81	11.3	18.25	16.05	21.35	9.27	9.07	7.89	31.73	25.6533	25.1833	10.4533	18.55	8.74333	no|up
ZX.01G0004780	0	0	0	0	0	0	0	1.14	0	4.8	2.21	9.12	615.21	247.28	174.01	102.03	164.84	84.89	5.3767	0	345.5	0	117.253	0.38	0.2	0.09	0.33	0	0	0	19.63	8.6	5.64	0	0	0	3.38	5.11	2.67	0	0.05	0	0.206667	0	11.29	0	3.72	0.016667	no|up
ZX.01G0004790	0	0	0	0	0	0	0	0	0	0	0	0	12.03	13	9.05	14	18.01	8	0	0	11.36	0	13.3367	0	0	0	0	0	0	0	0.73	0.86	0.55	0	0	0	0.87	1.05	0.47	0	0	0	0	0	0.713333	0	0.796667	0	no|no test
ZX.01G0004810	0	0	0	3	0	4	1	4	1	0	0	0	57	54	39	33	44	38	0	0	50	2.3333	38.3333	2	0	0	0	0	0	0	1.56	1.61	1.08	0.15	0	0.17	0.93	1.17	1.02	0.05	0.15	0.05	0	0	1.41667	0.106667	1.04	0.083333	no|no test
ZX.01G0004820	2	0	1	3	6	0	0	0	0	0	0	1	19.12	3.92	21.62	17.98	8.55	5.09	0.3333	1	14.8867	3	10.54	0	0	0	0.08	0.25	0	0.16	1.31	0.29	1.49	0.37	0.73	0	1.27	0.57	0.34	0	0	0	0.026667	0.136667	1.03	0.366667	0.726667	0	no|down
ZX.01G0004830	7.04	0	6.26	0.37	1.21	3.76	2.42	1.19	1.12	184.88	219.93	183.48	88.35	67.63	93.07	62.82	67.97	89.29	196.097	4.4333	83.0167	1.78	73.36	1.5767	12.04	13.5	10.35	0.63	0	0.72	4.37	3.65	4.66	0.03	0.11	0.29	3.22	3.26	4.34	0.24	0.08	0.1	11.9633	0.45	4.22667	0.143333	3.60667	0.14	yes|up
ZX.01G0004850	8.07	14.4	8.94	8.8	0	9.24	6.11	1.33	13.75	148.5	193.37	148.74	91.9	139.42	128.57	96.71	128.71	92.39	163.537	10.47	119.963	6.0133	105.937	7.0633	9.8	11.81	7.97	19.27	22.8	14.55	7.24	9.25	5.62	16.45	13.34	13.69	4.95	8.33	6.7	23.62	12.42	22.52	9.86	18.8733	7.37	14.4933	6.66	19.52	no|up
ZX.01G0004860	3.72	2	2	1	5.45	2.15	0	8	6.02	19	29.94	50.15	21	14.68	9	17.58	11.3	15.01	33.03	2.5733	14.8933	2.8667	14.63	4.6733	0.78	1.16	1.79	0.21	0.12	0.15	0.65	0.5	0.28	0.06	0.3	0.1	0.57	0.34	0.46	0	0.34	0.34	1.24333	0.16	0.476667	0.153333	0.456667	0.226667	yes|up
ZX.01G0004870	11.05	21.58	17.3	13.91	25.06	11.98	21.63	31.72	12.37	168.32	184.6	185.48	180.43	164.16	173.25	234.37	140.77	177.09	179.467	16.6433	172.613	16.9833	184.077	21.9067	4.08	4.27	4.08	0.37	0.79	0.73	3.7	3.52	3.71	0.46	0.82	0.34	4.73	2.96	3.51	0.79	0.79	0.42	4.14333	0.63	3.64333	0.54	3.73333	0.666667	yes|up
ZX.01G0004880	45.31	54.61	29.27	113.32	99.58	123.7	103.07	101.56	116.45	46.78	105.55	101.67	222.36	212.84	223.97	157.47	207.04	215.85	84.6667	43.0633	219.723	112.2	193.453	107.027	8.12	10.1	7.99	3.76	3.88	2.71	12.67	10.03	11.22	4.67	5.47	4.6	6.57	8.69	9.22	4.8	4.52	5.04	8.73667	3.45	11.3067	4.91333	8.16	4.78667	yes|up
ZX.01G0004900	0	0	3.53	3.64	2.97	0	0	0	0	6.82	53.33	133.96	10.67	13.74	22.54	6.48	3.67	8.25	64.7033	1.1767	15.65	2.2033	6.1333	0	0.78	2.51	3.77	0.1	0.34	0.39	0.72	0.33	0.46	0.28	0.25	0.21	0.41	0.47	0.2	0.05	0.18	0.15	2.35333	0.276667	0.503333	0.246667	0.36	0.126667	yes|up
ZX.01G0004950	0	0	0	0	2	2	0	0	1	26	10	11	16	14	34	28	22	22	15.6667	0	21.3333	1.3333	24	0.3333	55.91	20.95	20.73	0	0	0	30.79	31.68	52.05	0	6.41	5.72	52.33	37.43	34.86	0	0	3.08	32.53	0	38.1733	4.04333	41.54	1.02667	yes|up
ZX.01G0005100	47	18	40	55	75	0	13.86	23.62	33	188.82	163	149	216.82	354.1	391.37	48.81	102	167.83	166.94	35	320.763	43.3333	106.213	23.4933	6.03	4.72	3.98	2	0.84	2.16	5.29	9.56	9.43	2.33	3.12	1.63	1.69	2.31	4.37	0.99	0.91	1.41	4.91	1.66667	8.09333	2.36	2.79	1.10333	yes|up
ZX.01G0005120	476.91	57.22	274.91	214.91	263.01	134.9	172.8	88.67	130.1	390.19	161.45	130.32	60.01	185.48	75.07	40.12	66.97	103.49	227.32	269.68	106.853	204.273	70.1933	130.523	22.52	10.57	12.31	31.26	10.65	22.59	8.31	12.47	13.01	29.25	29.52	26.74	5.5	5.27	10.71	24.42	16.76	25.65	15.1333	21.5	11.2633	28.5033	7.16	22.2767	no|down
ZX.01G0005190	36.89	5.43	19.11	0	0	0	0	0	0	49	86	144.34	2.97	7.81	0	0	4.25	11.33	93.1133	20.4767	3.5933	0	5.1933	0	29.18	36.81	45.32	87.4	77.95	59	3.37	5.53	5.39	8.77	6.7	6.65	3.64	2.84	5.43	7.47	3.88	8.07	37.1033	74.7833	4.76333	7.37333	3.97	6.47333	yes|down
ZX.01G0005230	40.79	41	43	7	23	28	11	17	11	148	245.59	232	121	104.24	131	73.76	71.23	89	208.53	41.5967	118.747	19.3333	77.9967	13	14.3	22.44	19.42	5.54	6.11	7.44	8.94	8.54	9.73	0.93	3.02	3.21	5.66	5.09	6.42	1.6	1.76	1.49	18.72	6.36333	9.07	2.38667	5.72333	1.61667	yes|up
ZX.01G0005410	1606.71	1503.46	989.46	617.99	985.06	1173.41	3377.71	3192.65	3216.59	3686.23	3245.33	4748.41	4621.27	4530.88	4414.21	5519.04	6406.99	5731.3	3893.32	1366.54	4522.12	925.487	5885.78	3262.32	121.42	156.04	175.67	90.03	69.36	83.23	114.93	126.89	117.53	67.35	50.88	58.24	155.27	153.18	137.92	186.2	127.06	160.4	151.043	80.8733	119.783	58.8233	148.79	157.887	no|up
ZX.01G0005430	28.75	0	23.78	0	0	24.01	0	0	30.87	16.03	7	0	20.63	0	5.26	0	8.43	22.5	7.6767	17.51	8.63	8.0033	10.31	10.29	1.41	1.34	1.5	3.02	2.6	3.48	1.15	0.72	0.97	1.97	1.83	1.32	0.58	1.03	1.27	1.3	0.79	2.49	1.41667	3.03333	0.946667	1.70667	0.96	1.52667	yes|down
ZX.01G0005490	151.83	74.72	46.44	52.31	0	0	98.64	45.74	71.63	46	0	66.93	47.23	33.86	54.76	0	58.8	52.7	37.6433	90.9967	45.2833	17.4367	37.1667	72.0033	8.77	7.22	4.97	14.04	12.11	12.43	5.05	4.88	5.06	10.28	10.53	10.02	4.76	4.6	4.15	10.4	6.87	9.11	6.98667	12.86	4.99667	10.2767	4.50333	8.79333	yes|down
ZX.01G0005520	279.75	131	177	13	10	8	19	24	0	64.51	139	153	8	0	0	0	0	3.25	118.837	195.917	2.6667	10.3333	1.0833	14.3333	1.27	2.12	2.15	6.86	3.2	5.02	0.1	0.14	0.12	0.29	0.22	0.15	0.05	0.09	0.06	0.46	0.4	0.31	1.84667	5.02667	0.12	0.22	0.066667	0.39	yes|down
ZX.01G0005530	3645	3371	2962	1588	1463	1507	1031	1403	1189	3746	4557.9	3721	1018	1043	1247	663	674	702	4008.3	3326	1102.67	1519.33	679.667	1207.67	288.02	330.75	247.84	388.46	397.34	405.19	59.63	66.75	73.72	168.22	152.47	136.84	40.14	38.21	40.29	119.17	114.26	127.71	288.87	396.997	66.7	152.51	39.5467	120.38	no|down
ZX.01G0005540	29	58	18	65	52	49	81	59	33	22	25	23	30	26	22	26	14	21	23.3333	35	26	55.3333	20.3333	57.6667	4.41	4.78	3.99	8.18	18.44	6.66	4.69	4.48	3.39	18.13	14.36	11.82	4.16	2.09	3.14	24.56	13.32	9.45	4.39333	11.0933	4.18667	14.77	3.13	15.7767	yes|down
ZX.01G0005560	85	39	113	474	684	676	483	821	637	381.04	177	344.09	473	445	386	536	451	462	300.71	79	434.667	611.333	483	647	20.29	8.88	15.87	6.26	3.16	10.63	19.1	19.6	15.81	34.71	49.21	42.36	22.42	17.67	18.36	38.62	45.78	47.18	15.0133	6.68333	18.17	42.0933	19.4833	43.86	no|up
ZX.01G0005610	35	28	37	0	1	4	5	0	0	205.23	86	291	4.61	0	14	9	6	7	194.077	33.3333	6.2033	1.6667	7.3333	1.6667	14.97	5.5	17.09	3.29	2.9	4.45	0.33	0.23	0.73	0	0.09	0.32	0.48	0.3	0.35	0.51	0	0	12.52	3.54667	0.43	0.136667	0.376667	0.17	yes|up
ZX.01G0005700	234.45	215.49	221.91	28.73	24.09	35.4	26.97	46.5	21.28	362.35	377.1	426.99	41.62	25.21	16.99	28.31	33.69	26.11	388.813	223.95	27.94	29.4067	29.37	31.5833	43.83	53.02	50.98	26.91	26.82	32.64	4.86	4.63	3.13	3.37	2.57	3.52	7.95	8.16	4.77	3.27	4.61	3.87	49.2767	28.79	4.20667	3.15333	6.96	3.91667	no|up
ZX.01G0005730	0	0	0	0	0	0	0	0	0	12.3	48.2	44.74	39.71	51.88	26.48	17.22	26.32	33.56	35.08	0	39.3567	0	25.7	0	1.2	4.44	3.78	0	0	0	2.96	4.23	1.98	0	0	0	1.32	1.9	2.44	0	0	0	3.14	0	3.05667	0	1.88667	0	yes|up
ZX.01G0005750	48.64	57	41	59.44	45	41.84	33	91.39	39.56	140.8	256.65	279.63	138.76	164.63	132.24	210.95	190.52	182.55	225.693	48.88	145.21	48.76	194.673	54.65	11.54	20.66	19.49	6.12	6.94	5.8	8.88	11.13	8.46	6.93	4.84	4.45	13.4	13.56	11.56	3.94	9.23	6.51	17.23	6.28667	9.49	5.40667	12.84	6.56	yes|up
ZX.01G0005800	4	0	0	5.68	10.81	13.76	4.67	194.7	36.24	1.33	0	3	113.65	82.35	68.57	155.22	87.29	114.03	1.4433	1.3333	88.19	10.0833	118.847	78.5367	0.21	0.03	0.14	0.38	0	0.05	26.6	15.97	12.8	1.84	2.78	4.47	24.24	18.09	21.07	0.58	67.27	11.75	0.126667	0.143333	18.4567	3.03	21.1333	26.5333	no|down
ZX.01G0005840	835.66	785.55	629.92	490.2	332.34	447.72	443.2	523.06	427.4	556.63	690.91	755.72	435.73	468.06	470.43	350.47	414.42	342.41	667.753	750.377	458.073	423.42	369.1	464.553	43	46.54	40.24	86.54	115.98	97.21	25.47	26.24	23.36	52.59	43.08	36.88	13.03	20.09	14.3	38.68	31.77	35.63	43.26	99.91	25.0233	44.1833	15.8067	35.36	yes|down
ZX.01G0005940	0	0	0	0	0	4	0	1	0	0	0	1	9	1	14	4	11	26	0.3333	0	8	1.3333	13.6667	0.3333	0	0	0.05	0	0	0	0.38	0.05	0.6	0	0	0.26	0.18	0.45	1.08	0	0.06	0	0.016667	0	0.343333	0.086667	0.57	0.02	no|up
ZX.01G0005970	173.93	132.14	127.89	103.25	172.31	75.82	132.86	63.71	0	209.52	171.9	115.42	113.78	124.11	20.99	58.57	116.32	117.53	165.613	144.653	86.2933	117.127	97.4733	65.5233	7.9	8.02	6.83	15.53	13.74	14.3	4.76	5.92	6.73	11.38	13.16	11.17	4.18	5.34	5.04	14.97	8.07	10.94	7.58333	14.5233	5.80333	11.9033	4.85333	11.3267	yes|down
ZX.01G0006010	175.98	111.76	86.73	288.31	182.2	230.16	615.46	509.52	486.21	156.49	64.7	63.78	190.86	175.05	232.3	125.5	173.93	290.97	94.99	124.823	199.403	233.557	196.8	537.063	11.84	6.74	4.6	11.38	9.55	9.08	12.25	12.83	16.53	19.99	17.02	18.73	8.35	11.26	16.52	41.12	24.75	31.29	7.72667	10.0033	13.87	18.58	12.0433	32.3867	no|down
ZX.01G0006050	32.68	39.24	52.16	29.99	30.16	49.2	17.73	28.1	23.4	195.6	250.53	217.28	162.67	143.2	228.56	169.42	177.83	149.07	221.137	41.36	178.143	36.45	165.44	23.0767	19.8	25.08	29.1	6.76	6.71	6.87	17.36	19	19.07	3.53	4.34	4.53	16.82	17.05	18.9	2.98	4.1	2.78	24.66	6.78	18.4767	4.13333	17.59	3.28667	yes|up
ZX.01G0006120	6.79	7.88	3.68	31.35	27.93	30.84	66.7	24.11	20.12	16.3	22.26	15.96	43.64	13.53	20.65	15.65	10.06	22.16	18.1733	6.1167	25.94	30.04	15.9567	36.9767	1.12	1.14	1.4	2.07	0.8	1.12	2.79	1.86	2.81	6.97	3.82	2.3	1.44	1.74	2.04	6.91	3.02	2.22	1.22	1.33	2.48667	4.36333	1.74	4.05	no|down
ZX.01G0006170	79	73	60	57	52	57	26	55	71	151	120	91	174	155	192	169	164	240	120.667	70.6667	173.667	55.3333	191	50.6667	15.86	11.92	8.28	11.54	11.84	11.31	14	13.65	15.5	8.27	7.43	7.1	14.02	12.73	18.82	4.11	6.2	10.47	12.02	11.5633	14.3833	7.6	15.19	6.92667	no|down
ZX.01G0006220	0	2.94	0	0	0.46	0	0	0	0	22.75	15.36	22.57	21.67	25.37	0	17.34	4.48	4.66	20.2267	0.98	15.68	0.1533	8.8267	0	9.76	23.66	25.87	1.36	1.21	3.12	9.81	13.59	11.58	0.83	1.85	1.28	16.43	11.14	12.13	0.38	3.97	0.98	19.7633	1.89667	11.66	1.32	13.2333	1.77667	yes|up
ZX.01G0006230	6310	4286	4112.14	367	406	392	394	475	299	8259	5026	11438	1801	1705	2092	943	812	928	8241	4902.71	1866	388.333	894.333	389.333	247	141.29	296.49	260.15	194.06	215.78	40.67	41.93	48.14	15.07	16.36	13.75	22.1	17.83	20.72	17.68	14.71	12.39	228.26	223.33	43.58	15.06	20.2167	14.9267	no|down
ZX.01G0006290	0	6.36	0	0	0	2.03	3.54	0	0	24.43	46.19	55.97	38.29	26.59	7.38	17.13	30.48	29.63	42.1967	2.12	24.0867	0.6767	25.7467	1.18	2.17	2.01	2.27	0	0.34	0	1.03	1.05	0.89	0	0.32	0.08	0.57	0.99	0.78	0.19	0	0	2.15	0.113333	0.99	0.133333	0.78	0.063333	yes|up
ZX.01G0006300	49.74	20.3	13.99	64.75	54.3	60.42	55.75	46.75	43.77	117.78	125.39	114.12	206.81	172.19	215.14	169.92	177.48	254.44	119.097	28.01	198.047	59.8233	200.613	48.7567	17.61	18.37	15.25	10.19	4.74	3.73	23.42	21.5	24.46	13.16	11.11	10.64	19.94	19.36	27.94	12.42	7.52	9.16	17.0767	6.22	23.1267	11.6367	22.4133	9.7	yes|up
ZX.01G0006340	0	0	0	3.43	0	0	2.78	0	1.2	12.28	17.54	21.96	0	0	0	0	0	0	17.26	0	0	1.1433	0	1.3267	1.41	1.9	2.18	0	0	0	0	0	0	0.54	0	0	0	0	0	0.48	0	0.19	1.83	0	0	0.18	0	0.223333	yes|up
ZX.01G0006350	0	0	0	0	0	0	0.56	2.19	4.86	6964.89	3614.9	7057.76	1165.51	1336.31	1145.54	1242.03	1276.06	1260.65	5879.18	0	1215.79	0	1259.58	2.5367	263.74	135.58	257.55	0	0	46.5	227.97	181.32	291.63	0	87.77	0	332.4	333.16	326.91	23.74	0.09	66.8	218.957	15.5	233.64	29.2567	330.823	30.21	yes|up
ZX.01G0006360	0	0	0	0	3.92	0	0	1.35	2.75	8499.16	4316.97	8715.34	1407.77	1273.43	1271.94	1311.27	1309.78	1378.29	7177.16	0	1317.71	1.3067	1333.11	1.3667	651.18	312.16	578.46	0	0	0	82.17	81.2	74.93	0	0.41	0	79.11	74	78.84	0	0.11	0.29	513.933	0	79.4333	0.136667	77.3167	0.133333	yes|up
ZX.01G0006370	18.4	10.09	22.4	1.14	0	3.29	5.4	0	0	2524.17	966.23	1635.28	273.93	262.41	272.62	252.86	240.22	290.68	1708.56	16.9633	269.653	1.4767	261.253	1.8	23.78	8.54	13.36	0.24	0.37	1.68	1.94	2.02	1.98	0.01	0	0.04	1.86	1.66	2.04	0.29	0	0.11	15.2267	0.763333	1.98	0.016667	1.85333	0.133333	yes|up
ZX.01G0006390	12.9	2	4	6.99	10.01	13	15	15.17	22.09	7.17	10.25	3	4	4	11	8	5	5.46	6.8067	6.3	6.3333	10	6.1533	17.42	0.51	0.68	0.18	1.26	0.22	0.5	0.22	0.23	0.6	0.68	0.96	1.08	0.44	0.26	0.29	1.59	1.13	2.18	0.456667	0.66	0.35	0.906667	0.33	1.63333	no|down
ZX.01G0006490	16563.1	11493.3	12898.3	2503.32	3228.76	3437.9	5023.44	5054.98	3238.3	14319.1	7817.98	15146.2	2637.07	2282.93	2255.12	2738.44	2603.46	3339.41	12427.8	13651.6	2391.71	3056.66	2893.77	4438.91	794.27	431.35	724.39	1208.24	940.37	1206.54	103.59	98.58	94.86	166.74	207.5	195.9	112.04	95.9	122.49	364.35	252.83	206.05	650.003	1118.38	99.01	190.047	110.143	274.41	no|down
ZX.01G0006500	2905.92	2845.44	2401.67	248.18	391.63	300.08	611.84	627.45	520.94	0	0	0	0	0	0	0	0	0	0	2717.68	0	313.297	0	586.743	0	0	0	308.6	334.19	327.36	0	0	0	26.2	40.67	27.15	0	0	0	70.47	50.92	55.76	0	323.383	0	31.34	0	59.05	yes|down
ZX.01G0006520	7	7	4.08	24.18	33.16	22.28	17.66	18.77	19.18	24.73	25.4	15.11	21.6	15.81	28.74	27.14	14.49	13.68	21.7467	6.0267	22.05	26.54	18.4367	18.5367	1.43	1.47	0.93	0.49	0.54	0.76	1.27	1.11	1.34	2.26	3.34	2.02	1.41	0.82	0.63	1.57	1.53	1.74	1.27667	0.596667	1.24	2.54	0.953333	1.61333	no|up
ZX.01G0006590	26	18	30	64	65	65	31	44	23	22	4	1	193	163	122	92	106	92	9	24.6667	159.333	64.6667	96.6667	32.6667	4.26	0.74	0.17	7.06	5.51	10.69	29.09	27.06	18.12	17.21	17.3	15.11	14.18	15.28	13.29	9.06	9.55	6.35	1.72333	7.75333	24.7567	16.54	14.25	8.32	no|down
ZX.01G0006640	81.94	45	71.17	106	99.13	117	28	73	107	154.93	129.82	123	288.47	280.6	478.84	367	287	439.29	135.917	66.0367	349.303	107.377	364.43	69.3333	4.27	3.36	2.94	3.55	1.88	3.92	6.15	6.36	10.33	4.01	3.68	3.78	7.93	5.81	9.22	1.16	2.08	4.09	3.52333	3.11667	7.61333	3.82333	7.65333	2.44333	no|up
ZX.01G0006650	212.39	53.24	77.79	0	2	3	0	0	0	105	18	51.38	4	1	2.29	1	2	3	58.1267	114.473	2.43	1.6667	2	0	27.14	2.45	14.25	67.15	23.32	45.22	0.83	0.66	0.82	0.77	0.47	1.9	0.8	0.5	0.66	0.45	0.38	0.55	14.6133	45.23	0.77	1.04667	0.653333	0.46	yes|down
ZX.01G0006690	241.31	99.05	160	179.81	165.04	118.32	150.68	138.32	119.44	956.15	750.36	748.28	401.25	511.36	472.64	524.46	468.94	533.69	818.263	166.787	461.75	154.39	509.03	136.147	27.01	20.13	18.32	9.4	4.23	7.93	8.56	11.88	10.27	6.97	6.28	3.92	11.61	9.73	11.26	6.39	4.04	4.67	21.82	7.18667	10.2367	5.72333	10.8667	5.03333	yes|up
ZX.01G0006700	19	13	11	1	5	4	3	7	3	29	75	133	43	32	24	34.25	17	17	79	14.3333	33	3.3333	22.75	4.3333	0.86	2.1	3.44	0.78	0.59	0.58	0.97	0.78	0.55	0.04	0.2	0.14	0.8	0.37	0.38	0.13	0.22	0.12	2.13333	0.65	0.766667	0.126667	0.516667	0.156667	yes|up
ZX.01G0006710	0	0	0	0	0	0	0	0	0	146.79	200.56	196.04	163.54	171.92	168.62	138.92	145.99	110.57	181.13	0	168.027	0	131.827	0	9.18	11.83	10.63	0	0	0	7.77	8.92	8.11	0	0	0	6.83	6.73	5.16	0	0	0	10.5467	0	8.26667	0	6.24	0	yes|up
ZX.01G0006770	0	0	0	0	0	0	0	0	2	8	16.88	8	8	1	6.84	6	5	14.81	10.96	0	5.28	0	8.6033	0.6667	1.43	2.98	1.24	0	0	0	1.15	0.15	0.98	0	0	0.12	0.86	0.7	2.02	0.07	0	0.51	1.88333	0	0.76	0.04	1.19333	0.193333	yes|up
ZX.01G0006780	51.57	16.38	23.54	0	0	26.18	0	0	0	45.96	10.33	0	0	0	0	0	10.37	5.25	18.7633	30.4967	0	8.7267	5.2067	0	90.22	126.97	88.86	92.03	82.62	76.12	6.59	4.42	7.56	21.79	18.67	17.28	10.71	18.33	12.34	50.36	21.3	39.27	102.017	83.59	6.19	19.2467	13.7933	36.9767	no|up
ZX.01G0006830	287.59	229.05	182.95	25.1	22.01	72.4	25.64	24.33	25.38	314.6	220.31	154.06	22.38	62.07	66.64	18.19	48.33	75.24	229.657	233.197	50.3633	39.8367	47.2533	25.1167	12.99	8.12	6.24	23.99	19.51	14.18	1.71	1.56	3.03	2.93	3.31	2.17	1.33	1.51	2.47	1.98	1.71	2.89	9.11667	19.2267	2.1	2.80333	1.77	2.19333	yes|down
ZX.01G0006890	31.23	31.7	41	0	114.71	59.93	0	42.89	28.31	195.35	420.92	452.94	61.16	29.23	35.37	70.73	58.34	61.91	356.403	34.6433	41.92	58.2133	63.66	23.7333	2.94	5.94	5.9	0.65	0.72	1.08	0.69	0.36	0.41	0	2.32	1.05	0.83	0.64	0.69	0	0.66	0.59	4.92667	0.816667	0.486667	1.12333	0.72	0.416667	yes|up
ZX.01G0006910	279.52	384.54	321.19	195.78	239.91	296	185.8	362.03	378.64	147.58	538.15	312.19	853.88	662.42	645.02	906.02	816.92	891.86	332.64	328.417	720.44	243.897	871.6	308.823	4.23	14.17	8.18	11.49	14.2	13.79	18.02	17.67	17.44	5.97	8.35	7.71	21.37	21.66	22.82	6.3	10.51	15.47	8.86	13.16	17.71	7.34333	21.95	10.76	no|down
ZX.01G0006960	285.1	254.26	219.76	0	38.5	35.43	37.33	3.12	36.39	1046.6	343.39	253.8	89.31	170.3	63.42	128.22	74.91	197.97	547.93	253.04	107.677	24.6433	133.7	25.6133	40.07	12.37	8.42	15.06	14.77	14.8	2.59	5.37	1.87	0	1.99	1.59	3.85	2.11	5.66	2.15	0.12	1.93	20.2867	14.8767	3.27667	1.19333	3.87333	1.4	no|up
ZX.01G0007030	260.79	265.67	189.88	149.71	162.23	163.89	145.73	202.55	166.16	391.99	466.53	417.97	300.67	343.46	362.44	254.3	219.88	233.94	425.497	238.78	335.523	158.61	236.04	171.48	83.57	87.7	85.94	47.07	51.01	44.86	76.01	76.72	91.2	31.92	35.08	31.8	54.28	56.07	63.67	31.9	27.53	30.4	85.7367	47.6467	81.31	32.9333	58.0067	29.9433	no|up
ZX.01G0007040	0	0	0	0	0	0	0	0	0	509.59	503.68	472.52	742.9	788.17	930.08	400.67	451.25	541.15	495.263	0	820.383	0	464.357	0	61.3	57.03	49.53	0.15	0.35	0.42	68.24	79.19	85.46	0	0	0	38.01	40.17	48.15	0	0.36	0.16	55.9533	0.306667	77.63	0	42.11	0.173333	yes|up
ZX.01G0007050	27.6	11.27	7.59	1.67	12.47	5.21	4.48	4.25	2.34	457.46	326.9	448.95	38.11	33.44	60.56	18.33	13.02	33.72	411.103	15.4867	44.0367	6.45	21.69	3.69	49.61	36.3	44.82	1.95	2.46	2.05	6.26	7.95	6.6	0.9	1.02	0.58	6.05	5.93	6.08	1.03	0.54	0.53	43.5767	2.15333	6.93667	0.833333	6.02	0.7	yes|up
ZX.01G0007060	7.69	10.32	5.68	19.58	19.82	19.27	15.49	6.75	9.07	35.05	38.24	38.98	32.57	25.51	25.11	49.24	52.45	54.14	37.4233	7.8967	27.73	19.5567	51.9433	10.4367	1.67	1.71	1.61	0.51	0.75	0.48	1.17	1	0.92	1.28	1.27	1.08	1.84	1.83	1.92	1.11	0.34	0.6	1.66333	0.58	1.03	1.21	1.86333	0.683333	yes|up
ZX.01G0007070	0	0	12.19	0	0	0	0	0	0	142.83	0	167.89	101.32	0	147.01	83.3	0	113.67	103.573	4.0633	82.7767	0	65.6567	0	3.8	5.92	9.68	0.86	0.81	0.48	3.35	2.75	2.61	0.25	0	0.13	3.45	2.83	2.7	0.08	0.23	0.05	6.46667	0.716667	2.90333	0.126667	2.99333	0.12	yes|up
ZX.01G0007080	0	5.08	12.86	1.4	4.69	0	24.51	0	0	28.99	116.79	83.74	205.11	351.48	236.06	402.86	283.27	242.29	76.5067	5.98	264.217	2.03	309.473	8.17	8.6	18.8	19.38	0.14	0.63	1.03	20.76	19.96	22.34	0.4	0.38	0.34	29	24.46	16.95	1.77	0.51	0.59	15.5933	0.6	21.02	0.373333	23.47	0.956667	yes|up
ZX.01G0007090	10.17	0	1.44	57.5	34.44	48.43	19.94	65.46	71.46	0	0	0	0	0	0	0	0	0	0	3.87	0	46.79	0	52.2867	0	0.37	0	0.61	0	0.11	0	0	0	3.45	2.03	2.48	0	0	0	1.3	2.97	4.33	0.123333	0.24	0	2.65333	0	2.86667	no|down
ZX.01G0007230	14.42	34	25.52	4159.44	3229.99	3766.74	6359.79	4347.6	3147.55	126.12	182.78	123.16	2312.04	2252.14	2531.13	2225.38	2806.69	2325.24	144.02	24.6467	2365.1	3718.72	2452.44	4618.31	7.59	10.37	6.42	1.2	3.12	3.22	105.7	112.36	117.18	344.54	262.97	267.13	105.31	124.4	104.49	575.1	275	263.9	8.12667	2.51333	111.747	291.547	111.4	371.333	yes|up
ZX.01G0007270	2	3	2	0	3	9	0	4	0	26	41	55	12	7	13	4	3	5	40.6667	2.3333	10.6667	4	4	1.3333	0.74	1.1	1.36	0.08	0.13	0.1	0.26	0.16	0.29	0	0.12	0.3	0.09	0.06	0.11	0	0.12	0	1.06667	0.103333	0.236667	0.14	0.086667	0.04	yes|up
ZX.01G0007340	8	5	6	38	26	23	43	53	31	21	12	5	21	17	22	6	22	14	12.6667	6.3333	20	29	14	42.3333	0.84	0.45	0.17	0.44	0.3	0.42	0.64	0.56	0.68	2.09	1.4	1.08	0.19	0.65	0.42	2.58	2.2	1.72	0.486667	0.386667	0.626667	1.52333	0.42	2.16667	no|up
ZX.01G0007390	2.38	2.41	0	11.46	7.62	17.71	4.91	6.45	8.67	15.09	45.15	6.17	39.99	20.14	39.35	47.31	28.61	53.25	22.1367	1.5967	33.16	12.2633	43.0567	6.6767	4.16	5.3	4.36	0.88	2.28	1.56	6.63	6.57	6.58	3.18	2.72	2.7	6.02	5.13	5.84	2.55	1.68	2.59	4.60667	1.57333	6.59333	2.86667	5.66333	2.27333	yes|up
ZX.01G0007400	10.37	2.94	18.7	0	0	0	0	1.33	1.56	26.68	191.81	166.64	22.13	43.71	9.72	36.52	7.71	6	128.377	10.67	25.1867	0	16.7433	0.9633	8.63	43.42	56.1	1.01	0.32	2.34	6.11	6.13	2.21	0.35	0	0	10.49	2.79	0.31	0	0.1	0.15	36.05	1.22333	4.81667	0.116667	4.53	0.083333	yes|up
ZX.01G0007440	0	1	0	0	0	0	0	0	0	14	29.32	19.87	57.4	51	51.77	35.91	32	9.3	21.0633	0.3333	53.39	0	25.7367	0	1.23	2.43	1.51	0	0.13	0	3.84	3.73	3.49	0	0	0	2.48	2.07	0.61	0	0	0	1.72333	0.043333	3.68667	0	1.72	0	yes|up
ZX.01G0007450	1.48	2.54	1.28	28.98	17.62	32.48	34.95	14.11	44.95	17.98	26.39	19.75	520.96	485.5	452.83	456.61	355.52	391.1	21.3733	1.7667	486.43	26.36	401.077	31.3367	0.61	0.85	0.58	0.07	0.13	0.08	13.45	13.65	11.9	1.36	0.81	1.3	12.23	8.92	9.97	1.79	0.5	2.13	0.68	0.093333	13	1.15667	10.3733	1.47333	yes|up
ZX.01G0007460	0	0	0	0	0	0	0	0	0	24.1	27.83	29.79	27.82	63.29	66.4	51.18	62.01	38.19	27.24	0	52.5033	0	50.46	0	2.89	3.16	3.1	0	0	0	2.57	6.4	6.13	0	0	0	4.86	5.51	3.42	0	0	0	3.05	0	5.03333	0	4.59667	0	yes|up
ZX.01G0007490	0	2.08	0	26.89	25.27	20.25	39.88	37.19	22.13	11.42	19.82	4.39	81.46	87.21	129.04	102.59	79.89	64.77	11.8767	0.6933	99.2367	24.1367	82.4167	33.0667	0.68	1.28	0.35	0.15	0.13	0.1	9.27	7.77	8.69	2.58	4.69	3.15	9.1	6.89	5.72	6.17	3.55	3.56	0.77	0.126667	8.57667	3.47333	7.23667	4.42667	yes|up
ZX.01G0007510	0	4	0	31.39	27.83	21.21	19.8	24.47	28.42	0	0	0	2.28	9.74	8.87	2.31	10.03	2.75	0	1.3333	6.9633	26.81	5.03	24.23	0	0	0	0	0.94	0	0.27	1.24	1.03	6.54	5.73	3.81	0.28	1.12	0.31	4.49	4.04	6.05	0	0.313333	0.846667	5.36	0.57	4.86	no|down
ZX.01G0007520	0	0	0	0	0	0	8.62	3.98	0	14.67	6.27	5.11	901.76	796.62	924.93	1020.4	1171.76	1093.89	8.6833	0	874.437	0	1095.35	4.2	1.04	0.42	0.31	0	0	0	50.97	49.48	54.52	0	0	0.15	59.94	63.69	60.37	0.92	0.3	0	0.59	0	51.6567	0.05	61.3333	0.406667	yes|up
ZX.01G0007530	0	0	0	0.5	0	0	0	0	7.26	4.39	14.65	19.16	22.87	19.35	4.5	0	3.65	0	12.7333	0	15.5733	0.1667	1.2167	2.42	0.08	0.25	0.3	0	0	0	0.31	0.28	0.06	0.01	0	0	0	0.05	0	0	0	0.18	0.21	0	0.216667	0.003333	0.016667	0.06	yes|up
ZX.01G0007540	2.41	0	0	13.15	18.12	23.3	2.51	3.52	15.06	43.13	60.62	21.21	42.8	69.01	104.93	30.73	65.51	108.32	41.6533	0.8033	72.2467	18.19	68.1867	7.03	2.19	1.92	0.62	0.11	0	0	1.29	2.19	2.94	0.61	1.55	1.28	1.02	1.82	3.35	0.13	0.12	0.7	1.57667	0.036667	2.14	1.14667	2.06333	0.316667	yes|up
ZX.01G0007550	0	0	0	0	0	0	4.31	0	0	4.31	26.31	8.04	15.55	6.93	6.93	15.27	10.05	17.89	12.8867	0	9.8033	0	14.4033	1.4367	0.2	1.17	0.33	0	0	0	0.56	0.27	0.25	0	0	0	0.57	0.35	0.63	0.31	0	0	0.566667	0	0.36	0	0.516667	0.103333	yes|up
ZX.01G0007590	31.63	41.05	57.16	2.7	0	0	0	25.67	7.44	199.01	1089.41	1605.78	173.08	130.73	62.35	302.73	51.24	16	964.733	43.28	122.053	0.9	123.323	11.0367	13.23	68.31	92.51	2.91	4.17	6.74	8.75	7.22	3.2	0.25	0.2	0	15.84	3.09	0.79	0	1.8	0.69	58.0167	4.60667	6.39	0.15	6.57333	0.83	yes|up
ZX.01G0007610	36.62	9.29	50.76	6.02	8	8	11	11.91	6	24.64	26.71	13.3	4	2.99	5.15	1.67	1	3	21.55	32.2233	4.0467	7.34	1.89	9.6367	0.8	0.82	0.38	1.64	0.46	2.9	0.1	0.08	0.13	0.27	0.35	0.31	0.04	0.02	0.07	0.54	0.4	0.27	0.666667	1.66667	0.103333	0.31	0.043333	0.403333	no|down
ZX.01G0007640	48	55	25	130	94	94	94	105	92	49.9	35.17	19.21	77.18	74.71	48.6	56.82	53.99	61.81	34.76	42.6667	66.83	106	57.54	97	6.61	4.42	2.2	8.87	11.33	5.99	7.87	8.35	4.95	23.82	17	14.82	5.96	5.3	6.11	18.76	15.13	17.19	4.41	8.73	7.05667	18.5467	5.79	17.0267	no|down
ZX.01G0007710	0	1	0	0	3	0	0	1	0	6	24	6.85	2	0	3	3	0	1	12.2833	0.3333	1.6667	1	1.3333	0.3333	0.71	2.69	1.36	0	0.18	0	0.18	0.37	0.27	0	0.48	0	0.28	0	0.09	0	0.13	0	1.58667	0.06	0.273333	0.16	0.123333	0.043333	yes|up
ZX.01G0007730	2	0	0	12	1	6	19	10	1	0	0	0	0	0	0	0	0	0	0	0.6667	0	6.3333	0	10	0	0	0	0.15	0	0	0	0	0	0.88	0.07	0.38	0	0	0	1.53	0.56	0.07	0	0.05	0	0.443333	0	0.72	no|down
ZX.01G0007790	33.55	20.91	26.73	90.85	52.12	83.95	30.44	47.24	61.45	14.32	19.22	8.82	9.96	8.32	22.24	8.85	4.76	26.29	14.12	27.0633	13.5067	75.64	13.3	46.3767	0.52	0.86	0.4	3.97	4.18	1.83	0.73	0.66	0.86	8.63	6.49	7.8	0.37	0.7	0.83	4.4	4.5	8.55	0.593333	3.32667	0.75	7.64	0.633333	5.81667	yes|down
ZX.01G0007810	6	13	8	0.5	27	47	5	25	12.74	6.61	8.35	28.84	4.13	9.65	4.5	10	7.35	13	14.6	9	6.0933	24.8333	10.1167	14.2467	0.12	0.14	0.45	0.15	0.35	0.25	0.06	0.14	0.06	0.01	0.65	0.98	0.14	0.1	0.17	0.13	0.46	0.32	0.236667	0.25	0.086667	0.546667	0.136667	0.303333	no|down
ZX.01G0007920	269.4	368.84	403.34	69.86	26.2	44.5	89.16	77.03	56	1538.45	1515.05	949.47	72.49	61.14	84.74	77.93	81.36	127.5	1334.32	347.193	72.79	46.8533	95.5967	74.0633	121.11	119.78	68.12	33.74	46.46	60.48	3.79	6	5.61	8.08	5.63	6.43	6.02	6.09	8.72	11.39	6.72	6.86	103.003	46.8933	5.13333	6.71333	6.94333	8.32333	yes|up
ZX.01G0007970	63	43	41	9	14	22	8	13	5	56.1	56	32.8	5	1	11	3	15	16.02	48.3	49	5.6667	15	11.34	8.6667	3.07	2.89	1.56	4.77	3.59	3.96	0.21	0.05	0.46	0.68	1.04	1.42	0.13	0.6	0.65	0.66	0.75	0.38	2.50667	4.10667	0.24	1.04667	0.46	0.596667	no|down
ZX.01G0008000	46.33	24.21	26.71	15.57	0	34.22	16.81	3.62	34.97	457.74	208.22	120.73	257.23	161.28	212.24	39.02	65.1	189.54	262.23	32.4167	210.25	16.5967	97.8867	18.4667	76.63	32.09	27.73	2.87	1.27	2.22	16.87	15.32	18.09	1.05	1.97	1.75	6.7	6.38	10.44	0.87	0.45	1.91	45.4833	2.12	16.76	1.59	7.84	1.07667	yes|up
ZX.01G0008020	0	0	2.14	1.88	4.1	1.45	2.63	0	2.02	409.95	237.95	254.23	187.48	125.45	128.4	15.26	56.95	36.19	300.71	0.7133	147.11	2.4767	36.1333	1.55	14.98	7.76	7.64	0	0	0.13	4.91	3.75	3.43	0.09	0.19	0.06	0.41	1.45	0.97	0.14	0	0.1	10.1267	0.043333	4.03	0.113333	0.943333	0.08	yes|up
ZX.01G0008060	50	42	39	33.14	62	52.39	37	36	43	117.82	182.28	163.11	166.98	179.47	193.18	187.06	181.4	198	154.403	43.6667	179.877	49.1767	188.82	38.6667	3.2	4.09	3.11	1.33	1.23	1.32	2.83	2.98	3.04	1.48	1.61	1.23	2.99	3.05	2.86	1.07	0.72	1.15	3.46667	1.29333	2.95	1.44	2.96667	0.98	yes|up
ZX.01G0008100	15	48	28	112	76	106	90	70	74	160	234	146	511	387	436	336	288	249	180	30.3333	444.667	98	291	78	2.72	3.73	2.15	0.35	1.23	0.83	6.53	5.38	5.7	2.61	1.74	2.11	4.46	3.59	3.16	2.29	1.22	1.74	2.86667	0.803333	5.87	2.15333	3.73667	1.75	yes|up
ZX.01G0008150	201	178	120.84	26	33	39	33	25	23	199	66	101	19	21	25	10	11	12	122	166.613	21.6667	32.6667	11	27	17.45	5.47	7.67	24.47	24	18.92	1.27	1.54	1.69	3.14	3.93	4.05	0.69	0.71	0.79	4.35	2.33	2.82	10.1967	22.4633	1.5	3.70667	0.73	3.16667	yes|down
ZX.01G0008210	0	0	0	0	0	0	0	0	0	0	0	0	0	0	0	0	0	0	0	0	0	0	0	0	22.97	36.58	44.75	19.17	18.17	32.55	19.57	29.04	18.72	13.03	9.03	10.09	13.11	11.31	25.33	7.27	5.79	11.92	34.7667	23.2967	22.4433	10.7167	16.5833	8.32667	no|up
ZX.01G0008240	0	0	0	0	0	0	0	2.67	0	18.72	17.75	14.4	23.3	8.99	13.4	19.22	8.3	12.97	16.9567	0	15.23	0	13.4967	0.89	10.8	12.18	4.09	3.46	5.66	2.81	6.91	10.04	14.87	10.89	1.37	7.77	9.01	10.06	7.52	8.8	5.33	2.82	9.02333	3.97667	10.6067	6.67667	8.86333	5.65	yes|up
ZX.01G0008270	5	2	0	2.41	41.12	71.5	6	22.47	35.02	19	50	44	27	18	12	20	9.44	11	37.6667	2.3333	19	38.3433	13.48	21.1633	1.23	3.06	2.48	0.45	0.2	0.92	1.33	0.97	0.6	4.61	8.22	7.53	1.02	1.01	0.53	0.59	1.85	3.85	2.25667	0.523333	0.966667	6.78667	0.853333	2.09667	yes|up
ZX.01G0008280	4	0	1.11	2	96.88	59.62	0	51.1	44.68	3.96	28.94	69.01	5.18	0	1.92	5	2.19	5.98	33.97	1.7033	2.3667	52.8333	4.39	31.9267	0.2	1.4	3.08	0.28	0	0.1	0.2	0	0.08	0.14	6.74	3.61	0.2	0.08	0.23	0	2.76	3.2	1.56	0.126667	0.093333	3.49667	0.17	1.98667	yes|up
ZX.01G0008290	78.87	59.59	33.73	48.12	125.73	131.86	36.43	71.19	85.92	111.34	291.39	355.57	123.79	121.9	133.71	110.73	84.85	106.02	252.767	57.3967	126.467	101.903	100.533	64.5133	5.08	12.51	14.05	4.97	4.13	2.71	4.27	4.59	4.69	3.02	7.74	7.07	3.96	2.85	3.61	2.49	3.39	5.44	10.5467	3.93667	4.51667	5.94333	3.47333	3.77333	yes|up
ZX.01G0008300	10	20	22	7	42	31	7	33	18	19.1	204	176	20	16	3	22	11	4	133.033	17.3333	13	26.6667	12.3333	19.3333	1.12	11.22	8.9	0.81	1.78	2.27	0.89	0.77	0.13	0.56	3.31	2.13	1.01	0.47	0.17	0.61	2.02	1.46	7.08	1.62	0.596667	2	0.55	1.36333	yes|up
ZX.01G0008310	81.63	8.33	45.68	9.9	25.26	4.87	55.73	55.81	29.65	181.85	282.5	229.4	61.25	70.94	129.26	57.98	90.89	134.67	231.25	45.2133	87.15	13.3433	94.5133	47.0633	24.26	29.39	36.1	17.54	7.83	19.73	12.34	13.38	13.72	8.3	8.99	6.35	8.65	18.2	15.39	17.47	13.34	15.77	29.9167	15.0333	13.1467	7.88	14.08	15.5267	yes|up
ZX.01G0008340	8224.44	5137	6300.32	249	250	278	400.72	330	213	6597	5237.95	7954.03	167	157	178	93	80	116	6596.33	6553.92	167.333	259	96.3333	314.573	413.41	303.75	427.14	706.3	480.47	689.86	7.77	7.97	8.39	20.99	20.72	20.07	4.48	3.61	5.31	38.35	21.26	18.18	381.433	625.543	8.04333	20.5933	4.46667	25.93	no|down
ZX.01G0008370	91.95	95.63	90.63	146.24	171.79	215.41	121.19	254.11	184.49	150.3	377.54	254.42	716.87	530.35	623.82	476.46	431.94	474.04	260.753	92.7367	623.68	177.813	460.813	186.597	4	9.44	5.87	3.37	3.85	4.23	14.39	11.59	12.77	5.34	6.15	6.72	9.93	8.43	9.41	4.84	6.99	6.79	6.43667	3.81667	12.9167	6.07	9.25667	6.20667	no|up
ZX.01G0008440	1.03	0	0	0	0	0	0	0	0	4	5	2.03	8.13	1	7.09	4	1.05	3.04	3.6767	0.3433	5.4067	0	2.6967	0	1.52	3.23	2.79	0.4	0	0.6	3.07	1.26	2.25	0.82	0.54	1.2	1.95	1.05	1.81	0.18	0.59	0.43	2.51333	0.333333	2.19333	0.853333	1.60333	0.4	yes|up
ZX.01G0008460	18.54	10.68	19.91	5.07	245.67	207.54	3.98	143.46	152.61	33.75	65.52	210.4	22.61	18.88	33.44	20.04	20.86	28.16	103.223	16.3767	24.9767	152.76	23.02	100.017	1.73	3.16	9.33	1.31	0.83	1.8	0.88	0.8	1.32	0.36	16.98	12.49	0.81	0.79	1.08	0.31	7.68	10.86	4.74	1.31333	1	9.94333	0.893333	6.28333	yes|up
ZX.01G0008490	405.98	220.16	270.41	76.02	134.52	97.55	219.28	334.53	187.88	1716.15	1994.72	2452.45	811.15	870.72	736.41	657.92	1173.49	1253.43	2054.44	298.85	806.093	102.697	1028.28	247.23	44.35	48.44	54.94	14.46	8.6	12.25	15.82	18.49	14.64	2.7	4.68	2.96	13.32	22.26	24.18	8.5	8.94	6.72	49.2433	11.77	16.3167	3.44667	19.92	8.05333	yes|up
ZX.01G0008510	47.87	34	46	2308	1872.21	2240.88	3426.24	3652.16	2315.25	84	210	174	98.93	132	133	102	78	120	156	42.6233	121.31	2140.36	100	3131.22	2.2	5.17	3.95	1.89	1.35	2.11	2.03	2.84	2.68	83.93	66.84	69.7	2.09	1.5	2.35	135.88	99.33	84.37	3.77333	1.78333	2.51667	73.49	1.98	106.527	no|up
ZX.01G0008540	0	0	0	18.41	14.62	0	25.22	54.42	26.28	0	1.51	14.12	21.79	0	0	0	0	0	5.21	0	7.2633	11.01	0	35.3067	1.69	3.73	5.35	1.34	1.64	1.52	16.54	13.69	10.49	4.95	8.5	5.62	11.6	9.12	11.09	6.63	9.39	6.98	3.59	1.5	13.5733	6.35667	10.6033	7.66667	no|up
ZX.01G0008560	2	0	1	2	2	1	1	3	2	10	11	13	50	36	25	12	23	30	11.3333	1	37	1.6667	21.6667	2	1.19	1.24	1.34	0.33	0	0.22	4.59	3.62	2.29	0.33	0.33	0.14	1.13	2.03	2.67	0.18	0.39	0.34	1.25667	0.183333	3.5	0.266667	1.94333	0.303333	no|up
ZX.01G0008690	79.3	109.05	57.26	111.85	132.17	55.65	212.08	86.73	104.29	136.25	139.66	231.71	217.68	168.34	116.54	116.42	151.49	124.68	169.207	81.87	167.52	99.89	130.863	134.367	17.6	16.2	17.19	6.89	7.92	6.63	11.94	12.18	11.51	12.38	11.91	9.79	8.81	9.19	10.26	13	8.12	7.55	16.9967	7.14667	11.8767	11.36	9.42	9.55667	yes|up
ZX.01G0008730	0	0	0	0	0	0	0	0	0	0	2.19	0	0	4.63	6.78	15.27	3.5	21.52	0.73	0	3.8033	0	13.43	0	0	0.06	0	0	0	0	0	0.12	0.16	0	0	0	0.37	0.08	0.5	0	0	0	0.02	0	0.093333	0	0.316667	0	no|up
ZX.01G0008740	14.87	11.5	31.21	6.97	6.44	0	8	3	0.95	0	0	0	7	0	0	8	0	0	0	19.1933	2.3333	4.47	2.6667	3.9833	0	0	0	0.64	0.54	1.71	0.16	0	0	0.3	0.27	0	0.2	0	0	0.37	0.1	0.04	0	0.963333	0.053333	0.19	0.066667	0.17	yes|down
ZX.01G0008750	72.2	45.5	75.34	4.75	5.53	8	0	0	3.05	457.99	514.38	460.99	0	4.68	0	0	7.01	4.05	477.787	64.3467	1.56	6.0933	3.6867	1.0167	21.44	24.16	16.96	3.72	3.12	4.54	0.08	0.18	0.17	0.16	0.36	0.21	0	0.16	0.15	0	0.11	0.32	20.8533	3.79333	0.143333	0.243333	0.103333	0.143333	yes|up
ZX.01G0008830	0	0	0	0	0	0	0	0	0	138	158.92	166.23	179.4	149.84	120.73	119.02	153.26	162.36	154.383	0	149.99	0	144.88	0	4.57	4.95	4.78	0	0	0	4.79	4.09	3.4	0	0	0	3.35	3.73	4.02	0	0	0	4.76667	0	4.09333	0	3.7	0	yes|up
ZX.01G0008870	147	134	132	109	136	162	116.58	101.54	119.71	95	113.08	87.28	90.55	67.88	90.58	105.27	94.08	125.64	98.4533	137.667	83.0033	135.667	108.33	112.61	2.99	3.35	3.86	6.91	6.39	7.3	2.82	2.84	2.48	4.71	5.77	5.98	3.64	2.68	2.95	6.34	4.88	5.81	3.4	6.86667	2.71333	5.48667	3.09	5.67667	yes|down
ZX.01G0008890	0	0	0	0	127	141.14	0	39.35	22.57	0	0	0	0	0	0	0	0	0	0	0	0	89.38	0	20.64	0.56	0.05	0.27	0.07	0	0	0	0	0.16	0.07	8.13	9.55	0	0	0	0.08	3.22	7.01	0.293333	0.023333	0.053333	5.91667	0	3.43667	no|up
ZX.01G0008910	36.96	23.46	38.97	62.73	0	0	75.65	35.95	72.67	179.23	293.76	313.94	149.71	81.66	56.34	0	39.98	30.98	262.31	33.13	95.9033	20.91	23.6533	61.4233	13.8	13.57	18.42	4.92	3.1	7.75	8.23	7.34	7.15	8.72	6.55	5.72	7.63	9.77	9.82	17.37	9.59	15.47	15.2633	5.25667	7.57333	6.99667	9.07333	14.1433	yes|up
ZX.01G0008930	931	851	815.76	777	537	607	1751	1094	817	1149.54	1031.62	789.52	314	304	391	512.85	583	525	990.227	865.92	336.333	640.333	540.283	1220.67	26.47	22.25	15.86	29.44	29.53	32.81	5.44	5.73	6.91	24.48	16.6	16.33	9.28	9.82	9	60.3	25.93	25.96	21.5267	30.5933	6.02667	19.1367	9.36667	37.3967	no|down
ZX.01G0008970	1.11	0	0	7	8	11	13	23	10	0	1	1	0	0	0	1	1	0	0.6667	0.37	0	8.6667	0.6667	15.3333	0	0.48	0.42	0.78	0	0	0	0	0	4.86	5.58	6.72	0.4	0.37	0	9.73	14.17	7.2	0.3	0.26	0	5.72	0.256667	10.3667	no|up
ZX.01G0008980	5.14	1	6	4.27	2.47	4	3.37	10	9	11.71	11.52	4	0	0	1.46	0	0	0	9.0767	4.0467	0.4867	3.58	0	7.4567	0.76	0.7	0.22	0.46	0.1	0.69	0	0	0.07	0.38	0.22	0.3	0	0	0	0.33	0.68	0.81	0.56	0.416667	0.023333	0.3	0	0.606667	no|up
ZX.01G0009000	37.18	42.23	29.12	30.22	48.4	20.51	33.53	25.29	44.97	954.82	1181.75	1024.73	483.38	554.32	514.98	449.48	627.77	694.65	1053.77	36.1767	517.56	33.0433	590.633	34.5967	48.29	57.66	45.09	2.96	3.64	2.82	19.67	24.82	20.47	2.85	4.02	1.68	18.48	24.3	27.07	3.2	1.8	3.4	50.3467	3.14	21.6533	2.85	23.2833	2.8	yes|up
ZX.01G0009020	198.93	154.77	128.08	10.2	77.3	19.87	23	25.01	26.59	240.26	14.44	101.22	21.21	9.19	0	16.3	0	4.23	118.64	160.593	10.1333	35.79	6.8433	24.8667	14.18	5.01	10.35	39.41	31.99	28.77	0.86	1.12	0.89	3.81	5.82	5.79	0.87	0.72	0.63	0.93	3.61	4.03	9.84667	33.39	0.956667	5.14	0.74	2.85667	yes|down
ZX.01G0009100	0	0	0	1	2	2	2	3	2	3	23	43	3	4	3	1	0	0	23	0	3.3333	1.6667	0.3333	2.3333	0.13	0.93	1.6	0	0	0	0.1	0.14	0.1	0.06	0.12	0.1	0.03	0	0	0.13	0.13	0.12	0.886667	0	0.113333	0.093333	0.01	0.126667	yes|up
ZX.01G0009130	340	366	258	1856	1443	1736	1866.6	2975	1930	288	290	347	1686.97	1875	1834	1162	1262	1128	308.333	321.333	1798.66	1678.33	1184	2257.2	20.07	19.06	20.95	32.81	39.02	31.92	89.74	108.55	98.27	178.09	136.16	142.71	63.71	64.8	58.68	197.02	218.83	187.64	20.0267	34.5833	98.8533	152.32	62.3967	201.163	no|down
ZX.01G0009150	53	60	57	72	62	68	49	41	63	80	99	66	178	188	243	164	157	214	81.6667	56.6667	203	67.3333	178.333	51	5.3	6.18	3.79	4.86	6.07	6.69	8.96	10.33	12.38	6.56	5.56	5.31	8.54	7.66	10.58	4.88	2.86	5.82	5.09	5.87333	10.5567	5.81	8.92667	4.52	no|down
ZX.01G0009200	246.9	212.53	217.37	81.39	210.22	219.45	129.32	178.88	137.42	611.93	676.7	672.58	641.75	576.35	663.58	416	464.79	556.46	653.737	225.6	627.227	170.353	479.083	148.54	35.02	32.26	29.6	37.97	31.08	34.6	24.77	26.36	27.29	61.88	48.41	43.85	17.54	17.42	20.81	91.55	51.12	56.74	32.2933	34.55	26.14	51.38	18.59	66.47	no|down
ZX.01G0009210	268.73	271.76	167.47	105.77	122.64	155.47	209.17	164.24	131	124.85	187.22	140.86	154.1	244.15	177.21	181.02	161.71	146.71	150.977	235.987	191.82	127.96	163.147	168.137	9.39	13.29	9.18	28.01	31.32	22.4	8.83	15.28	10.25	10.96	12.5	13.81	10.72	8.97	8.24	23.65	13.07	13.76	10.62	27.2433	11.4533	12.4233	9.31	16.8267	yes|down
ZX.01G0009240	53.46	75.71	44.3	30.4	27.94	36.06	27.16	35.37	19.9	98.96	117.64	125.72	145.74	139.96	120.74	84	83.75	98.85	114.107	57.8233	135.48	31.4667	88.8667	27.4767	12.64	14.25	13.91	9.52	15.03	10.23	14.33	15.08	11.86	5.37	4.87	5.48	8.49	7.93	9.43	5.23	4.91	3.59	13.6	11.5933	13.7567	5.24	8.61667	4.57667	no|up
ZX.01G0009250	77.87	49.17	43.83	58.17	60.28	70.47	63.65	59.98	70.82	244.36	227.67	186.83	324.99	336.63	421.86	285.5	292.75	415.93	219.62	56.9567	361.16	62.9733	331.393	64.8167	14.76	12.96	9.78	6.51	4.53	4.69	14.91	16.86	19.6	4.84	4.93	5.02	13.56	13.02	18.76	5.78	3.81	5.96	12.5	5.24333	17.1233	4.93	15.1133	5.18333	yes|up
ZX.01G0009270	270.74	236.86	160	228.48	258.28	269.11	350.65	297.55	247.09	416.71	345.38	324.82	335.86	275.01	367.88	81.65	154.89	202.42	362.303	222.533	326.25	251.957	146.32	298.43	22.17	17.31	14.97	19.91	19.19	15.04	13.55	12.1	15.05	16.72	18.57	16.85	3.41	6.06	8.04	28.01	16.58	18.29	18.15	18.0467	13.5667	17.38	5.83667	20.96	no|down
ZX.01G0009280	0	0	0	0	0	3.82	0	2.84	0	185.78	127.64	143.48	739.78	675.95	860.07	680.96	776.45	696.36	152.3	0	758.6	1.2733	717.923	0.9467	55.46	36.63	37.03	0	0	0	175.51	177.8	196.74	0	0	1.39	163.63	174.28	155.29	0	1	0	43.04	0	183.35	0.463333	164.4	0.333333	yes|up
ZX.01G0009290	10.84	11.23	17.52	16.24	21.53	29.81	14	17.57	13.95	1069.2	1155.36	1044.63	4261.07	3931.73	4290.9	3642.8	4060.42	3779.12	1089.73	13.1967	4161.23	22.5267	3827.45	15.1733	14.38	14.78	12.18	0.2	0.23	0.41	43.15	43.32	44.42	0.3	0.39	0.47	38.35	40.05	37.95	0.28	0.24	0.39	13.78	0.28	43.63	0.386667	38.7833	0.303333	yes|up
ZX.01G0009320	19.14	35.51	18.99	2.63	0	2.73	15.14	8.16	0	574.35	671.58	376.49	225.88	261.5	354.65	109.1	160.19	311	540.807	24.5467	280.677	1.7867	193.43	7.7667	27.68	28.21	14.89	3.3	2.76	2.69	8.1	10.47	12.47	0.65	1.19	0.79	3.79	5.38	10.46	1.56	0.92	0.53	23.5933	2.91667	10.3467	0.876667	6.54333	1.00333	yes|up
ZX.01G0009350	362.54	272.79	210.7	206.13	204.15	233.94	137.84	220.63	193.61	249.04	238.97	193.28	198.26	209.04	206.26	125	124.25	149.15	227.097	282.01	204.52	214.74	132.8	184.027	28.14	25.57	18.91	57.02	49.3	42.82	17.19	19.85	17.91	33.56	34.13	31.39	11.16	10.39	12.58	23.45	26.88	31.86	24.2067	49.7133	18.3167	33.0267	11.3767	27.3967	yes|down
ZX.01G0009380	97.57	76.83	61.4	703.82	654.31	701.94	980.81	1010.86	907.13	147.34	143.23	112.98	618.21	596.64	695.03	689.94	730.24	654.7	134.517	78.6	636.627	686.69	691.627	966.267	43.99	41.1	29.16	41.36	37.27	34.72	146.67	156.94	158.98	294.37	272.4	255.44	165.79	163.91	146	444.43	355.29	392.25	38.0833	37.7833	154.197	274.07	158.567	397.323	no|down
ZX.01G0009420	0	0	28.77	218.55	244.71	178.99	146.34	113.78	219.53	117.83	80.11	41.45	251.95	191.4	121	149.73	210.49	240.17	79.7967	9.59	188.117	214.083	200.13	159.883	13.53	5.41	3.34	4.5	3.1	4.23	11.41	10.98	11.1	31.6	24.51	22.57	9.93	12.96	14.33	37.83	20.73	31.07	7.42667	3.94333	11.1633	26.2267	12.4067	29.8767	no|up
ZX.01G0009440	4.03	0	0	45.4	114.96	94.17	73.51	49.22	69.13	36.33	32.81	58.55	113.29	132.62	174.41	90.28	95.28	90.15	42.5633	1.3433	140.107	84.8433	91.9033	63.9533	5.33	4.57	7.43	0.83	0	0	12.83	16.49	19.65	9.22	23.06	16.48	10.5	10.37	9.87	16.26	7.91	14.34	5.77667	0.276667	16.3233	16.2533	10.2467	12.8367	yes|up
ZX.01G0009480	126.14	130.29	84.88	234.07	155.41	285.09	369.4	237.97	208.57	40.61	101.93	33.21	83.32	52.82	75.54	115.85	55.01	96.97	58.5833	113.77	70.56	224.857	89.2767	271.98	8.79	11.02	6.19	21.1	23.89	21.69	7.18	7.05	8.37	66.82	47.58	58.39	8.96	10.73	12.51	86.51	43.82	61.97	8.66667	22.2267	7.53333	57.5967	10.7333	64.1	yes|down
ZX.01G0009530	37.83	32.54	16.44	10.04	7.96	32.04	4.5	0	8.51	19.19	28.98	25.81	5.5	15.28	11.57	0	0	0	24.66	28.9367	10.7833	16.68	0	4.3367	1.31	2.59	3.12	2.94	3.4	2.33	1.26	1.53	0.93	1.99	1.12	2.05	0.59	0.6	0.89	2.59	2.47	2.25	2.34	2.89	1.24	1.72	0.693333	2.43667	no|down
ZX.01G0009540	0	0	0	3.34	116.1	145.43	30.09	66.99	156.78	0	0	1	28.11	9.11	5.88	16.13	0	37.6	0.3333	0	14.3667	88.29	17.91	84.62	0.54	0.31	0.04	0.16	0	0.44	1.38	1.27	0.46	0.23	14.76	13.51	0.77	0.32	1.59	2.39	9.27	17.51	0.296667	0.2	1.03667	9.5	0.893333	9.72333	no|up
ZX.01G0009550	73.01	81.74	82.67	158.72	198.26	164.58	105.9	177.48	143.78	55.82	66.9	69.99	27.16	73.37	84.58	56.63	59.4	78.6	64.2367	79.14	61.7033	173.853	64.8767	142.387	4.23	3.35	4.54	3.46	3.4	4.28	3.96	2.81	3.62	4.3	4.54	4.13	2.02	1.96	2.49	3.12	3.1	4.9	4.04	3.71333	3.46333	4.32333	2.15667	3.70667	no|down
ZX.01G0009560	817.26	655.65	693.51	551.19	544.66	626.33	642.8	577.75	440.83	449.58	655.74	675.28	292.36	256.84	227.66	249.76	256.51	219.43	593.533	722.14	258.953	574.06	241.9	553.793	16.11	22.1	20.97	40.4	35.63	43.68	7.92	7.58	6.28	27.13	26.32	26.35	7.02	6.75	5.87	34.57	21.51	21.91	19.7267	39.9033	7.26	26.6	6.54667	25.9967	yes|down
ZX.01G0009640	53.6	37.46	34.1	18.83	20.67	14.78	17.47	30.89	22.06	22.31	12.97	44.56	12.55	10.23	22.61	21.73	18.19	4.46	26.6133	41.72	15.13	18.0933	14.7933	23.4733	1.14	0.62	1.97	3.78	2.91	3.07	0.49	0.43	0.89	1.32	1.43	0.89	0.87	0.68	0.17	1.34	1.65	1.57	1.24333	3.25333	0.603333	1.21333	0.573333	1.52	yes|down
ZX.01G0009680	554.32	401.21	446.19	469.08	392.6	524.49	465.8	481.88	525.49	274.79	375.27	307.38	282.41	225.38	303.23	266.22	240.11	213.6	319.147	467.24	270.34	462.057	239.977	491.057	12.02	15.83	12.7	20.3	19.92	20.79	10.17	10.25	9.27	17.11	18.96	16.59	8.78	9.88	11.5	18.57	13.25	19.34	13.5167	20.3367	9.89667	17.5533	10.0533	17.0533	yes|down
ZX.01G0009700	772.66	454.08	629.38	12.93	68.77	46.61	50.57	46.4	69.1	485.3	512.81	500.48	55	29.03	35.11	38.04	60.05	34.8	499.53	618.707	39.7133	42.77	44.2967	55.3567	47.19	30.69	42.68	93.07	70.27	85.27	0.98	0.73	1.11	2.19	2.55	2.69	0.95	1.13	0.81	2.94	2.58	3.34	40.1867	82.87	0.94	2.47667	0.963333	2.95333	yes|down
ZX.01G0009710	462.12	704.32	506.73	133.94	56.73	86.85	29.31	36.28	82.39	176.8	251.76	397.8	46.94	59.8	55.99	27.41	65.81	52.87	275.453	557.723	54.2433	92.5067	48.6967	49.3267	11.54	10.8	9.87	29.46	31.23	30.59	1.87	2.74	2.18	5.2	5.6	5.45	1.77	2	2.2	5.35	3.86	5.01	10.7367	30.4267	2.26333	5.41667	1.99	4.74	yes|down
ZX.01G0009740	354.03	351.09	262.31	404.35	419.63	429.06	434.55	407.17	385.96	246.79	329.42	363.94	290.29	295.51	422.53	230.43	286.43	198.54	313.383	322.477	336.11	417.68	238.467	409.227	9.53	10.93	9.57	16.58	16.49	14.97	7.45	8.8	8.04	18.49	16.88	16.43	6.45	7.56	7.66	19.84	14.8	17.98	10.01	16.0133	8.09667	17.2667	7.22333	17.54	no|down
ZX.01G0009790	29.34	82.79	29.27	31.12	15.15	45.21	22.21	30.46	38.53	236.28	158.56	190.66	67.49	120.58	138.38	81.39	99.64	111.07	195.167	47.1333	108.817	30.4933	97.3667	30.4	13.99	8.38	9.76	2.26	5.15	2.62	2.3	4.12	5.27	1.75	1.46	2.18	3.16	3	3.4	1.65	1.3	2.19	10.71	3.34333	3.89667	1.79667	3.18667	1.71333	yes|up
ZX.01G0009820	49.22	14.04	21.22	0	0	0	0	0	0	207.85	211.2	130.94	0	0	0	0	0	4.79	183.33	28.16	0	0	1.5967	0	18.56	21.03	13.53	2.8	0.96	1.54	0.26	0.13	0.16	0	0	0	0.53	0.29	0.43	0.08	0	0	17.7067	1.76667	0.183333	0	0.416667	0.026667	yes|up
ZX.01G0009850	3.6	0	7	6.66	109.57	111.67	14.32	84.43	140.59	2.14	2.27	4	53.73	27.24	10	35.57	11.23	30.61	2.8033	3.5333	30.3233	75.9667	25.8033	79.78	0.11	0.11	0.17	0.24	0	0.61	2	1.1	0.38	0.45	7.26	6.45	1.37	0.41	1.12	1.06	4.33	9.59	0.13	0.283333	1.16	4.72	0.966667	4.99333	no|down
ZX.01G0009870	7.72	17.97	6.78	22.36	21.94	28.71	12.3	12.01	12.83	23.17	35.98	27.87	42.92	79.51	20.93	18.31	7.56	14.04	29.0067	10.8233	47.7867	24.3367	13.3033	12.38	1.38	1.87	1.88	0.29	0.75	0.33	1.92	2.79	1.76	0.84	0.86	0.93	1.24	1.34	1.55	0.51	0.44	0.49	1.71	0.456667	2.15667	0.876667	1.37667	0.48	yes|up
ZX.01G0009880	1.53	3.76	1.34	1.72	1.64	1.36	1.63	9.2	1.46	0	0	9.65	0	0	11.39	35.13	43.89	37.45	3.2167	2.21	3.7967	1.5733	38.8233	4.0967	16.79	19.51	18.89	0.1	0.26	0.11	7.55	7.18	8.7	0.11	0.1	0.07	6.82	7.77	7.32	0.11	0.43	0.09	18.3967	0.156667	7.81	0.093333	7.30333	0.21	yes|up
ZX.01G0009900	21.45	7.41	16.01	22.33	6.21	16.37	6.27	11.81	21.42	40.75	43.44	54.73	87.72	59	76.1	29.47	31.47	49.24	46.3067	14.9567	74.2733	14.97	36.7267	13.1667	15.7	16.17	18.23	11.82	4.72	11.89	27.25	20.42	22.41	12.12	3.37	7.77	9.21	9.18	14.18	3.68	5.54	12.05	16.7	9.47667	23.36	7.75333	10.8567	7.09	no|up
ZX.01G0009910	85.72	122.27	77.25	115.93	76.39	102.67	117.79	136.91	87.45	311.39	443.89	295.68	457.41	522.15	427.43	353.93	411.94	422.2	350.32	95.08	468.997	98.33	396.023	114.05	11.88	16.34	12.46	3.27	5.09	3.72	11.16	13.33	12.16	4.43	2.86	3.31	10.08	10.39	10.6	5.09	3.96	3.33	13.56	4.02667	12.2167	3.53333	10.3567	4.12667	yes|up
ZX.01G0009920	0	0	0	0	0	0	0	0	0	43.44	109.69	72.26	77.26	86.64	154.74	84.13	99.65	55.5	75.13	0	106.213	0	79.76	0	6.12	5.9	6.52	0	0.07	0	6.45	7.49	6.46	0.07	0.07	0	4.89	5.34	6.8	0	0.05	0.06	6.18	0.023333	6.8	0.046667	5.67667	0.036667	yes|up
ZX.01G0009940	144.99	133.01	100.3	10.67	0	13.22	21.07	6.32	4.37	1334.48	1253.45	1513.79	78.93	58.11	68.74	83.59	85.4	99.61	1367.24	126.1	68.5933	7.9633	89.5333	10.5867	33.67	27.08	33.24	4.24	4.36	4.49	0.97	1.19	0.87	0.24	0.08	0.25	1.13	1.11	1.22	0.52	0.11	0.28	31.33	4.36333	1.01	0.19	1.15333	0.303333	yes|up
ZX.01G0009950	0	0	0.03	0	0	0	0	0	0	597.47	578.79	736.55	114.97	104.2	123.64	100.07	96.52	39.45	637.603	0.01	114.27	0	78.68	0	21.6	18.05	20.78	0	0	0.04	3.24	3.24	3.91	0	0	0	3.33	2.83	3.17	0	0	0	20.1433	0.013333	3.46333	0	3.11	0	yes|up
ZX.01G0009960	6.26	6.45	6.36	2.19	2.18	0	0	7.21	1.14	125.7	170.35	122.5	127.69	113.87	176.86	87.58	111.49	118.71	139.517	6.3567	139.473	1.4567	105.927	2.7833	11.65	14.75	10.34	1.27	1.2	1.44	9.26	9.27	12.65	1.07	1.36	0.94	6.48	7.43	8.45	0.9	1.1	1.07	12.2467	1.30333	10.3933	1.12333	7.45333	1.02333	yes|up
ZX.01G0009970	0	0	0	0	2.18	0	0	0	3.72	20.62	29	21.17	10.01	17.22	12.96	16.17	9.41	15.5	23.5967	0	13.3967	0.7267	13.6933	1.24	1.18	1.56	1.05	0	0	0	0.43	0.81	0.57	0	0.17	0	0.73	0.4	0.66	0	0	0.3	1.26333	0	0.603333	0.056667	0.596667	0.1	yes|up
ZX.01G0009980	67.27	54.73	0	0	0	0	139.2	0	20.82	236.82	381.14	305.03	254.2	316.44	243.95	190.83	358.21	417.01	307.663	40.6667	271.53	0	322.017	53.34	10.07	10.31	10.85	4.22	3.7	3.97	7.39	8.93	8.63	3.6	4.78	2.94	8.47	7.21	9.59	4.63	3.19	3.3	10.41	3.96333	8.31667	3.77333	8.42333	3.70667	yes|up
ZX.01G0009990	78.54	17.85	52.54	10.27	12.83	13.85	17.51	24.95	11.95	2005.84	273.41	246.08	109.83	52.7	69.13	82.33	131.26	133.35	841.777	49.6433	77.22	12.3167	115.647	18.1367	30.86	3.95	3.28	1.66	0.41	1.41	1.27	0.66	0.82	0.22	0.27	0.25	0.99	1.48	1.53	0.4	0.39	0.25	12.6967	1.16	0.916667	0.246667	1.33333	0.346667	no|up
ZX.01G0010000	0	1.73	0	0	0	0	1.22	0	0.97	31.7	40.25	22.58	49.16	33.49	60.38	35.38	33.68	39.44	31.51	0.5767	47.6767	0	36.1667	0.73	4.3	3.79	2.45	0.31	0.43	0.47	4.03	3.68	5.01	0.33	0.27	0.23	3.16	2.61	3.15	0.28	0.11	0.31	3.51333	0.403333	4.24	0.276667	2.97333	0.233333	yes|up
ZX.01G0010010	0	0	0	0	0	0	0	0	2.67	271.31	182.31	342.12	16.17	51.17	73.04	38.81	26.72	43.23	265.247	0	46.7933	0	36.2533	0.89	16.16	11	18.71	0.99	0.65	0.44	1.78	2.88	2.35	0.05	0.07	0.25	1.27	2.06	1.35	0.24	0	0.15	15.29	0.693333	2.33667	0.123333	1.56	0.13	yes|up
ZX.01G0010020	481.92	533.25	360.16	200.6	143.36	217.02	243.43	174.09	132.2	211.7	103.67	107.1	62.24	55.59	0	21.29	48.13	22.09	140.823	458.443	39.2767	186.993	30.5033	183.24	37.71	32.81	24.66	60.6	80.61	53.27	10.89	11.07	10.66	42.26	29.66	27.79	9.69	9.61	11.86	47.99	26.19	33.56	31.7267	64.8267	10.8733	33.2367	10.3867	35.9133	no|down
ZX.01G0010050	0	0	14.46	0	10.97	0	19.56	13.94	0	0	88.03	20.29	45.11	31.37	39.94	0	21.78	0	36.1067	4.82	38.8067	3.6567	7.26	11.1667	9.32	11.26	11.66	5	3.21	5.25	10.3	10.42	11.32	10.76	6.62	5.02	12.31	10.67	11.66	14.08	7.68	7.9	10.7467	4.48667	10.68	7.46667	11.5467	9.88667	yes|up
ZX.01G0010170	2	0	0	1	4	1	4	9	2	0	0	2	0	0	0	0	0	0	0.6667	0.6667	0	2	0	5	1.15	0.26	0.92	2.23	0.77	1.13	0	0.15	0.18	1.29	3.2	1.06	0.04	0.07	0.03	3.32	5.46	2	0.776667	1.37667	0.11	1.85	0.046667	3.59333	no|down
ZX.01G0010180	0	21.82	0	104.13	116.27	139.06	69.43	126.15	149.79	30.3	29.06	33.78	269.03	236.93	244.92	219.03	373.57	313.07	31.0467	7.2733	250.293	119.82	301.89	115.123	11.46	18.76	20.37	4.69	3.48	4.46	150.33	137.11	131.32	39.77	37.49	36.59	166.84	147.17	148.13	40.06	55.3	58.87	16.8633	4.21	139.587	37.95	154.047	51.41	yes|up
ZX.01G0010220	3.34	3.41	15.07	12.04	12.72	18.71	11.48	10.99	13.79	112.42	172.81	139	98.65	91.64	122.96	71.14	111.88	103.48	141.41	7.2733	104.417	14.49	95.5	12.0867	3.95	5.55	4.89	2.61	2.71	2.31	3.93	4.24	5.44	2.88	1.78	3.17	3.16	3.51	3.44	1.58	1.32	1.67	4.79667	2.54333	4.53667	2.61	3.37	1.52333	yes|up
ZX.01G0010350	52.56	37.06	27.82	86.66	87.99	102.75	64.38	80.69	55.14	229.24	262.2	268.34	228.53	200.44	253.53	183.44	176.73	197.28	253.26	39.1467	227.5	92.4667	185.817	66.7367	7.48	8.09	7.59	2.35	1.82	1.58	5.7	5.46	6.33	4.06	3.97	3.98	4.67	4.24	4.78	3.13	2.71	2.56	7.72	1.91667	5.83	4.00333	4.56333	2.8	yes|up
ZX.01G0010360	30.7	36.56	46.84	7.66	17.09	15	9.89	0	6.45	102.62	113.46	56.44	15.13	25.98	23.06	13.48	19.77	59.81	90.84	38.0333	21.39	13.25	31.02	5.4467	9.3	8.65	8.11	2.24	2.25	2.17	6.71	7.38	6.77	2.49	1.18	1.61	5.69	5.56	6.2	1.67	1.15	1.89	8.68667	2.22	6.95333	1.76	5.81667	1.57	yes|up
ZX.01G0010590	30.98	11.37	22.25	10.06	9.05	13.88	3.27	6.08	6.01	42.21	27.83	53.19	56.19	46.66	57.47	20.95	49.27	27.57	41.0767	21.5333	53.44	10.9967	32.5967	5.12	5.95	3.72	6.49	6.1	2.5	5.69	6.11	5.57	6.23	1.96	1.74	2.33	2.34	5.15	2.9	0.7	0.94	1.2	5.38667	4.76333	5.97	2.01	3.46333	0.946667	no|up
ZX.01G0010620	105.7	6.39	46.65	30.8	34.36	25.77	6.63	15.61	0	464.85	406.23	350.12	496.55	750.21	579.61	250.95	332.3	474.25	407.067	52.9133	608.79	30.31	352.5	7.4133	26.56	20.67	21.65	31.38	18.66	27.56	37.67	50.52	36.45	22.66	27.87	29.95	17.76	18.4	24.99	31.69	17.34	21.98	22.96	25.8667	41.5467	26.8267	20.3833	23.67	no|up
ZX.01G0010640	583.77	283.09	394.48	272.24	397.35	467.56	100.82	122.66	187.67	98.25	148.29	138.3	167.92	177.22	121.26	81.25	93.79	142.58	128.28	420.447	155.467	379.05	105.873	137.05	12.58	12.68	14.11	37.48	20.15	34.27	23.53	25.97	21.2	16.74	30	28.37	7.64	11.22	13.3	8.25	9.5	16.84	13.1233	30.6333	23.5667	25.0367	10.72	11.53	yes|down
ZX.01G0010650	13.92	33.05	19.99	114.57	112.79	97.8	94.42	86.85	48.33	109.45	39.92	15.56	128.54	147.66	85.79	38.05	47.73	39.67	54.9767	22.32	120.663	108.387	41.8167	76.5333	7.97	2.74	0.98	1.41	3.69	2.59	7.13	8.95	4.81	11.5	11.13	8.41	2.18	2.56	2.16	10.34	6.69	4.92	3.89667	2.56333	6.96333	10.3467	2.3	7.31667	no|up
ZX.01G0010670	0	0	2.34	43.76	17.09	24.5	34.44	55.13	53.57	8.62	11.8	21.56	86.49	77.74	58.8	51.41	58.33	26.79	13.9933	0.78	74.3433	28.45	45.51	47.7133	2.13	5.65	3.53	0.34	0.8	0.23	32.53	34.02	30.2	17.95	15.89	13.99	33.1	29.42	29.5	14.47	18.21	16.68	3.77	0.456667	32.25	15.9433	30.6733	16.4533	yes|up
ZX.01G0010690	1	0	0	0	0	1	0	0	0	17	13	12	3	11	13	7	2	2	14	0.3333	9	0.3333	3.6667	0	0.46	0.33	0.28	0.04	0	0	0.06	0.25	0.27	0	0	0.03	0.15	0.04	0.04	0	0	0	0.356667	0.013333	0.193333	0.01	0.076667	0	yes|up
ZX.01G0010740	0	0	2	35	33	28	63	53	27	10	17	23	70	43	37	79	52	62	16.6667	0.6667	50	32	64.3333	47.6667	0.58	0.94	1.16	0	0	0.21	3.1	2.08	1.66	2.81	2.6	1.92	3.62	2.23	2.7	5.52	3.25	2.19	0.893333	0.07	2.28	2.44333	2.85	3.65333	yes|up
ZX.01G0010790	136.56	138.45	104.89	83.89	79.84	72.73	94.36	72.67	66.21	218.44	211.82	220.02	255.19	280.41	289.44	170.34	200.05	166.93	216.76	126.633	275.013	78.82	179.107	77.7467	11.59	12.99	11.38	10.05	11.5	9.73	12.42	12.92	13.15	6.53	6.14	5.27	7.82	8.35	7.62	8.03	4.2	5.18	11.9867	10.4267	12.83	5.98	7.93	5.80333	no|up
ZX.01G0010840	17.18	42.53	17.88	13.34	16.55	18.75	12.81	26.12	14.86	0	0	1.17	1.86	2.14	0	0	0	2.13	0.39	25.8633	1.3333	16.2133	0.71	17.93	0	0	0.19	4.63	12.9	6.32	0.28	0.35	0	3.56	4.37	4.32	0	0	0.3	3.71	5.61	4.06	0.063333	7.95	0.21	4.08333	0.1	4.46	yes|down
ZX.01G0010900	128.59	31.54	73.12	86.68	31.61	183.28	227.89	137.68	77.25	62.55	53.48	54.83	94.57	100.03	111.72	276.02	106.92	80.14	56.9533	77.75	102.107	100.523	154.36	147.607	60.35	53.82	48.61	18.86	10.04	16.76	27.39	32.07	31.32	32.61	22.51	26	26.34	30.94	28.29	35.35	18.35	23.53	54.26	15.22	30.26	27.04	28.5233	25.7433	yes|up
ZX.01G0011000	4	11	10	19	13	15	16	38	8	19	67	66	72	62	46	42	34	33	50.6667	8.3333	60	15.6667	36.3333	20.6667	1.26	4.19	3.79	0.37	1.12	1.18	3.63	3.42	2.35	1.74	1.17	1.17	2.19	1.66	1.63	1.6	2.66	0.74	3.08	0.89	3.13333	1.36	1.82667	1.66667	no|up
ZX.01G0011020	3	0	4	0	0	0	0	0	2	2	2	7	12	5	3	3	9	14	3.6667	2.3333	6.6667	0	8.6667	0.6667	3.25	3.17	9.92	7.21	0	13	17.21	8.31	3.54	0	0	0	4.19	11.5	16.86	0	0	4.72	5.44667	6.73667	9.68667	0	10.85	1.57333	no|down
ZX.01G0011040	1	2	1	4	6	2	0	0	0	27.46	12	14	5	4	3	1	3	7	17.82	1.3333	4	4	3.6667	0	0.77	0.32	0.34	0.04	0.08	0.05	0.11	0.09	0.06	0.15	0.23	0.07	0.02	0.06	0.15	0	0	0	0.476667	0.056667	0.086667	0.15	0.076667	0	yes|up
ZX.01G0011070	156.94	289.27	163.95	41.71	29.56	34.8	0	64.26	25.49	176.89	442.09	504.18	135.45	65.95	117.33	59.97	61.53	87.4	374.387	203.387	106.243	35.3567	69.6333	29.9167	8.18	22.24	25.02	10.78	14.84	10.8	4.77	3.99	5.33	2.14	2.35	1.9	3.42	2.15	3.2	0.84	3.06	1.79	18.48	12.14	4.69667	2.13	2.92333	1.89667	no|up
ZX.01G0011160	59.02	35.98	24.29	59.2	68.69	63.18	35.46	50.77	44.09	134.98	111.97	106.99	109.19	155.06	234.56	214.03	183.56	310.69	117.98	39.7633	166.27	63.69	236.093	43.44	3.54	1.48	2.55	1.46	0.76	1.45	2.1	1.78	2.53	1.58	1.3	1.65	2.35	1.89	3.26	0.75	0.73	1.31	2.52333	1.22333	2.13667	1.51	2.5	0.93	no|up
ZX.01G0011190	159.43	128.33	120.42	357.83	247.87	299.06	267.99	350.32	275.33	0	2	0	0	0	0	0	0	0	0.6667	136.06	0	301.587	0	297.88	0	0.03	0	4.04	3.62	4	0	0	0	9.68	5.85	6.93	0	0.01	0	7.4	7.17	7.34	0.01	3.88667	0	7.48667	0.003333	7.30333	yes|down
ZX.01G0011200	0.02	29	30.41	95.35	0	34.69	47.25	118.44	19.84	36.04	0	35.16	26.55	71.12	55.44	0	39.22	82.93	23.7333	19.81	51.0367	43.3467	40.7167	61.8433	3.36	4.78	4.25	5.71	5.71	7.01	2.5	2.65	2.45	5.51	6	4.82	1.6	2.38	2.61	5.16	3.2	4.08	4.13	6.14333	2.53333	5.44333	2.19667	4.14667	no|down
ZX.01G0011220	255.14	338.29	221.09	254.55	280.97	395.81	237.89	419	385.29	151.51	232.24	186.79	264.13	317.27	393.06	191.05	283.3	303.35	190.18	271.507	324.82	310.443	259.233	347.393	29.93	43.75	31.92	71.01	105.83	80.81	40.89	53.83	59.61	69.91	76.6	94.31	30.08	41.72	44.74	71.02	93.02	108.63	35.2	85.8833	51.4433	80.2733	38.8467	90.89	yes|down
ZX.01G0011230	36.89	56.26	18.21	63.46	76.27	98.76	103.96	107.62	66.75	26.41	68.04	39.82	100.31	121.29	105.29	51.28	68.45	77.14	44.7567	37.12	108.963	79.4967	65.6233	92.7767	0.48	1.16	0.62	0.92	1.54	0.58	1.37	1.8	1.47	1.57	1.86	2.09	0.73	0.91	1.04	2.82	2.01	1.67	0.753333	1.01333	1.54667	1.84	0.893333	2.16667	no|down
ZX.01G0011250	1.98	4.98	1.98	5.76	3.11	5.98	3.22	9.01	2.08	0	0	0	0	0	0	0	0	0	0	2.98	0	4.95	0	4.77	0	0	0	2.22	5.82	3.16	0	0	0	6.71	3.71	5.87	0	0	0	4.41	8.68	3.27	0	3.73333	0	5.43	0	5.45333	yes|down
ZX.01G0011260	23.54	19.6	12.44	15.72	13.95	22.23	7.8	22.56	28.55	144.19	192.92	156.2	82.19	72.9	130.53	85.83	84.45	108.33	164.437	18.5267	95.2067	17.3	92.87	19.6367	5.74	6.42	5.61	2.6	1.65	1.93	2.83	3.15	3.58	1.15	1.33	1.63	3.02	3.31	3.3	0.64	1.02	1.72	5.92333	2.06	3.18667	1.37	3.21	1.12667	yes|up
ZX.01G0011280	0	0	0	0	4.34	7.07	68.09	0	6.39	385.24	416.66	260.94	500.92	475.42	535.57	311.44	421.33	456.16	354.28	0	503.97	3.8033	396.31	24.8267	96.84	100.64	56.75	0.33	0.52	0.59	100.23	104.82	104.49	1.44	1.81	2.43	63.83	79.93	86.71	27.27	0	2.99	84.7433	0.48	103.18	1.89333	76.8233	10.0867	yes|up
ZX.01G0011380	12.41	12.54	0	24.97	22.45	0	0	0	0	383.94	0	70.28	217.08	350.58	296.62	209.43	290.21	533.02	151.407	8.3167	288.093	15.8067	344.22	0	492.11	475.24	455.01	520.02	345.84	415.36	181.23	208.18	205.75	93.13	98.72	95.87	92.99	120.05	123.69	85.56	81.09	98.57	474.12	427.073	198.387	95.9067	112.243	88.4067	no|up
ZX.01G0011420	274.65	191.5	243.92	361.82	538.15	519.42	553.61	631.18	378.95	432.37	611.61	848.17	107.47	89.48	168.2	198.65	289.68	228.48	630.717	236.69	121.717	473.13	238.937	521.247	26.66	35.76	45.98	23.67	18.04	26.93	5.38	5.11	8.21	30.69	44.79	37.52	9.68	13.07	10.66	50.98	41.44	33.31	36.1333	22.88	6.23333	37.6667	11.1367	41.91	no|up
ZX.01G0011470	8.62	18.05	15.82	0	2.1	2.52	0	0.29	0	22.65	14.96	14.48	32	35.2	26.11	1.48	13.64	10.3	17.3633	14.1633	31.1033	1.54	8.4733	0.0967	6.58	4.18	3.64	3.55	8.51	8.7	7.38	9	5.82	0	0.85	0.89	0.35	2.98	2.24	0	0.1	0	4.8	6.92	7.4	0.58	1.85667	0.033333	no|down
ZX.01G0011500	294.39	214.35	217.34	44.86	66.4	52.44	23.2	39.04	22.49	717.27	674.93	722.39	642.8	663.25	603.85	257.74	380.46	517.92	704.863	242.027	636.633	54.5667	385.373	28.2433	70.57	62.79	61.56	40.25	32.52	38.29	48.38	54.62	45.67	6.09	8.88	6.11	20.01	27.66	38.04	3.43	4.11	3.1	64.9733	37.02	49.5567	7.02667	28.57	3.54667	no|up
ZX.01G0011520	573.13	432.83	412.36	9.7	16.27	15.75	5.11	5.53	23.93	1880.4	1314.44	1705.7	294.82	256.21	246.3	282.13	347.68	398.46	1633.51	472.773	265.777	13.9067	342.757	11.5233	85.27	56.1	67.03	35.89	29.84	32.96	10.12	9.59	8.59	0.6	1	0.84	10.04	11.59	13.49	0.35	0.26	1.51	69.4667	32.8967	9.43333	0.813333	11.7067	0.706667	no|up
ZX.01G0011570	33	6	15	3.57	18.41	22.89	8	15	11.77	32.83	73.07	86.54	22.83	23.33	18.71	11.92	18.61	16.16	64.1467	18	21.6233	14.9567	15.5633	11.59	2.7	5.55	7.18	2.83	0.57	1.65	1.2	1.42	1.19	0.36	1.97	1.71	0.79	1.04	0.87	0.74	0.98	1.06	5.14333	1.68333	1.27	1.34667	0.9	0.926667	yes|up
ZX.01G0011580	58.22	20.37	42.04	181.18	962.43	862.41	188.75	1666.95	981.84	262.09	299.14	444.8	867.59	929.39	862.84	874.3	857.82	805.71	335.343	40.21	886.607	668.673	845.943	945.847	19.71	21.14	28.2	5.9	3.26	5.47	49.11	58.78	50.08	19.49	103.58	79.02	50.64	47.73	44.39	20.76	140.19	109.9	23.0167	4.87667	52.6567	67.3633	47.5867	90.2833	yes|up
ZX.01G0011610	23.14	29.46	10.81	9.23	22.33	28.21	9.01	10.95	6.55	29.63	22.54	53.96	73.65	56.39	76.25	65.74	39.62	18.52	35.3767	21.1367	68.7633	19.9233	41.2933	8.8367	8.39	6.13	13.22	9.29	13.51	5.78	16.54	14.02	16.56	3.66	8.81	9.72	14.97	8.43	3.92	3.87	3.63	2.68	9.24667	9.52667	15.7067	7.39667	9.10667	3.39333	no|down
ZX.01G0011620	11.16	11.4	3.12	10.04	8.29	5.6	11.97	12.26	5.33	217.35	110.43	114.84	48.25	53.97	58.96	58.55	65.11	91.67	147.54	8.56	53.7267	7.9767	71.7767	9.8533	5.63	2.69	2.58	0.4	0.45	0.14	0.94	1.15	1.17	0.36	0.29	0.17	1.19	1.24	1.77	0.47	0.33	0.19	3.63333	0.33	1.08667	0.273333	1.4	0.33	yes|up
ZX.01G0011630	0	0	0	0	0	0	0	0	0	181.51	197.02	188.98	247.64	210.7	237.6	150.92	189.64	208.24	189.17	0	231.98	0	182.933	0	10.72	10.96	9.91	0	0	0	11.1	10.31	10.79	0	0	0	7.01	8.33	9.46	0	0	0	10.53	0	10.7333	0	8.26667	0	yes|up
ZX.01G0011640	38.49	18.31	36.24	30.73	34.04	47.27	29.19	33.02	27.16	402.69	488.62	492.44	565.11	562.9	598.29	420.01	388.44	391.25	461.25	31.0133	575.433	37.3467	399.9	29.79	19.26	21.75	20.11	2.66	1.45	3.31	20.42	21.96	21.6	2.6	2.16	3.15	15.93	13.85	13.71	2.68	1.8	1.77	20.3733	2.47333	21.3267	2.63667	14.4967	2.08333	yes|up
ZX.01G0011670	6.19	8.06	4.63	20.13	40.09	26.05	19.04	8.22	8.31	37.07	41.66	18.17	56.06	50.19	101.67	40.44	67.89	62.78	32.3	6.2933	69.3067	28.7567	57.0367	11.8567	18.17	20.1	18.19	14.57	20.13	15.58	23.58	27.63	29.36	11.23	11.91	8.04	17.06	21.97	22.63	8.02	8.75	13.71	18.82	16.76	26.8567	10.3933	20.5533	10.16	no|up
ZX.01G0011700	326.56	393.37	334	397.41	356.78	369.58	457.96	435	316.85	380.62	402.6	321.83	343.58	364.88	353.14	254.82	265.4	227.55	368.35	351.31	353.867	374.59	249.257	403.27	11.33	11.32	8.09	12.86	16.88	16.26	7.35	8.53	7.95	15.32	13.4	12.13	5.86	5.63	4.94	19.34	12.5	12.24	10.2467	15.3333	7.94333	13.6167	5.47667	14.6933	no|down
ZX.01G0011730	5.34	0	8.14	6.8	6.51	7.78	2.51	10.15	8.94	1.36	1.38	15.2	1.32	2.77	7.07	1.33	6.66	1.4	5.98	4.4933	3.72	7.03	3.13	7.2	3.9	15.62	3.04	2.82	1.65	4.84	1.24	0.99	2.12	11	7.1	5.41	2.99	1.68	3.01	6.4	5.6	4.08	7.52	3.10333	1.45	7.83667	2.56	5.36	no|up
ZX.01G0011760	458.57	467.83	380.52	333.09	404.96	400.67	325.27	404.64	348.52	355.89	392.85	408.26	444.95	410.85	500.91	286.14	322.13	335.38	385.667	435.64	452.237	379.573	314.55	359.477	18.63	18.73	18.16	32.09	37.49	34.47	17.26	17.3	19.62	23.37	27.7	24.02	11.69	12	12.77	25.59	21.44	24.86	18.5067	34.6833	18.06	25.03	12.1533	23.9633	yes|down
ZX.01G0011780	105.67	120.44	76.72	83.2	63.46	68.68	134.49	98.44	87.89	93.98	75.36	48.74	32.42	61.94	27.92	39.6	52.34	48.17	72.6933	100.943	40.76	71.78	46.7033	106.94	2.45	1.84	1.1	3.79	4.74	3.5	0.64	1.33	0.56	2.97	2.23	2.1	0.81	1	0.94	5.25	2.65	3.17	1.79667	4.01	0.843333	2.43333	0.916667	3.69	yes|down
ZX.01G0011790	130.99	87.9	86.98	63.49	94.54	116.06	65.68	64.45	77.05	204.19	237.27	239.76	581.77	349.3	421.14	458.94	426.7	175.24	227.073	101.957	450.737	91.3633	353.627	69.06	12.65	21.12	20.73	18.13	22.45	23.75	52.13	36.78	37.26	11.68	22.22	22.12	51.04	34.6	11.58	11.82	13.87	12.13	18.1667	21.4433	42.0567	18.6733	32.4067	12.6067	no|up
ZX.01G0011820	272.74	248.74	220.96	326.95	280.9	299.56	308.08	267.34	208.13	215.64	196.44	185.65	168.6	225.73	233.95	143.4	153.91	203.73	199.243	247.48	209.427	302.47	167.013	261.183	30.08	25.52	21.47	49.06	50.28	54.44	16.63	23.21	20.53	57.28	58.94	51.16	15.21	14.64	18.71	55.85	46.33	43.71	25.69	51.26	20.1233	55.7933	16.1867	48.63	no|down
ZX.01G0011900	0	0	0	9.64	19.91	7.13	11.29	9.67	6.65	2.78	4.52	17.45	59.89	68.39	27.1	15.15	31.83	18.6	8.25	0	51.7933	12.2267	21.86	9.2033	3.07	2.36	1.31	0.88	0.12	1.27	28.19	34.63	28.11	11.47	7.18	10.7	10.83	16.46	12.49	11.42	8.23	15.55	2.24667	0.756667	30.31	9.78333	13.26	11.7333	no|up
ZX.01G0011910	0	0	0	0	0	7.24	0	0	4.04	0	5.84	79	14	0	0	0	0	13.57	28.28	0	4.6667	2.4133	4.5233	1.3467	0.74	1.21	2.31	0.43	0.06	0.27	0.36	0.22	0.9	0.48	0.05	0.6	0.37	0.11	0.38	0.52	0.28	0.56	1.42	0.253333	0.493333	0.376667	0.286667	0.453333	yes|up
ZX.01G0011920	16.45	9.27	39.14	14.13	45.63	16.25	15.2	21.81	8.11	108.94	179.61	146.15	86.31	73.26	148	86.74	76.64	173.09	144.9	21.62	102.523	25.3367	112.157	15.04	3.65	4.71	6.53	2.19	1.57	2.74	3.48	3.35	2.11	1.25	3.14	2.78	2.79	2.04	3.05	1.69	2.07	2.76	4.96333	2.16667	2.98	2.39	2.62667	2.17333	yes|up
ZX.01G0012060	47.85	10.47	12.8	33.18	28.75	37.71	34.6	55.7	22.28	958.73	210.12	374.17	9.6	22.13	18.37	8.04	17.98	15.29	514.34	23.7067	16.7	33.2133	13.77	37.5267	41.01	11.07	17.62	3.87	2.96	3.77	1.14	1.32	1.54	2.53	2.62	2.24	0.73	1.19	2.28	4.67	1.67	2.18	23.2333	3.53333	1.33333	2.46333	1.4	2.84	yes|up
ZX.01G0012070	6	3	6	1	7	3	0	3	5	48	56	57	30	37	38	29	28	30	53.6667	5	35	3.6667	29	2.6667	2.89	3.18	2.98	0.5	0.28	0.64	1.37	1.85	1.76	0.08	0.57	0.21	1.37	1.24	1.35	0	0.19	0.42	3.01667	0.473333	1.66	0.286667	1.32	0.203333	yes|up
ZX.01G0012090	0	0	0	0	0	0	0	0	0	36.88	26.48	33.39	30.7	22.17	14.82	12.3	18.48	27.01	32.25	0	22.5633	0	19.2633	0	5.95	5.43	4.38	0.21	0	0.05	4.96	4.42	4.46	0.12	0.12	0.1	3.51	3.23	4.05	0.33	0.06	0.22	5.25333	0.086667	4.61333	0.113333	3.59667	0.203333	yes|up
ZX.01G0012110	0	0	5.81	0	2.66	1.04	0	0	0	14.32	11.09	16.19	9.56	20.14	3.41	13.68	10.45	11.72	13.8667	1.9367	11.0367	1.2333	11.95	0	1.56	1.14	1.52	0	0	1.13	0.8	1.84	0.29	0	0.39	0.13	1.17	0.84	0.95	0	0	0	1.40667	0.376667	0.976667	0.173333	0.986667	0	no|up
ZX.01G0012120	0	4	0	0	0	0	0	0	0	18.07	43.96	27.19	41.06	33.88	64.5	10.54	70.88	0	29.74	1.3333	46.48	0	27.14	0	13.4	6.46	6.13	0.34	0.1	0.76	4.47	4.7	5.87	0.56	0.5	0.27	6.24	7.08	5.83	0.45	2.15	0.3	8.66333	0.4	5.01333	0.443333	6.38333	0.966667	yes|up
ZX.01G0012280	27.2	23.05	4.12	15.51	3.46	1.93	74.65	56.13	11.37	13.38	22.38	23.42	5.09	7	14	1.76	5.06	0	19.7267	18.1233	8.6967	6.9667	2.2733	47.3833	1.29	1.17	0.8	2.2	1.3	2.03	0.42	0.21	0.4	0.98	0.43	0.58	0.18	0.21	0.23	5.79	3.75	0.59	1.08667	1.84333	0.343333	0.663333	0.206667	3.37667	no|down
ZX.01G0012320	19.54	0	13.5	19.11	8.83	33.39	9	3.72	10.19	35.47	90.54	133.53	65.05	144.56	94.93	137.88	123.97	140.05	86.5133	11.0133	101.513	20.4433	133.967	7.6367	5.87	6.97	8.69	3.34	3.33	2.21	5.52	4.98	6.73	3.17	1.75	2.41	7.82	6.39	5.74	0.43	1.04	0.91	7.17667	2.96	5.74333	2.44333	6.65	0.793333	yes|up
ZX.01G0012350	755.96	1216.06	589.82	0	54.71	105.82	4.7	34.62	23.65	496.24	1311.17	1343.94	19.82	21.44	11.76	22.75	11.32	9.63	1050.45	853.947	17.6733	53.51	14.5667	20.99	22.86	54.29	54.08	46.97	98.26	44.12	0.78	1.05	0.87	0.44	3.47	4.55	0.78	0.53	0.47	0.25	1.4	1.62	43.7433	63.1167	0.9	2.82	0.593333	1.09	no|down
ZX.01G0012390	40.35	37.21	45	53.32	56.33	42.35	53.67	42.67	50.08	40.14	16.57	36.27	51.31	63.91	68.05	46	56.01	77.61	30.9933	40.8533	61.09	50.6667	59.8733	48.8067	2.66	1.04	2.08	3.7	3.77	5.29	2.59	3.52	3.47	4.87	5.05	3.31	2.4	2.74	3.84	5.35	2.98	4.63	1.92667	4.25333	3.19333	4.41	2.99333	4.32	yes|down
ZX.01G0012470	280.77	377.43	204.95	244.25	257.74	301.69	369.09	446.77	281.66	165.77	170.48	137.13	196.35	237.27	281.46	168.11	215.4	245.57	157.793	287.717	238.36	267.893	209.693	365.84	12.78	14.3	12.74	32.13	56.36	32.31	13.62	11.89	13.47	27.8	23.96	23.06	10.13	11.05	11.73	41.01	22.66	32.52	13.2733	40.2667	12.9933	24.94	10.97	32.0633	yes|down
ZX.01G0012500	0	4	2.06	0	15.75	10	3	3	9	16.4	28	35.02	7.17	14.74	18	9.74	4.63	2	26.4733	2.02	13.3033	8.5833	5.4567	5	2.51	3.75	5.14	0.08	1.31	0.86	1.01	1.72	2.03	0.39	3.09	2.07	1.37	0.62	0.28	0.6	0.63	2.89	3.8	0.75	1.58667	1.85	0.756667	1.37333	yes|up
ZX.01G0012600	1487.13	1464.64	1630.26	521	425	449	296	654.35	510.31	1758	2889.74	3525.15	387	313	351	400	393	292	2724.3	1527.34	350.333	465	361.667	486.887	46.18	71.77	80.56	54.68	58.92	75.25	7.67	6.76	7.09	18.79	15.03	13.83	8.23	7.58	5.73	11.66	18.08	18.7	66.17	62.95	7.17333	15.8833	7.18	16.1467	no|down
ZX.01G0012620	341.69	392.29	456.92	112.5	245.64	192.72	112.94	276.12	198.44	1029.89	1299.06	1349.58	172.45	113.24	104.2	256.72	64.41	247.34	1226.18	396.967	129.963	183.62	189.49	195.833	33.59	46.01	38.66	18.02	19.39	26.17	4.64	3.36	2.62	5.04	10.8	7.38	6.57	2.58	6.02	5.53	9.34	10.25	39.42	21.1933	3.54	7.74	5.05667	8.37333	no|up
ZX.01G0012650	2	7	8	40	110	103.94	4	68	87.84	11	21	40.64	30	58	52.54	40	34	62	24.2133	5.6667	46.8467	84.6467	45.3333	53.28	0.67	1.2	2.14	0.17	0.65	0.86	1.39	2.92	2.46	3.35	9.05	7.45	1.91	1.52	2.81	0.37	4.35	7.44	1.33667	0.56	2.25667	6.61667	2.08	4.05333	no|up
ZX.01G0012690	100	4	47	22	29	45	75	9	21	71	111	82	116	151	128	110	170	264	88	50.3333	131.667	32	181.333	35	5.51	8.13	5.51	10.76	0.48	6.49	6.86	9.76	7.64	2.35	3.05	4.13	6.72	9.73	15.3	8.75	0.74	2.28	6.38333	5.91	8.08667	3.17667	10.5833	3.92333	no|up
ZX.01G0012720	247	215	281	1443	1191	1314	1274	2287	969	735	470	849	749	903	937	684	761	913	684.667	247.667	863	1316	786	1510	72.64	43.93	72.67	33.92	32.77	49.74	56.64	74.71	71.19	196.82	160	153.87	53.35	55.57	67.37	189.48	241.99	134.32	63.08	38.81	67.5133	170.23	58.7633	188.597	no|up
ZX.01G0012750	9.68	2.13	6.41	4.23	7.38	3.2	5.35	4.19	4.29	6.51	5.42	6.64	8.7	9.68	16.59	10.77	6.49	6.6	6.19	6.0733	11.6567	4.9367	7.9533	4.61	84.28	101.67	74.51	65.46	69.02	68.11	145.11	162	176.08	72.44	74.61	78.88	75.03	72.59	100.7	81.4	61.04	81.78	86.82	67.53	161.063	75.31	82.7733	74.74	no|up
ZX.01G0012770	75	62	57	138	160	125	144	90	112	282	163	178	269	249	320	55	97	107	207.667	64.6667	279.333	141	86.3333	115.333	8.52	4.63	4.66	3.13	2.84	3.02	6.14	6.19	7.44	5.73	6.52	4.43	1.3	2.15	2.41	6.53	2.82	4.69	5.93667	2.99667	6.59	5.56	1.95333	4.68	no|up
ZX.01G0012970	477.91	308.48	442.53	106.29	116.77	125.73	151.63	128.26	142.1	263.2	334.65	323.29	96.14	89.32	127.62	91.79	69.53	169.24	307.047	409.64	104.36	116.263	110.187	140.663	14.54	14.05	14.74	31.05	23.81	36.84	4.13	3.6	4.93	8.05	7.77	8.04	3.22	3.55	5.02	11.1	9.26	10.25	14.4433	30.5667	4.22	7.95333	3.93	10.2033	yes|down
ZX.01G0013110	480	274	499	199	229	246	121	500	207	1534	1892	2259	814	708	697	864	452	441	1895	417.667	739.667	224.667	585.667	276	23.64	27.37	30.17	10.18	6.37	13.43	9.44	8.94	8.26	4.21	4.74	4.44	10.42	5.11	5.07	2.8	7.93	4.41	27.06	9.99333	8.88	4.46333	6.86667	5.04667	yes|up
ZX.01G0013200	116.24	115.54	125.3	97.16	99.21	107.52	132.43	144.95	100.14	260.97	216.91	332	332.67	263.97	344.78	441.86	408.32	422.78	269.96	119.027	313.807	101.297	424.32	125.84	36.46	22.61	37.61	23.79	21.53	29.53	30.94	27.23	33.6	16.73	18.23	17.61	41.51	40.26	44.87	26.32	17.63	20.12	32.2267	24.95	30.59	17.5233	42.2133	21.3567	no|up
ZX.01G0013220	33.76	50.08	37.81	1206.05	1426.68	1242.73	1042.86	821	498.78	16.74	33.91	9.7	361.88	330.06	412.38	197.23	145.88	180.98	20.1167	40.55	368.107	1291.82	174.697	787.547	0.27	0.51	0.13	0.74	1.2	1.05	4.33	4.3	5.04	26.28	30.49	23.11	2.45	1.7	2.15	24.85	13.42	10.95	0.303333	0.996667	4.55667	26.6267	2.1	16.4067	yes|down
ZX.01G0013230	0	1.14	0	0	0	0	8.71	0	0	396.27	617.67	408.87	1060.08	997.46	1101.73	717.82	592.07	752.04	474.27	0.38	1053.09	0	687.31	2.9033	29.05	43.01	25.17	0	0.12	0	59.41	61.67	62.14	0	0	0	41.37	31.62	40.6	0.91	0	0	32.41	0.04	61.0733	0	37.8633	0.303333	yes|up
ZX.01G0013270	263	452.63	212.5	386.39	302.15	391.11	176.29	298.35	405.4	607.15	863.6	599.43	1274.73	1207.34	1437.44	880.69	747.5	811.07	690.06	309.377	1306.5	359.883	813.087	293.347	38.68	50.91	32.46	22.57	43.47	23.61	61.74	64.56	70.11	33.31	26.15	28.78	43.32	34.83	37.83	16.43	19.62	35.96	40.6833	29.8833	65.47	29.4133	38.66	24.0033	no|up
ZX.01G0013310	0	7	2	76	66	53	421	172	47	2	11	12	42	40	53	77	74	39	8.3333	3	45	65	63.3333	213.333	0.22	1.16	1.15	0	1.2	0.4	3.58	3.73	4.52	11.66	9.98	6.99	6.76	6.08	3.23	70.41	20.58	7.34	0.843333	0.533333	3.94333	9.54333	5.35667	32.7767	no|up
ZX.01G0013320	5	0	0	0	2	0	0	0	2	1.79	0	9.59	27	17.21	22.25	13	23	23	3.7933	1.6667	22.1533	0.6667	19.6667	0.6667	0.53	0	1.18	0.55	0	0	1.64	1.41	1.6	0	0.22	0	0.81	1.35	1.37	0	0	0.22	0.57	0.183333	1.55	0.073333	1.17667	0.073333	no|up
ZX.01G0013360	1328.72	1163.9	947.02	1525.98	1439.73	1697.2	1813.54	1549.06	1518.19	744.05	1185.44	924.33	1168.04	1187.65	1132.86	865.69	932.39	969.91	951.273	1146.55	1162.85	1554.3	922.663	1626.93	58.85	86.45	62.5	143.11	138.16	133.38	71.52	80.62	71.41	164.08	156.92	158.64	62.8	66.17	86.32	229.29	136.16	176.74	69.2667	138.217	74.5167	159.88	71.7633	180.73	yes|down
ZX.01G0013390	0	2.24	0	0	2.19	2.19	3.34	2.12	2.22	6.25	3.74	6.84	28.01	16.28	16.57	31.78	42.45	80.47	5.61	0.7467	20.2867	1.46	51.5667	2.56	9.45	3.94	8.43	4.5	5.18	2.41	11.13	11.36	9.45	3.15	5.46	3.81	15.72	18.68	32.55	4.93	2.49	7.29	7.27333	4.03	10.6467	4.14	22.3167	4.90333	no|up
ZX.01G0013400	51.14	18.98	41	13	11.05	14	13	24	19	8	12	6	0	0	2	4	0	3	8.6667	37.04	0.6667	12.6833	2.3333	18.6667	0.35	0.5	0.23	3.11	1.27	3.19	0	0	0.07	0.79	0.66	0.73	0.14	0	0.1	0.86	1.1	1.16	0.36	2.52333	0.023333	0.726667	0.08	1.04	yes|down
ZX.01G0013410	0	0	0	0	0	0	0	0	0	25.63	11.63	13.57	0	0	6.33	7.1	0	0	16.9433	0	2.11	0	2.3667	0	3.61	3.55	2.02	12.95	0.5	3.8	4.93	3.58	4.59	4.73	1.57	5.38	8.18	7.39	14.71	8.75	4.24	5.95	3.06	5.75	4.36667	3.89333	10.0933	6.31333	no|up
ZX.01G0013460	660	416	879.13	185	277	254	440.65	457.69	515	2596	872	1077.09	1015	975.57	863.69	1509	1885.46	1887	1515.03	651.71	951.42	238.667	1760.49	471.113	154.84	49.02	55.82	54.46	37.86	92.97	45.97	48.5	39.81	15.18	22.34	17.85	70.75	82.99	84.03	40.13	28.93	42.78	86.56	61.7633	44.76	18.4567	79.2567	37.28	no|up
ZX.01G0013480	11.62	0	2.11	5	8.06	15.5	7.37	11.7	2.92	56.9	7.08	73.72	0	1.29	0	0	0	2.85	45.9	4.5767	0.43	9.52	0.95	7.33	2.17	0.25	2.44	0.61	0	0.14	0	0.04	0	0.26	0.41	0.69	0	0	0.08	0.42	0.46	0.15	1.62	0.25	0.013333	0.453333	0.026667	0.343333	no|up
ZX.01G0013490	71.97	69.4	76	153.06	140.97	119.6	204	186.82	166.63	102.11	72.1	61.64	76.52	111.89	105.32	111.34	122.4	134.65	78.6167	72.4567	97.91	137.877	122.797	185.817	3.75	2.44	2.05	3.47	4.13	4.51	2.03	3.25	2.99	7.21	6.64	5.11	3.12	3.07	3.53	10.34	6.67	8.24	2.74667	4.03667	2.75667	6.32	3.24	8.41667	no|down
ZX.01G0013500	2.93	18.21	17.77	27.1	0.74	19.19	0	3.3	10.49	107.35	111.66	91.29	38.75	16.2	14.59	26.75	19.74	23.23	103.433	12.97	23.18	15.6767	23.24	4.5967	3.82	3.74	2.82	0.14	0.98	1.11	1.04	0.48	0.4	1.33	0.04	0.8	0.75	0.52	0.62	0	0.12	0.52	3.46	0.743333	0.64	0.723333	0.63	0.213333	yes|up
ZX.01G0013520	75.32	49.46	29.16	60.21	54.42	52.2	52.63	36.17	38.4	17.15	21.28	48.73	12.05	47.7	66.05	11.6	50.71	0	29.0533	51.3133	41.9333	55.61	20.77	42.4	2.7	2.26	2.51	6.04	4.3	4.45	2.58	2.54	3.67	5.7	4.75	4.24	0.85	3.44	3.11	4.68	3.44	2.91	2.49	4.93	2.93	4.89667	2.46667	3.67667	yes|down
ZX.01G0013530	12.06	3.21	8.64	13.21	0	4.93	3.46	20.76	11.88	2.69	6.32	1	0	0	3	1	4	0	3.3367	7.97	1	6.0467	1.6667	12.0333	0.67	1.07	0.38	4.02	2.58	2.88	0	0.05	0.21	2.99	0.32	1.64	0.07	0.26	0.09	2.99	2.99	2.16	0.706667	3.16	0.086667	1.65	0.14	2.71333	yes|down
ZX.01G0013540	10.36	3.95	1	1	0	1	2	1.84	0.97	0	0.71	0	0	0	0	0	2	0	0.2367	5.1033	0	0.6667	0.6667	1.6033	0	0.01	0	0.26	0.11	0.03	0	0	0	0.03	0	0.02	0	0.03	0	0.05	0.03	0.02	0.003333	0.133333	0	0.016667	0.01	0.033333	yes|down
ZX.01G0013580	14.94	12.16	2.97	9.03	0	7.6	4	7.29	1.15	44.61	24	39.27	60.16	31.47	23.85	24.26	17.12	18.11	35.96	10.0233	38.4933	5.5433	19.83	4.1467	7.01	6.17	7.98	5.28	4.17	4.67	6.24	4.65	3.65	2.15	1	1.09	4.56	1.95	2.89	0.3	0.81	0.73	7.05333	4.70667	4.84667	1.41333	3.13333	0.613333	no|up
ZX.01G0013620	0	0	3.44	0	3.74	3.3	4.52	5.03	7.12	0	0	0	0	1.48	0	0	0	0	0	1.1467	0.4933	2.3467	0	5.5567	0	0	0	0	0	0.74	0	0.15	0	0	0.61	0.47	0	0	0	0.81	0.65	1.19	0	0.246667	0.05	0.36	0	0.883333	no|down
ZX.01G0013700	26	25	33	41	66	39	28	49	32	149	150	152	65	83	127	80	68	97	150.333	28	91.6667	48.6667	81.6667	36.3333	3.77	3.56	3.33	0.91	0.96	1.46	1.24	1.72	2.47	1.42	2.25	1.16	1.58	1.26	1.83	1.06	1.28	1.12	3.55333	1.11	1.81	1.61	1.55667	1.15333	yes|up
ZX.01G0013740	857	1045.71	237.69	406.87	375.9	359.57	463.45	362.5	344.96	2059.77	2150.93	2231.76	2410.56	2515.93	2214.84	1754.66	1235.21	2120.16	2147.49	713.467	2380.44	380.78	1703.34	390.303	161.12	178.16	153.38	83.33	123.73	78.95	155.57	179.25	152.93	45.78	47.1	56.09	127.73	109.38	127.89	55.26	36.62	40.03	164.22	95.3367	162.583	49.6567	121.667	43.97	no|up
ZX.01G0013770	47	11	23	11	8	6	11	10	6	27	48	21	2	4	0	3	2	0	32	27	2	8.3333	1.6667	9	2.05	3.43	1.38	4.94	1.28	3.1	0.12	0.25	0	1.15	0.82	0.54	0.18	0.11	0	1.25	0.8	0.64	2.28667	3.10667	0.123333	0.836667	0.096667	0.896667	no|down
ZX.01G0013920	112	45	91	389	450	575	723	1000	811	138	200	218	2227	2204	2145	2806	2941	2779	185.333	82.6667	2192	471.333	2842	844.667	6.77	9.24	9.27	7.59	3.36	7.88	82.79	89.34	80.93	26.23	29.81	33.17	108.08	106.11	101.76	53.25	51.27	55.3	8.42667	6.27667	84.3533	29.7367	105.317	53.2733	no|up
ZX.01G0013980	1	2	0	0	1	1	0	0	0	2	16	72	9	4	7	5	0	1	30	1	6.6667	0.6667	2	0	0.08	0.63	2.6	0.06	0.13	0	0.28	0.14	0.22	0	0.06	0.05	0.16	0	0.03	0	0	0	1.10333	0.063333	0.213333	0.036667	0.063333	0	yes|up
ZX.01G0013990	95.29	95.96	83	54.51	34.08	57.1	29	53	38.92	243.87	266.17	214.77	195.09	186.81	226.63	146.05	158.52	172.19	241.603	91.4167	202.843	48.5633	158.92	40.3067	27.85	30.54	22.14	14.46	15.9	14.74	17.36	18.5	18.82	9.16	6.46	7.16	12.28	11.79	13.47	4.33	5.63	6.67	26.8433	15.0333	18.2267	7.59333	12.5133	5.54333	no|up
ZX.01G0014020	18.99	21.52	21.39	2.34	11.04	7.63	16.49	4.06	0	66.14	92.31	140.49	53.03	41.13	33.57	47.02	39.77	24.3	99.6467	20.6333	42.5767	7.0033	37.03	6.85	7.27	8.5	8.17	4.55	5.21	4.9	3.45	3.95	3.65	1.85	1.92	2.06	2.52	2.15	2.29	1.45	1.07	1.29	7.98	4.88667	3.68333	1.94333	2.32	1.27	no|up
ZX.01G0014030	6	0	7	0	1	3	2	0	2	63	15	1	13	8	24	10	57	69	26.3333	4.3333	15	1.3333	45.3333	1.3333	3.94	0.88	0.05	0.52	0	0.78	0.62	0.41	1.15	0	0.08	0.22	0.49	2.62	3.22	0.19	0	0.17	1.62333	0.433333	0.726667	0.1	2.11	0.12	no|up
ZX.01G0014060	46	22	15	0	0	3	0	0	4	17	6	23	0	1	1	0	0	2	15.3333	27.6667	0.6667	1	0.6667	1.3333	1.1	0.37	1.29	4.14	2.18	1.73	0	0.05	0.05	0	0	0.23	0	0	0.1	0	0	0.36	0.92	2.68333	0.033333	0.076667	0.033333	0.12	yes|down
ZX.01G0014090	18.54	31.19	32.83	0	11.63	11	0	35.07	0	69.67	176.32	249.41	128.46	112	46.98	83.44	84.96	64.2	165.133	27.52	95.8133	7.5433	77.5333	11.69	7.74	9.41	9.96	6.63	10.05	7.42	7.17	8.47	5.75	29.08	17.26	14.67	3.41	3.14	2.92	33.84	10.56	8.63	9.03667	8.03333	7.13	20.3367	3.15667	17.6767	no|up
ZX.01G0014100	95.23	127.48	49.46	94.29	18.09	9.81	134.36	25.89	36.52	226.81	296.19	134.27	0	0	0	0	0	0	219.09	90.7233	0	40.73	0	65.59	35.07	43.52	17.97	20.6	30.86	13.93	0	0	0	20.21	3.83	1.81	0	0	0	31.34	4.41	8	32.1867	21.7967	0	8.61667	0	14.5833	no|up
ZX.01G0014130	2	1	0	5	32	20	6	41	37	9	8	26	199	193	145	93	107	97	14.3333	1	179	19	99	28	0.85	0.72	2.13	0.26	0.15	0	14.41	15.28	10.55	0.65	4.12	2.24	6.95	7.48	6.86	0.85	4.15	4.91	1.23333	0.136667	13.4133	2.33667	7.09667	3.30333	no|up
ZX.01G0014190	37.4	32.14	6.99	815.33	493.86	498.84	2453.12	1318.5	855.74	242.98	154.23	48.1	328.39	441.6	403.59	359.76	436.06	464.69	148.437	25.51	391.193	602.677	420.17	1542.45	18.09	10.83	3.1	3.86	3.66	0.92	18.62	27.34	23.1	83.6	49.81	43.84	21.08	23.93	25.82	274.49	103.84	88.95	10.6733	2.81333	23.02	59.0833	23.61	155.76	yes|up
ZX.01G0014200	47.6	18.86	46.01	109.67	102.14	47.16	351.88	177.5	104.26	95.02	96.61	53.9	59.61	54.4	58.41	69.24	74.94	55.31	81.8433	37.49	57.4733	86.3233	66.4967	211.213	3.25	3.33	1.6	2.24	0.98	2.76	1.54	1.53	1.54	5.15	4.71	1.89	1.86	1.88	1.47	18.05	6.3	4.94	2.72667	1.99333	1.53667	3.91667	1.73667	9.76333	no|up
ZX.01G0014250	2154.31	1732.85	1479.16	482.23	677.86	744.84	222.74	559.8	730.44	1830.6	2490.21	2292.18	1664.55	2043.04	2462.71	877.74	1534.99	2583.12	2204.33	1788.77	2056.77	634.977	1665.28	504.327	136.27	174.91	147.81	222.22	197.62	195.75	94.36	126.5	140.96	49.45	68.37	65.46	51.44	84.24	143.55	24.92	44.09	75.92	152.997	205.197	120.607	61.0933	93.0767	48.31	no|down
ZX.01G0014380	107.47	142.26	141.09	43.21	65.54	57.94	23.63	52.99	59.88	140.32	261.07	352.38	139.68	359.12	366.71	140.06	219.3	171.82	251.257	130.273	288.503	55.5633	177.06	45.5	26.22	21.74	20.33	19.13	17.68	17.31	27.2	34.25	30.7	21.77	18.59	17.5	18.74	20.83	22.06	17.92	14.27	20.42	22.7633	18.04	30.7167	19.2867	20.5433	17.5367	no|up
ZX.01G0014510	81	96	79	42	93	135	17	107	70	211	307	381	297	267	319	137	144	172	299.667	85.3333	294.333	90	151	64.6667	12.94	17.74	20.24	6.87	8.99	8.58	13.84	13.57	15.04	3.54	7.71	9.75	6.61	6.5	7.87	1.57	6.9	5.98	16.9733	8.14667	14.15	7	6.99333	4.81667	no|up
ZX.01G0014530	100	75	87	17	35	20	6	20	17	63	39	87	19	34	34	23	17	26	63	87.3333	29	24	22	14.3333	5.4	3.15	6.45	11.88	9.87	13.29	1.24	2.43	2.24	2.01	4.07	2.03	1.55	1.07	1.66	0.77	1.82	2.04	5	11.68	1.97	2.70333	1.42667	1.54333	yes|down
ZX.01G0014600	28.82	11.23	8.56	420.78	588.2	586.06	762.64	549.28	503.28	14.43	18.65	12.58	353.84	340.64	339.71	407.95	383.88	388	15.22	16.2033	344.73	531.68	393.277	605.067	1.54	1.2	0.75	2.73	1.17	1.04	20.32	21.05	18.77	42.55	57.92	50.24	22.09	19.89	21.87	88.6	43.31	49.42	1.16333	1.64667	20.0467	50.2367	21.2833	60.4433	no|down
ZX.01G0014670	16.32	15.77	6.44	279.35	326.59	353.57	555.21	319.48	326.64	117.51	59.6	35.42	1192.88	1353.19	1290.19	1232.47	1331.6	1409.47	70.8433	12.8433	1278.75	319.837	1324.51	400.443	8.5	4.28	2.16	2.02	1.7	0.8	64.61	80.15	71.18	27.16	31.78	29.67	68.85	70.02	74.84	59.18	24.01	32.89	4.98	1.50667	71.98	29.5367	71.2367	38.6933	no|up
ZX.01G0014720	81	81	50	32	32	45	19	36	32	130	116	97	106	84	132	90	91.92	109	114.333	70.6667	107.333	36.3333	96.9733	29	13.17	11.11	8.51	11.4	12.66	9.08	8.22	7.13	10.28	4.47	4.41	5.4	7.2	7.03	8.24	2.9	3.91	4.55	10.93	11.0467	8.54333	4.76	7.49	3.78667	no|down
ZX.01G0014760	1	5	6	0	2	0	0	0	0	14	41	92	4	2	5	2	0	9	49	4	3.6667	0.6667	3.6667	0	0.56	1.55	3.2	0.06	0.31	0.42	0.12	0.07	0.15	0	0.11	0	0.06	0	0.27	0	0	0	1.77	0.263333	0.113333	0.036667	0.11	0	yes|up
ZX.01G0014770	0	0	0	0	1	0	0	0	1	5	6	14	2	0	2	0	1	0	8.3333	0	1.3333	0.3333	0.3333	0.3333	0.94	1.08	2.28	0	0	0	0.29	0	0.29	0	0.26	0	0	0.14	0	0	0	0.27	1.43333	0	0.193333	0.086667	0.046667	0.09	yes|up
ZX.01G0014880	3.65	8.16	16.49	11.39	19.71	16.86	0	0	0	5.74	129.43	580.86	65.41	23.22	53.22	75.7	17.2	16.62	238.677	9.4333	47.2833	15.9867	36.5067	0	4.06	9.89	27.39	5.37	3.69	5.76	3.31	2.11	2.56	1.21	1.93	1.68	3.33	1.39	1.13	0.73	0.58	0.6	13.78	4.94	2.66	1.60667	1.95	0.636667	no|up
ZX.01G0015000	213.05	214.92	149.08	204.32	145.75	198.58	254.26	197.88	169.45	213.89	158.94	245.85	110.71	145.2	152.72	71.42	123.91	121.39	206.227	192.35	136.21	182.883	105.573	207.197	10.46	7.2	10.32	13.43	14.86	12.72	4.37	6.02	5.71	13.13	9.56	11.87	3.19	4.26	4.2	16.87	9.95	11.09	9.32667	13.67	5.36667	11.52	3.88333	12.6367	no|down
ZX.01G0015010	64	41	59	116	145	145	83	174	145	50	65	86	61	54	66	72	71	45	67	54.6667	60.3333	135.333	62.6667	134	0.86	1.05	1.28	1.51	1.06	1.77	0.79	0.76	0.87	2.74	3.35	2.92	0.97	0.9	0.58	2.14	3.08	3.45	1.06333	1.44667	0.806667	3.00333	0.816667	2.89	no|down
ZX.01G0015030	350	435	392	370	832	830	176	799.27	635	914.09	1924.95	4320.81	11189.6	8150.71	12021.2	2636.55	2872.99	3202.94	2386.62	392.333	10453.8	677.333	2904.16	536.757	48.44	96.55	199.82	25.57	35.02	36.6	450.8	357.46	489.66	26.9	59.42	51.63	109.88	111.93	126.92	13.97	44.36	46.69	114.937	32.3967	432.64	45.9833	116.243	35.0067	yes|up
ZX.01G0015070	64	44	76	6	21	20	21	47	19	132	370	940	99	62	44	66	40	52	480.667	61.3333	68.3333	15.6667	52.6667	29	4.56	12.02	28.15	3.05	2.3	4.61	2.58	1.76	1.17	0.28	0.98	0.81	1.79	1.02	1.34	1.09	1.69	0.91	14.91	3.32	1.83667	0.69	1.38333	1.23	yes|up
ZX.01G0015080	1437	1254	1341	402	730	766	614	1976	619	3952	6205	7968	3676	3454	2656	3119	2322	1853	6041.67	1344	3262	632.667	2431.33	1069.67	146.76	216.73	256.45	73.63	70.64	87.57	103.22	105.68	75.88	20.51	36.56	33.4	90.85	63.36	51.37	34.22	76.27	31.89	206.647	77.28	94.9267	30.1567	68.5267	47.46	yes|up
ZX.01G0015110	802.52	1191.64	538.36	281.17	327.26	317.4	141	255.14	239	705.53	1111.03	1066.28	783.16	793.3	869.3	492.37	523.86	834.91	960.947	844.173	815.253	308.61	617.047	211.713	49.75	77.77	72.56	78.98	129.07	63.89	39.29	45.66	46.67	26.1	32.14	27.04	27.2	27.13	44.2	13.81	19.83	21.71	66.6933	90.6467	43.8733	28.4267	32.8433	18.45	no|down
ZX.01G0015350	306.25	493.28	251.13	66.46	83.85	106.13	60.6	94.72	95.86	83.86	148.88	114.72	64.48	67.04	87.67	59.29	59.73	64.83	115.82	350.22	73.0633	85.48	61.2833	83.7267	3.65	6.05	4.66	19.86	34.3	19.55	2.25	2.36	3	4.92	5.73	5.55	2.08	2.13	2.49	4.58	4.48	5.64	4.78667	24.57	2.53667	5.4	2.23333	4.9	yes|down
ZX.01G0015410	5272	3859	3782.73	1464	1241.83	1331	1847.12	1553	1330	4606	5780.55	6015	782	789.02	1098.9	886	1027	1191.55	5467.18	4304.58	889.973	1345.61	1034.85	1576.71	80.03	94.31	90.6	126.1	101.18	114.9	10.24	11.24	14.69	34.89	29.02	27.08	12.05	13.09	15.67	48.12	27.79	31.94	88.3133	114.06	12.0567	30.33	13.6033	35.95	no|down
ZX.01G0015490	11.01	19.43	11	3.73	211.35	133.08	22.12	106.68	176	146.9	150.04	116.35	142.64	193.78	193.22	110.47	157.26	216.64	137.763	13.8133	176.547	116.053	161.457	101.6	20.1	16.84	11.25	2.76	3.35	1.63	12.76	17.68	17.04	0.51	31.63	18.43	11.91	11.18	13.65	3.05	12.62	20.44	16.0633	2.58	15.8267	16.8567	12.2467	12.0367	yes|up
ZX.01G0015500	40	30	36	43	75	56	63	122	80	34	40	75	43	25	23	40	60	71	49.6667	35.3333	30.3333	58	57	88.3333	4.13	4.61	7.9	6.78	5.66	7.89	4.02	2.56	2.15	7.23	12.43	8.1	3.85	5.4	6.45	11.54	16.06	13.7	5.54667	6.77667	2.91	9.25333	5.23333	13.7667	no|down
ZX.01G0015570	87.07	78.11	0	13.35	67.37	177.86	96.3	19.8	69.16	0	0	0	0	0	0	0	0	0	0	55.06	0	86.1933	0	61.7533	0	0	0	5.76	5.69	0	0	0	0	0.88	4.36	10.02	0	0	0	6.93	0.99	4.6	0	3.81667	0	5.08667	0	4.17333	no|down
ZX.01G0015610	7.45	3	1	15.35	2.26	10	7.78	9.19	5	0	0	0	1	0	1	0	0	0	0	3.8167	0.6667	9.2033	0	7.3233	0	0	0	1.46	0.66	0.38	0.11	0	0.11	2.98	0.73	2.09	0	0	0	1.64	1.41	0.99	0	0.833333	0.073333	1.93333	0	1.34667	yes|down
ZX.01G0015630	20.17	12.08	12.25	0	20.71	14	0	11.14	25	23.32	21.29	22.34	0	5	6	4.06	2.05	8	22.3167	14.8333	3.6667	11.57	4.7033	12.0467	0.95	0.81	0.79	1.13	0.74	0.87	0.04	0.17	0.19	0.21	1.13	0.67	0.13	0.06	0.24	0.23	0.47	1.41	0.85	0.913333	0.133333	0.67	0.143333	0.703333	no|down
ZX.01G0015680	12	18	5	9	11	11	6	28	8	60	142	147	31	10	24	13	9	13	116.333	11.6667	21.6667	10.3333	11.6667	14	2.36	5.25	5.01	0.65	1.07	0.35	0.92	0.32	0.73	0.49	0.58	0.51	0.4	0.26	0.38	0.35	1.15	0.44	4.20667	0.69	0.656667	0.526667	0.346667	0.646667	yes|up
ZX.01G0015760	35.29	6.4	37	171.99	213.76	138.26	179.3	163.2	281.43	5.26	136	109.4	502.02	639	585.36	832.18	978.09	828.42	83.5533	26.23	575.46	174.67	879.563	207.977	2.29	3.62	2.77	2.19	1.48	1.84	16.09	14.88	15.68	9.21	17.1	13.4	21.92	27.82	19.98	8.82	7.52	17.72	2.89333	1.83667	15.55	13.2367	23.24	11.3533	no|up
ZX.01G0015810	14.03	12.24	0	0	0.38	0	0	0	0	16.01	21.04	27.22	6.06	4.81	0	1.07	0	0	21.4233	8.7567	3.6233	0.1267	0.3567	0	0.84	2.13	4.99	0.87	0.64	0.7	0.79	0.38	0.89	0.19	0.09	0.22	0.48	0.23	0.22	0.21	0.16	0.04	2.65333	0.736667	0.686667	0.166667	0.31	0.136667	yes|up
ZX.01G0015820	97.58	274.88	86.05	547.91	397.77	480.54	1702.77	617.25	473.35	82.01	524.22	189.93	644.7	621.88	768.35	449.7	379.75	519.85	265.387	152.837	678.31	475.407	449.767	931.123	5.51	23.3	8	5.07	21.43	6.18	23.68	24.98	25.94	30.65	23.61	23.72	15.26	15.43	16.52	114.78	29.18	28.11	12.27	10.8933	24.8667	25.9933	15.7367	57.3567	no|up
ZX.01G0015880	0	0	0	0	0	3.99	0	0	0	0	0	0	0	0	0	0	2.87	0	0	0	0	1.33	0.9567	0	0.61	0.62	0.47	0.62	1.03	0.97	1.22	1.15	1.12	3.12	3.15	3.4	0.91	1.47	1.1	3.58	3.03	2.87	0.566667	0.873333	1.16333	3.22333	1.16	3.16	no|down
ZX.01G0015890	314	564	308	80	95	78	84	150	105	449	590	1913	531	396	322	317	224	139	984	395.333	416.333	84.3333	226.667	113	11.93	14.74	44.07	11.5	22.67	14.35	10.65	8.65	6.58	2.92	3.4	2.43	6.6	4.37	2.76	3.35	4.12	3.86	23.58	16.1733	8.62667	2.91667	4.57667	3.77667	no|up
ZX.01G0015900	42	53	39	165	139	195	233	331	207	67	139	112	161	143	136	240	160	142	106	44.6667	146.667	166.333	180.667	257	2.25	4.39	3.26	1.94	2.7	2.3	4.08	3.95	3.51	7.61	6.29	7.68	6.32	3.95	3.56	11.74	11.53	9.63	3.3	2.31333	3.84667	7.19333	4.61	10.9667	no|up
ZX.01G0016000	779.72	812.29	681.28	747.3	799.85	936.12	801.19	805.66	725.2	485.21	450.2	517.77	736.11	628.74	748.02	489.94	553.05	558.73	484.393	757.763	704.29	827.757	533.907	777.35	28.46	24.25	26.95	63.82	67.8	64.54	29.58	27.99	31.01	56.38	58.75	57.97	20.66	21.49	22.14	66.32	44.71	54.61	26.5533	65.3867	29.5267	57.7	21.43	55.2133	yes|down
ZX.01G0016070	0	0	0	0	0	0	0	0	0	377.33	491.06	426.19	644.18	591.03	652.17	413.71	516.09	523.44	431.527	0	629.127	0	484.413	0	34.77	42.21	35.17	0	0	0	45.15	45.69	45.8	0	0	0	29.93	34.87	35.91	0	0	0	37.3833	0	45.5467	0	33.57	0	yes|up
ZX.01G0016080	0	0	0	0	0	0	0	0	1.35	4.25	13.13	5.43	41.63	33.6	32.99	33.92	23.5	22.14	7.6033	0	36.0733	0	26.52	0.45	0.34	1	0.38	0	0	0	2.57	2.26	2.05	0	0	0	2.16	1.4	1.34	0	0	0.15	0.573333	0	2.29333	0	1.63333	0.05	no|up
ZX.01G0016090	4.41	7.47	6.63	7.88	23.71	22.1	11.38	15.46	4.88	92.52	134.56	84.98	310.25	231.43	278.37	130.89	161.03	197.7	104.02	6.17	273.35	17.8967	163.207	10.5733	8.02	10.2	6.95	0.41	0.77	0.79	17.01	14.54	15.34	0.73	2.16	1.75	9.93	9.79	12.69	1.15	1.43	1.18	8.39	0.656667	15.63	1.54667	10.8033	1.25333	yes|up
ZX.01G0016110	0	1.62	0	0	0	0	0	0	0	93.51	76.9	108.14	85.77	81.47	67.32	62.37	58.16	82.05	92.85	0.54	78.1867	0	67.5267	0	10.64	9.22	9.56	0	0.13	0	7.03	8.23	7.12	0	0	0	5.69	5.2	7.26	0	0	0	9.80667	0.043333	7.46	0	6.05	0	yes|up
ZX.01G0016170	2	0	7	23	5	14	41	32	29	5	4	5	10	2	23	11	3	9	4.6667	3	11.6667	14	7.6667	34	0.27	0.21	0.24	0.15	0	0.68	0.41	0.09	0.97	1.73	0.37	0.9	0.47	0.12	0.37	3.36	1.83	2.2	0.24	0.276667	0.49	1	0.32	2.46333	no|down
ZX.01G0016230	0	0	0	0	0	1	0	0	0	3	12.61	15	4	7	7	5	0	0	10.2033	0	6	0.3333	1.6667	0	0.15	0.6	0.66	0	0	0	0.15	0.29	0.27	0	0	0.06	0.2	0	0	0	0	0	0.47	0	0.236667	0.02	0.066667	0	yes|up
ZX.01G0016260	115.59	75.85	76.1	389.7	295.19	340	268.98	376.6	374.57	39.95	49.66	73.96	322.64	279.73	271.25	302.27	233.13	204.24	54.5233	89.18	291.207	341.63	246.547	340.05	1.08	1.26	1.73	4.3	3.09	3.6	6.57	6.2	5.63	14.43	10.72	10.75	6.39	5.21	4.94	10.88	10.51	13.99	1.35667	3.66333	6.13333	11.9667	5.51333	11.7933	yes|down
ZX.01G0016360	171.01	148.74	114.69	155.62	123	156.14	113.47	170.21	118.95	318.04	314.08	293.44	564.89	524.08	545.82	295.66	309.83	415.61	308.52	144.813	544.93	144.92	340.367	134.21	16.7	15.8	13.48	12.41	12.34	11.33	22.79	23.01	22.75	11.59	8.73	9.65	12.46	12.07	16.51	9.3	9.36	9.08	15.3267	12.0267	22.85	9.99	13.68	9.24667	no|up
ZX.01G0016370	5.31	2.98	5.51	10.34	4.99	0	5.19	10.64	16.97	36.45	68.38	102.51	37.14	35.16	29.92	27.46	30.57	21.74	69.1133	4.6	34.0733	5.11	26.59	10.9333	2.82	5	6.88	0.57	0.35	0.76	2.19	2.27	1.78	1.1	0.52	0	1.67	1.75	1.26	0.6	0.87	1.84	4.9	0.56	2.08	0.54	1.56	1.10333	yes|up
ZX.01G0016480	1735	2040	1884	4585	7213	6848	20790	19981	13520	3793	4585	4100	2519	3027	2772	8541	8498	7464	4159.33	1886.33	2772.67	6215.33	8167.67	18097	147.56	167.79	138.23	93.15	120.44	128.94	74.12	97.07	82.96	245.06	378.48	312.88	260.66	242.95	216.77	1213.86	808.58	729.82	151.193	114.177	84.7167	312.14	240.127	917.42	no|up
ZX.01G0016560	111.1	85.26	101.16	73.48	119.79	96.02	81.8	99.68	99.96	282.15	195.07	194.43	80.75	72.67	78.62	163.38	101.35	91.63	223.883	99.1733	77.3467	96.43	118.787	93.8133	4.68	3.04	2.8	2.54	2.13	2.93	1.01	0.99	1	1.67	2.67	1.87	2.12	1.23	1.14	2.04	1.7	2.29	3.50667	2.53333	1	2.07	1.49667	2.01	no|up
ZX.01G0016610	71.29	37.01	48.97	56.03	62.76	60.83	29.77	46.73	45.82	148.15	189.48	270.6	110.01	129.57	169.32	74.71	89.89	48.6	202.743	52.4233	136.3	59.8733	71.0667	40.7733	1.67	2.01	2.65	1.11	0.63	0.97	0.94	1.2	1.47	0.87	0.95	0.8	0.66	0.74	0.41	0.5	0.54	0.72	2.11	0.903333	1.20333	0.873333	0.603333	0.586667	yes|up
ZX.01G0016990	5	3	2	0	12	15	5	5	9	7	1	4	1	1	0	0	3	1	4	3.3333	0.6667	9	1.3333	6.3333	0.32	0.04	0.16	0.32	0.21	0.16	0.04	0.04	0	0	0.75	0.82	0	0.1	0.03	0.35	0.24	0.58	0.173333	0.23	0.026667	0.523333	0.043333	0.39	no|down
ZX.01G0017120	192	148.01	141.24	170	163.19	140	117	157.9	131	92	57	65	129	118	122	48	65	93	71.3333	160.417	123	157.73	68.6667	135.3	3.29	1.92	2.02	9.49	8.3	9.25	3.49	3.48	3.36	8.36	8.2	5.89	1.35	1.71	2.49	6.29	6.06	6.51	2.41	9.01333	3.44333	7.48333	1.85	6.28667	yes|down
ZX.01G0017170	5	9	5	0	28	34	0	23	17	157	38	108	0	0	4	4	0	1	101	6.3333	1.3333	20.6667	1.6667	13.3333	3.21	0.73	1.91	0.14	0.28	0.18	0	0	0.06	0	0.77	0.81	0.06	0	0.02	0	0.48	0.48	1.95	0.2	0.02	0.526667	0.026667	0.32	yes|up
ZX.01G0017200	3	2	8	1	8	8	3	4	0	53	82	269	27	10	36	14	7	33	134.667	4.3333	24.3333	5.6667	18	2.3333	1.06	1.54	4.66	0.08	0.06	0.28	0.41	0.16	0.55	0.03	0.21	0.19	0.22	0.1	0.49	0.09	0.08	0	2.42	0.14	0.373333	0.143333	0.27	0.056667	yes|up
ZX.01G0017260	27.07	33.56	33.41	0	0	0	2	0	0	34.48	15.72	40.11	0	0	2.69	0	0	0	30.1033	31.3467	0.8967	0	0	0.6667	55.55	55.25	42.86	6.43	7.13	5.57	0.76	0.99	0.32	0	0.09	0	0.37	0.39	0.35	0.12	0	0	51.22	6.37667	0.69	0.03	0.37	0.04	yes|up
ZX.01G0017270	116.98	76.75	89.32	2.47	6.78	20.66	0	15.23	3.61	6732.02	6672.97	9108.19	525.39	432.53	539.25	315.91	253.83	310.73	7504.39	94.35	499.057	9.97	293.49	6.28	1395.17	1339.33	1565.91	1432.79	1642.34	1194.83	103.33	99.03	101.25	37.46	32.7	38.23	63.52	55.71	72.23	43.58	30.64	42.32	1433.47	1423.32	101.203	36.13	63.82	38.8467	no|up
ZX.01G0017340	29.76	16.22	12.43	25.14	18	23.8	14.1	30.8	24	30.96	91.22	106.73	40.89	35.95	55.6	44.74	21.76	32.26	76.3033	19.47	44.1467	22.3133	32.92	22.9667	117.46	109.35	122.79	355.4	324.75	343.14	25.26	28.07	22.49	20.59	18.37	18.39	22.65	16.26	19.2	18.11	20.8	19.18	116.533	341.097	25.2733	19.1167	19.37	19.3633	yes|down
ZX.01G0017360	47.11	22.56	45.08	26.01	28.37	36.89	23.12	57.1	37.83	623.51	612.54	602.23	669.58	764.09	769.86	774.87	826.38	878.96	612.76	38.25	734.51	30.4233	826.737	39.35	34.3	31.37	26.96	5.65	4.99	6.93	24.86	30.86	28.53	3.27	3.66	2.76	27.24	25.64	28.41	4.27	4.01	4.12	30.8767	5.85667	28.0833	3.23	27.0967	4.13333	yes|up
ZX.01G0017370	0.07	1.92	0	1.67	0.59	3.37	0	3.33	0	51.06	108.92	123.51	107.95	127.9	92.39	147.03	129.57	152.83	94.4967	0.6633	109.413	1.8767	143.143	1.11	4.46	6.44	5.99	0	0.1	0	5.21	5.87	4.85	0.08	0.1	0.14	5.98	5.98	6.19	0	0.15	0	5.63	0.033333	5.31	0.106667	6.05	0.05	yes|up
ZX.01G0017380	0	0	0.91	0	0	0	0	0	0	2853.04	2724.81	2661.35	1877.79	1837.43	2141.04	1612.12	1636.11	1628.79	2746.4	0.3033	1952.09	0	1625.67	0	139.78	125.8	113.42	0.64	0.04	0.23	69.5	74.4	80.52	0.27	0.07	0.25	61.86	58.66	59.21	0.12	0	0.07	126.333	0.303333	74.8067	0.196667	59.91	0.063333	yes|up
ZX.01G0017390	0	0	0	0	0	0	0	1	0	352.79	85.88	184.24	0	2.56	11.02	6	5.22	2.56	207.637	0	4.5267	0	4.5933	0.3333	23.92	5.49	10.82	0	0	0	0	0.14	0.57	0	0	0	0.32	0.26	0.13	0	0.07	0	13.41	0	0.236667	0	0.236667	0.023333	yes|up
ZX.01G0017410	43.28	35.6	41.64	17.23	34.49	19.73	6.57	19.46	23.13	305.34	583.6	459.21	127.02	119.16	111.46	119.37	78.16	104.82	449.383	40.1733	119.213	23.8167	100.783	16.3867	22.59	27.36	26.24	0.8	0.72	0.98	12.65	13.43	11.99	0.32	0.63	0.31	10.97	10.67	11.27	0.13	0.27	0.43	25.3967	0.833333	12.69	0.42	10.97	0.276667	yes|up
ZX.01G0017420	0	0	0	0	0	0	0	0.62	0	68.1	101.97	94.07	7.31	13.91	8.57	3.78	12.84	16.17	88.0467	0	9.93	0	10.93	0.2067	22.81	32.65	27.98	0.07	0	0	2.04	4.17	2.2	0	0.06	0.06	0.99	3.18	3.83	0.08	0.23	0	27.8133	0.023333	2.80333	0.04	2.66667	0.103333	yes|up
ZX.01G0017440	0	0	0	0	0	1.28	0	0	0	133.7	85.9	79.36	74.41	74.64	82.06	48.84	63.82	61.76	99.6533	0	77.0367	0.4267	58.14	0	39.87	38.04	32.77	15.53	10.17	15.16	54.7	58.11	62.6	27.44	28.57	28.16	42.12	41.27	44.88	36.26	24.37	26.49	36.8933	13.62	58.47	28.0567	42.7567	29.04	yes|up
ZX.01G0017450	43.18	57.9	48.38	43.58	20.34	40.5	47.93	75.44	57.58	1291.03	1672.72	1977.48	6423.21	5030.14	5038.14	7122.69	5877.42	3287.41	1647.08	49.82	5497.16	34.8067	5429.17	60.3167	88.22	107.16	116.46	4.04	5.98	5.8	333.38	285.62	266.29	5.37	2.54	4.16	384.1	297.27	169.4	5.74	6.32	6.38	103.947	5.27333	295.097	4.02333	283.59	6.14667	yes|up
ZX.01G0017510	70.8	86.11	105.29	221.29	249.81	242.79	153.18	164.2	224.05	434.78	496.25	426.11	820.58	831.37	701.61	789.91	889.33	1079.36	452.38	87.4	784.52	237.963	919.533	180.477	6.96	7.45	5.91	1.56	2.08	2.94	9.89	10.9	8.64	4.86	5.38	4.55	9.89	10.43	12.89	3.67	2.7	4.95	6.77333	2.19333	9.81	4.93	11.07	3.77333	yes|up
ZX.01G0017530	105.47	0	32.39	52.7	11.48	28.91	11.73	37.97	25.55	0	32.96	52.35	0	0	148.74	0	5.99	0	28.4367	45.9533	49.58	31.03	1.9967	25.0833	0	2.68	3.9	12.58	0	4.97	0	0	9.83	6.25	1.34	2.94	0	0.38	0	1.52	3.47	3.07	2.19333	5.85	3.27667	3.51	0.126667	2.68667	no|down
ZX.01G0017540	28	23.54	18	41	42	49	33	32	28.56	82.2	87	59.9	63.84	80	44.25	70	82	77	76.3667	23.18	62.6967	44	76.3333	31.1867	10.43	9.95	9.1	4.71	4.54	3.92	10.31	8.13	7.96	6.84	6.91	7.03	6.68	7.33	6.94	6	4.18	6.77	9.82667	4.39	8.8	6.92667	6.98333	5.65	yes|up
ZX.01G0017590	36	40	30	25	31	51	38	43	15	86	113	206	88	90	91	77	58	71	135	35.3333	89.6667	35.6667	68.6667	32	1.66	2.05	3.45	0.96	1.17	1.01	1.28	1.43	1.35	0.66	0.81	1.15	1.17	0.82	1.02	1.1	0.86	0.4	2.38667	1.04667	1.35333	0.873333	1.00333	0.786667	yes|up
ZX.01G0017620	43.52	32.45	58.64	35.17	24.6	16.56	32.63	28.14	17.6	174.61	125.08	110.89	78.36	102.64	89.3	70.33	93.99	105.25	136.86	44.87	90.1	25.4433	89.8567	26.1233	3.25	2.19	1.79	1.12	0.91	1.91	1.1	1.57	1.28	0.9	0.62	0.36	1.03	1.28	1.46	0.91	0.54	0.45	2.41	1.31333	1.31667	0.626667	1.25667	0.633333	no|up
ZX.01G0017630	363.47	221.11	242	296.56	272.47	283.5	411.77	168.67	139.66	323.88	248.62	295.25	124.8	126.33	174.24	81.18	100.48	68.83	289.25	275.527	141.79	284.177	83.4967	240.033	49.8	43.89	39.97	72.42	69	84.49	48.23	56.69	54.24	132.41	121.53	119.98	40.71	43.16	43.56	192.96	94.15	108.36	44.5533	75.3033	53.0533	124.64	42.4767	131.823	no|down
ZX.01G0017700	254.84	221.23	191.37	245.44	265.78	245.92	222.76	317.07	227.57	133.57	193.12	113.03	190.63	189.98	206.22	147.22	190.44	144.43	146.573	222.48	195.61	252.38	160.697	255.8	6.02	7	4.97	14.82	14.2	14	5.74	6.61	6.67	15.97	14.33	12.18	5.51	5.68	5.37	16.16	13.41	12.54	5.99667	14.34	6.34	14.16	5.52	14.0367	yes|down
ZX.01G0017730	154.63	66.3	65.42	74.7	0	183.18	160.4	62.2	178.3	0	65.7	78.4	0	44.5	125.81	109.66	29.33	21.19	48.0333	95.45	56.77	85.96	53.3933	133.633	9.25	10.01	10.1	17.87	16.73	22.64	8.98	7.16	10.45	16.94	17.83	14.92	7.18	7.52	6.95	21.94	15.39	17.84	9.78667	19.08	8.86333	16.5633	7.21667	18.39	yes|down
ZX.01G0017750	293.92	370.48	338.78	140.99	81.43	127.02	48.28	78.88	140.29	287.55	293.68	373.51	78.55	116.74	116.31	79.71	52.64	52.82	318.247	334.393	103.867	116.48	61.7233	89.15	7.87	8.69	10.18	13.02	16.05	17.34	1.93	2.79	2.45	5.3	5.06	6.06	2.09	1.85	1.82	2.96	3.82	5.81	8.91333	15.47	2.39	5.47333	1.92	4.19667	no|down
ZX.01G0017790	1449	1620	1290	374	545	648	490	702	968	2640	3498	3334	3303	2304	3158	3028	3057	2902	3157.33	1453	2921.67	522.333	2995.67	720	886.8	1132.14	968.16	693.32	891.56	827.4	887.4	687.76	811.97	176.46	256.42	266.59	821.6	774.26	728.37	250.17	281.83	472.83	995.7	804.093	795.71	233.157	774.743	334.943	no|up
ZX.01G0017810	2314.88	2343.52	2072.53	1929.1	1677.11	1934.33	1347.02	2517.62	1639.42	1196.31	1804.52	1693.73	1293.43	1159.42	1118.97	1110.65	1007.15	862.68	1564.85	2243.64	1190.61	1846.85	993.493	1834.69	29.81	42.25	36.58	79.48	88.3	90.48	24.31	23.73	21.45	65.97	56.27	56.49	21.68	18.42	16.05	50.35	64.83	56.54	36.2133	86.0867	23.1633	59.5767	18.7167	57.24	yes|down
ZX.01G0017830	342.23	288.06	335.39	32	67.62	40.66	10.34	124	13.56	999.63	6253.36	10582.3	909.75	686.95	369.32	445.24	333.98	240	5945.1	321.893	655.34	46.76	339.74	49.3	32.82	214.81	321.95	16.96	20.25	23.23	28.69	18.96	9.28	1.39	2.91	1.8	14.44	8.94	5.66	0.89	4.06	0.79	189.86	20.1467	18.9767	2.03333	9.68	1.91333	yes|up
ZX.01G0017880	0	0	0	0	0	0	0	0	0	2	10	23	0	0	1	1	0	0	11.6667	0	0.3333	0	0.3333	0	0.71	3.43	7.06	0	0	0	0	0	0.27	0	0	0	0.29	0	0	0	0	0	3.73333	0	0.09	0	0.096667	0	yes|up
ZX.01G0018050	16.38	14.11	5.41	13.45	15.34	24.78	19.39	14.09	11.1	25.6	26	29.2	27.99	39.62	38.85	12.57	18.03	47.31	26.9333	11.9667	35.4867	17.8567	25.97	14.86	0.87	0.81	0.74	0.83	0.94	0.26	1.12	1.15	1.19	0.61	0.73	1.08	1.17	1.05	1.71	0.8	0.57	0.77	0.806667	0.676667	1.15333	0.806667	1.31	0.713333	no|up
ZX.01G0018100	141.89	135.08	133.25	112.69	94.77	99.06	188.72	144.69	129.62	1050.71	348.83	726.75	116.37	164.31	147.62	140.9	176.2	134.4	708.763	136.74	142.767	102.173	150.5	154.343	104.55	24.48	52.83	16.72	21.39	16.33	9.35	11.04	10.45	11.41	9.27	10.86	9.36	8.12	9.35	25.73	12.88	14.28	60.62	18.1467	10.28	10.5133	8.94333	17.63	yes|up
ZX.01G0018170	404	583.59	355.33	261	254	236.89	177.07	136.53	166.44	905.59	1374.49	1383	866.1	842.04	1037.97	607.21	610.94	727.46	1221.03	447.64	915.37	250.63	648.537	160.013	35.67	50.01	45.57	21.2	36.24	25.25	25.62	27.39	30.89	13.63	13.02	11.1	18.64	17.52	21.26	10.87	7	9.21	43.75	27.5633	27.9667	12.5833	19.14	9.02667	no|up
ZX.01G0018190	19	24	19.83	249	240.46	293.67	400.95	200.47	258.37	16	34	43	329.94	308.58	328.9	188.52	241.08	121.98	31	20.9433	322.473	261.043	183.86	286.597	3.08	5.63	8.02	6.54	7.28	7.36	69.74	70.23	67.99	88.4	98.91	93.01	51.37	58.83	27.75	205.31	84.14	123.27	5.57667	7.06	69.32	93.44	45.9833	137.573	no|down
ZX.01G0018290	0	5.48	1.88	0	1.69	2.81	4.64	2.14	6.51	3.84	6.62	3.44	13.08	20.64	20.56	20.33	14.38	0	4.6333	2.4533	18.0933	1.5	11.57	4.43	14.45	24.04	11.47	0	38.47	13.28	44.78	86.26	52.26	0	9.35	14.13	67.61	42.94	0	26.12	11.77	33.54	16.6533	17.25	61.1	7.82667	36.85	23.81	no|up
ZX.01G0018330	4.91	3	2.54	10.46	13.9	17.83	4.38	9	8.94	0	3	2.95	0	2	0	1	1.99	1	1.9833	3.4833	0.6667	14.0633	1.33	7.44	0	0.67	0.57	1.43	1	1	0	0.61	0	3.05	4.41	4.59	0.22	0.35	0.39	1.54	2.01	2.64	0.413333	1.14333	0.203333	4.01667	0.32	2.06333	no|down
ZX.01G0018470	0	0	0	0	0	0	0	0	0	2	0	2.01	17.08	2.06	8.79	10.52	6.06	2	1.3367	0	9.31	0	6.1933	0	0.03	0	0.02	0	0	0	0.17	0.02	0.09	0	0	0	0.11	0.06	0.02	0	0	0	0.016667	0	0.093333	0	0.063333	0	no|up
ZX.01G0018480	0	1	1	0	0	0	0	0	2	9.14	8.41	1.04	9.55	11.05	11.67	6.23	22.28	12.09	6.1967	0.6667	10.7567	0	13.5333	0.6667	1.06	0.92	0.1	0	0.18	0.21	0.85	1.07	1.03	0	0	0	0.57	1.9	1.04	0	0	0.32	0.693333	0.13	0.983333	0	1.17	0.106667	no|up
ZX.01G0018540	67	39	68	0	0	1	3	23	3	229	68	51	45	24	63	32	36	14.14	116	58	44	0.3333	27.38	9.6667	7.57	2.11	1.46	3.06	1.95	3.95	1.12	0.65	1.6	0.05	0.3	0.04	0.83	0.87	0.43	0.15	0.79	0.14	3.71333	2.98667	1.12333	0.13	0.71	0.36	no|up
ZX.01G0018820	0	0	0	0	0	0	0	0	1.04	58.35	62.45	87.08	165.26	167.58	160.58	77.98	91.33	93.16	69.2933	0	164.473	0	87.49	0.3467	3.71	3.74	4.8	0	0	0	7.99	8.84	7.85	0	0	0	3.9	4.28	4.42	0	0	0.09	4.08333	0	8.22667	0	4.2	0.03	yes|up
ZX.01G0018940	0	7.26	0	5.76	0	10.61	1.44	5.6	6.28	64.43	75.69	76.19	24.8	12.95	38.63	6.25	0	10.97	72.1033	2.42	25.46	5.4567	5.74	4.44	2.65	2.92	3.13	0.79	1.33	0.61	0.92	0.87	1.25	0.29	0.54	0.46	0.18	0.25	0.42	0.08	0.36	0.32	2.9	0.91	1.01333	0.43	0.283333	0.253333	yes|up
ZX.01G0018990	163.37	190.75	189.07	305.3	244.57	337.93	404.12	373.42	295.1	129.33	159.54	162.01	212.6	216.47	190.23	171.11	218.12	195.23	150.293	181.063	206.433	295.933	194.82	357.547	2.91	3.38	3.16	5.07	6.49	7.46	3.61	4	3.3	9.44	7.41	8.92	3.02	3.61	3.28	13.65	8.68	9.2	3.15	6.34	3.63667	8.59	3.30333	10.51	yes|down
ZX.01G0019000	0	7.27	0	10.27	23.33	14.63	14.89	26.2	18.3	1.64	1.9	4.05	18.43	18.91	36.63	28.53	28.77	19.78	2.53	2.4233	24.6567	16.0767	25.6933	19.7967	4.02	4.2	2.35	7.57	10.67	8.56	7.84	8.64	8.15	22.05	19.37	17.66	5.23	6.7	6.31	15.44	12.32	20.78	3.52333	8.93333	8.21	19.6933	6.08	16.18	yes|down
ZX.01G0019070	26	37	16	17	14	4.9	0	54	14	65	299.98	406	152	107	79	93.27	79	88.44	256.993	26.3333	112.667	11.9667	86.9033	22.6667	2.35	10.54	12.7	1.29	2.03	1.02	4.15	3.18	2.19	0.84	0.68	1	3.06	2.09	2.56	0.19	2.02	0.7	8.53	1.44667	3.17333	0.84	2.57	0.97	yes|up
ZX.01G0019100	142.03	115	98	102	135.97	146	91	156	132	373	439.57	397	516.98	436.51	532.94	259	319	398	403.19	118.343	495.477	127.99	325.333	126.333	64.88	72.77	59.76	34.63	31.48	31.22	69.81	64.82	71.19	24.63	32.46	30.42	35.82	41.28	51.69	23.9	30.15	32.64	65.8033	32.4433	68.6067	29.17	42.93	28.8967	no|up
ZX.01G0019170	41	42	32	167	129	190	96	123	139	96	88	67	413	438	544	378	355	605	83.6667	38.3333	465	162	446	119.333	2.67	2.3	1.61	1.57	1.77	1.56	8.67	10.01	11.64	6.38	4.83	6.2	8.24	7.25	12.56	4	3.54	5.35	2.19333	1.63333	10.1067	5.80333	9.35	4.29667	no|up
ZX.01G0019190	51.13	43.09	46.53	15.98	49.98	28.83	32.38	17.04	46.77	67.06	50.87	71.19	0	0	3	0	0	0	63.04	46.9167	1	31.5967	0	32.0633	3.84	2.75	3.53	4.05	3.77	4.72	0	0	0.13	1.26	3.87	1.95	0	0	0	2.79	1.02	3.73	3.37333	4.18	0.043333	2.36	0	2.51333	no|down
ZX.01G0019220	409.43	307.3	265.71	267.03	250.09	367.14	202.52	298.03	276.81	655.45	981.03	872.53	825.57	695.37	856.34	795.61	737.25	931.71	836.337	327.48	792.427	294.753	821.523	259.12	8.17	11.78	9.49	7.34	6.08	6.78	7.95	8.09	10.41	4.63	5.76	5.93	9.85	7.11	12.49	4.22	4.37	5.25	9.81333	6.73333	8.81667	5.44	9.81667	4.61333	no|up
ZX.01G0019240	0	0	0	27.63	42.64	38.59	48.44	32.86	33.82	0	0	21.94	5.44	5.32	0	1.53	9.75	0	7.3133	0	3.5867	36.2867	3.76	38.3733	0.59	0.6	1.14	1.67	2.52	1.58	0.38	0.33	0.21	1.95	3.15	2.19	0.22	0.36	0.15	3.54	1.62	2.21	0.776667	1.92333	0.306667	2.43	0.243333	2.45667	yes|down
ZX.01G0019260	443.83	627.33	332.22	101.83	65.39	126.3	83.87	45.8	53.77	338.5	293.56	165.38	149.42	146.77	251.7	72.58	106.63	161.67	265.813	467.793	182.63	97.84	113.627	61.1467	9.76	8.25	4.25	17.63	26.36	15.64	3.03	3.24	5.2	3.75	3.37	3.98	1.86	2.1	3.24	3.38	1.27	2	7.42	19.8767	3.82333	3.7	2.4	2.21667	yes|down
ZX.01G0019270	718.36	467.1	465.22	1022.12	738.91	1054.91	1062.02	853.56	511.83	0	149.38	0	0	0	0	0	0	0	49.7933	550.227	0	938.647	0	809.137	0	5.53	0	38.99	27.88	32.19	0	0	0	55.22	39.19	48.72	0	0	0	62.68	34.92	27.93	1.84333	33.02	0	47.71	0	41.8433	no|down
ZX.01G0019360	15.92	52.56	36.13	145.57	165.59	178.2	223.08	127.06	35.93	146.74	66.08	130.36	1280.74	976.62	1346.25	424.46	450.11	513.64	114.393	34.87	1201.2	163.12	462.737	128.69	18.79	10.64	8.74	4.03	4.03	3.31	63.42	54.11	70.24	22.28	31.77	24.01	21.02	20.42	20.85	23.56	9.91	11.65	12.7233	3.79	62.59	26.02	20.7633	15.04	yes|up
ZX.01G0019470	1	0	0	0	0	0	0	1	0	1563	1313	926	850	1004	793	795	1109	1046	1267.33	0.3333	882.333	0	983.333	0.3333	161.3	128.18	82.76	0.14	0	0	67.17	86.83	62.9	0	0	0	64.77	84.6	80.59	0	0.11	0	124.08	0.046667	72.3	0	76.6533	0.036667	yes|up
ZX.01G0019480	1.34	1195.46	1196.58	127.09	0.19	72.74	208.27	136.75	0.82	1090.69	683.54	623.47	0.49	48	1.97	21.49	0	0.01	799.233	797.793	16.82	66.6733	7.1667	115.28	292.73	59.15	65.92	119.53	94.7	110.58	0.97	1.24	1.95	8.79	5.4	4.91	0.72	0.8	0.87	20.42	6.93	3.69	139.267	108.27	1.38667	6.36667	0.796667	10.3467	no|up
ZX.01G0019700	15.55	7	16.77	86.54	163.71	185.65	111.08	159.95	115.78	0	78.45	110.61	286.82	330.11	356.68	269.83	358.96	310.07	63.02	13.1067	324.537	145.3	312.953	128.937	5.16	5.93	5.95	1.7	2.12	2.64	35.04	35.29	34.04	15.2	15.74	17.04	32.44	32.62	37.83	19.98	13.43	20.1	5.68	2.15333	34.79	15.9933	34.2967	17.8367	yes|up
ZX.01G0019780	2.02	5.48	0	5.18	0	20.81	11.14	0	13.57	38.5	45.12	37.94	34.71	43.5	61.08	63.71	55.26	43.04	40.52	2.5	46.43	8.6633	54.0033	8.2367	2.55	1.99	1.9	0.93	0.96	0.88	1.89	1.88	2.6	1.51	1.54	1.94	3.15	3.49	2.95	1.42	1.28	2.18	2.14667	0.923333	2.12333	1.66333	3.19667	1.62667	yes|up
ZX.01G0019800	35.27	0	0	65.86	114.44	56.87	88.57	291.03	173.29	654.89	750.54	839.14	1169	1036.54	1098.44	713.34	729.38	985.5	748.19	11.7567	1101.33	79.0567	809.407	184.297	59.52	65.05	75.67	7.6	7.07	6.08	72.34	78.62	67.5	10.29	16.14	10.73	49.36	49.42	58.74	14.73	23.32	18.54	66.7467	6.91667	72.82	12.3867	52.5067	18.8633	yes|up
ZX.01G0019820	13.06	7.28	10.77	5.26	0.69	5.05	3.33	5.66	4.81	198.82	264.05	205.68	190.22	162.08	175.4	108.85	150.26	160.89	222.85	10.37	175.9	3.6667	140	4.6	18.49	23.15	17.45	2.85	1.93	2.81	18.06	16.49	17.88	10.13	9.39	10.89	12.65	14.17	13.23	12.36	6.29	8.72	19.6967	2.53	17.4767	10.1367	13.35	9.12333	yes|up
ZX.01G0019840	21.9	28.03	46.66	49.92	63.02	51.54	47.58	56.64	34.34	20.44	32.72	62.33	63.78	77.68	43.98	47.36	50.22	54.09	38.4967	32.1967	61.8133	54.8267	50.5567	46.1867	0.89	0.85	1.81	3.1	2.15	2.75	1.43	1.73	1.04	2.07	2.51	2.47	1.03	1.43	2.31	3.71	2.78	3.65	1.18333	2.66667	1.4	2.35	1.59	3.38	yes|down
ZX.01G0019940	397.43	442.03	364.03	221.7	209.35	251.78	225.88	357.03	335.22	1215.51	1600.39	1339.43	1194.85	1092.5	1191.5	1417.96	1460.8	1391.32	1385.11	401.163	1159.62	227.61	1423.36	306.043	43.71	53.67	41.67	19.41	23.73	22.65	32.18	32.07	32.82	10.79	9.99	10.47	39.77	38.13	37.11	12	13.13	16.46	46.35	21.93	32.3567	10.4167	38.3367	13.8633	no|up
ZX.01G0020000	98.53	71.61	76.37	148.91	175.23	167.55	129.63	130.46	151.83	322.94	327.97	302.05	270.52	328.32	365.84	153.32	216.74	237.68	317.653	82.17	321.56	163.897	202.58	137.307	6.2	5.85	5.46	2.47	2.07	2.43	3.97	5.44	5.5	3.72	4.35	3.57	2.48	3.16	3.57	3.54	2.45	3.82	5.83667	2.32333	4.97	3.88	3.07	3.27	yes|up
ZX.01G0020280	88.59	51.05	72.23	24.21	7.21	6.95	3.49	0	14.52	61.9	124.72	101.54	35.62	58.88	52.35	25.09	45.54	78.19	96.0533	70.6233	48.95	12.79	49.6067	6.0033	7.18	6.2	6.85	7.36	10.47	5.64	5.49	7.53	7.84	2.14	1.41	1.72	7.57	7.89	10.36	3.82	2.71	3.99	6.74333	7.82333	6.95333	1.75667	8.60667	3.50667	no|down
ZX.01G0020370	2	0	1	0	0	0	0	0	0	32	2	35	0	0	0	0	0	0	23	1	0	0	0	0	1.96	0.12	1.85	0.17	0	0.11	0	0	0	0	0	0	0	0	0	0	0	0	1.31	0.093333	0	0	0	0	yes|up
ZX.01G0020400	18.51	2.42	6.86	17.51	14.37	13.46	10.79	11.45	15.19	0	0	0	0	0	0	0	0	0	0	9.2633	0	15.1133	0	12.4767	0	0	0	0.61	0.09	0.29	0	0	0	0.58	0.46	0.38	0	0	0	0.39	0.28	0.51	0	0.33	0	0.473333	0	0.393333	yes|down
ZX.01G0020450	0	10.01	8.05	2.12	0	14.06	3.47	2.04	0	130.8	137.45	182.28	137.19	156.15	175.4	110.33	94.65	124.59	150.177	6.02	156.247	5.3933	109.857	1.8367	23.71	27.9	23.17	0	1.12	1.04	21.83	21.54	16.31	0.34	0.17	1.28	10.09	9.47	26.1	0.43	0.19	0.16	24.9267	0.72	19.8933	0.596667	15.22	0.26	yes|up
ZX.01G0020470	86.08	55.4	79.87	18.45	23.45	12.11	16.85	29.02	16.17	45.01	110.48	94.67	73.7	47.06	58.08	88.01	77.26	59.37	83.3867	73.7833	59.6133	18.0033	74.88	20.68	3.42	7.91	6.23	9.06	6.44	10.78	4.26	2.97	3.39	1.93	2.41	1.09	5.26	4.32	3.36	1.92	2.33	1.71	5.85333	8.76	3.54	1.81	4.31333	1.98667	no|down
ZX.01G0020500	29.37	76.93	63	8.42	32.24	56	12.58	23.78	0	46.83	2.61	71.95	55.89	137.71	61.22	11.31	56.83	85.4	40.4633	56.4333	84.94	32.22	51.18	12.12	5.51	6.88	4.89	4.26	4.89	3.68	4.03	5.55	5.18	2.36	2.23	2.19	3.01	2.94	3.17	2.65	1.41	1.74	5.76	4.27667	4.92	2.26	3.04	1.93333	no|up
ZX.01G0020540	0	2	0	0	0	0	1	0	0	1	10	2.3	14	29	12.2	13.16	26	25	4.4333	0.6667	18.4	0	21.3867	0.3333	0.07	0.64	0.28	0.13	0.21	0	0.73	1.64	1.13	0	0.13	0.11	1.14	1.3	1.27	0.1	0	0	0.33	0.113333	1.16667	0.08	1.23667	0.033333	no|up
ZX.01G0020650	112	316	97	255	330	379	126	190	194	125	111	56	30	71	27	35	10	32	97.3333	175	42.6667	321.333	25.6667	170	54.52	46.89	21.12	70.11	230.21	82.14	10.63	28.08	8.98	157.17	203.75	204.79	12.44	3.31	10.44	83.77	102.53	123.95	40.8433	127.487	15.8967	188.57	8.73	103.417	yes|down
ZX.01G0020740	1	0	1	0	63	171	0	108	5	1	2	5	0	0	0	0	1	4	2.6667	0.6667	0	78	1.6667	37.6667	0.03	0.06	0.15	0.05	0	0.06	0	0	0	0	2.93	6.92	0	0.03	0.1	0	3.86	0.24	0.08	0.036667	0	3.28333	0.043333	1.36667	no|up
ZX.01G0020960	4	5	3	11	21	15	3	25	6	11	33	52	45	31	31	47	25	19	32	4	35.6667	15.6667	30.3333	11.3333	0.45	1.27	1.84	0.23	0.31	0.22	1.39	1.05	0.98	0.62	1.16	0.72	1.51	0.75	0.58	0.18	1.06	0.34	1.18667	0.253333	1.14	0.833333	0.946667	0.526667	yes|up
ZX.01G0021090	0	0	0	0	0	0	0	0	0	55.25	11.1	17.05	25.19	19.42	26.09	9	8.75	11.44	27.8	0	23.5667	0	9.73	0	3.63	0.69	0.97	0	0	0	1.26	1.06	1.32	0	0	0	0.47	0.42	0.56	0	0	0	1.76333	0	1.21333	0	0.483333	0	yes|up
ZX.01G0021130	0	0	0	0	0	0	0	0	0	14.13	17	24	28	9	13.26	13	7	11.01	18.3767	0	16.7533	0	10.3367	0	1.54	2.31	2.26	0	0.97	0	2.34	0.82	1.11	0	0	0	1.12	0.56	0.89	0	0	0	2.03667	0.323333	1.42333	0	0.856667	0	yes|up
ZX.01G0021160	103.14	61.42	110.89	66.06	119.13	118.17	51.56	65.21	140.21	178.4	216.63	190.43	234.33	134.24	528.32	91.86	175.65	231.46	195.153	91.8167	298.963	101.12	166.323	85.66	43.08	40.67	35.38	23.48	27.85	25.78	48.23	47.79	52.37	20.23	22.5	29.3	23.61	28.53	36.35	22.05	17.12	29.64	39.71	25.7033	49.4633	24.01	29.4967	22.9367	no|up
ZX.01G0021220	319.13	365.97	237.77	333.71	442.81	478.28	231.9	403.78	433.5	612.01	679.27	584.28	1437.04	1356.15	1803.57	714.09	815.99	1007.89	625.187	307.623	1532.25	418.267	845.99	356.393	44.94	46.96	37.09	32.4	41.07	30.96	80.17	82.63	101.62	33.68	43.96	41.37	41.26	44.07	55.13	25.54	31.28	44.34	42.9967	34.81	88.14	39.67	46.82	33.72	no|up
ZX.01G0021230	0	0	0	4.15	0	0	0	0	0	79.35	59.73	59.02	77.61	65.64	55.8	60.62	102.2	64.13	66.0333	0	66.35	1.3833	75.65	0	3.73	4.41	3.28	0	0.03	0	3.03	3.71	2.53	0.2	0	0.05	2.79	3.83	2.94	0	0	0	3.80667	0.01	3.09	0.083333	3.18667	0	yes|up
ZX.01G0021250	0	0	0	0	0	0	0	0	0	72.6	151.97	185.18	53.84	36.69	99.74	53.37	43.89	33.47	136.583	0	63.4233	0	43.5767	0	5.83	9.9	9.74	0.99	1.18	1.27	5.31	5.69	6.49	1.81	2.93	0.84	4.42	2.96	3.53	0.81	1.68	1.07	8.49	1.14667	5.83	1.86	3.63667	1.18667	yes|up
ZX.01G0021260	3.98	6.23	11.7	1.97	4.57	5.64	8.64	0	3.3	19158.1	24474.5	21227	18754.8	15805.4	16727.7	17964.9	19597.2	12493.6	21619.9	7.3033	17095.9	4.06	16685.2	3.98	1922.53	2322.7	1844.82	0.56	0.96	2.1	1440.38	1328.22	1290.33	0.27	0.62	0.67	1422.91	1453.26	935.99	1.31	0	0.46	2030.02	1.20667	1352.98	0.52	1270.72	0.59	yes|up
ZX.01G0021270	0	0	0	0	0	0	0	0	0	112.33	121.84	94.84	119.79	72.82	124.05	61.4	78.43	83.04	109.67	0	105.553	0	74.29	0	5.46	5.64	3.98	0.03	0.14	0	4.11	3.31	4.61	0	0	0	2.55	2.8	2.88	0	0	0.03	5.02667	0.056667	4.01	0	2.74333	0.01	yes|up
ZX.01G0021280	0	0	0	0	0	0	0	0	0	19.96	28.07	0	20.59	15.36	76.93	21.39	26.83	81.55	16.01	0	37.6267	0	43.2567	0	3.55	2.89	1.88	0	0	0	4.54	5.14	4.72	0	0	0	3.84	3.35	3.51	0.02	0	0	2.77333	0	4.8	0	3.56667	0.006667	yes|up
ZX.01G0021340	370.39	312.53	241.82	12.9	7	5.23	0	4	8	170.99	106.89	177.16	19.82	11	6	4	7	8.31	151.68	308.247	12.2733	8.3767	6.4367	4	15.2	8.67	12.85	43.15	40.22	36.18	1.26	0.76	0.38	1.48	0.79	0.51	0.26	0.43	0.52	0	0.35	0.93	12.24	39.85	0.8	0.926667	0.403333	0.426667	yes|down
ZX.01G0021350	2965.56	4595.36	2472.44	1828.66	1958.24	2282.89	1122.7	2253.09	1790.23	2150.22	3491.39	4486.79	1508.56	1332.47	1449.9	1600.83	1511.41	1431.97	3376.13	3344.45	1430.31	2023.26	1514.74	1722.01	78.47	112.96	132.89	141.64	238.08	153.02	39.31	37.91	38.26	87.38	91.38	93.72	43.17	38.66	36.53	59.19	80.43	86.93	108.107	177.58	38.4933	90.8267	39.4533	75.5167	no|down
ZX.01G0021390	34.14	60.3	37	72.74	61.51	69.15	50.37	79	49.26	5.89	34.14	5.07	49.55	29.97	42.42	29.43	14.2	30.29	15.0333	43.8133	40.6467	67.8	24.64	59.5433	0.22	1.18	0.16	1.73	3.35	2.39	1.37	0.91	1.2	3.66	3.04	2.98	0.85	0.38	0.83	2.77	3.01	2.51	0.52	2.49	1.16	3.22667	0.686667	2.76333	yes|down
ZX.01G0021400	25118.6	25285.7	23453.1	15441.6	11474	14942.2	15161.9	21587.2	16483.6	11529.2	15919.8	12979	12871	10982.5	11470	12037.6	13214.3	8106.78	13476	24619.1	11774.5	13952.6	11119.6	17744.2	1156.96	1510.83	1128	3503.41	3914.52	4216.78	988.51	922.92	884.77	2138.75	1565.41	1777.01	953.44	979.93	607.34	2289.69	2320.88	2320.53	1265.26	3878.24	932.067	1827.06	846.903	2310.37	yes|down
ZX.01G0021420	13	16	5	122	194	173	189	112	82	546	405	117	945	1099	1124	267	334	514	356	11.3333	1056	163	371.667	127.667	22.46	15.67	4.17	0.74	1	0.36	29.41	37.28	35.56	6.89	10.76	8.36	8.62	10.1	15.78	11.67	4.8	4.68	14.1	0.7	34.0833	8.67	11.5	7.05	yes|up
ZX.01G0021430	64	48	50.47	195.97	204	219	198	109	64	153	93	74	323	489	477	42.72	45.94	118	106.667	54.1567	429.667	206.323	68.8867	123.667	3.77	2.16	1.58	2.17	1.79	2.18	6.01	9.91	9.05	6.63	6.77	6.33	0.83	0.83	2.17	7.32	2.78	2.18	2.50333	2.04667	8.32333	6.57667	1.27667	4.09333	no|up
ZX.01G0021470	67.43	51.18	50.01	68.69	101.23	91.32	48.01	73.97	104.54	479.38	500.73	534.47	1090.46	1041.47	1223.28	577.12	530.95	778.61	504.86	56.2067	1118.4	87.08	628.893	75.5067	34.14	33.56	32.97	6.64	5.57	6.31	59.1	61.56	66.89	6.72	9.74	7.66	32.27	27.86	41.48	5.13	5.55	10.36	33.5567	6.17333	62.5167	8.04	33.87	7.01333	yes|up
ZX.01G0021490	0	0	0	0	0	0	0	0	0	26.46	27	24	39.83	37	45.22	24	30	37.89	25.82	0	40.6833	0	30.63	0	2.99	2.15	1.75	0	0	0	3.6	2.6	3.72	0	0	0	2.46	2.03	3.37	0	0	0	2.29667	0	3.30667	0	2.62	0	yes|up
ZX.01G0021700	93.87	39.09	44.66	35.79	2926.3	2663.29	10.8	1085.1	1388.5	117.72	202.31	233.93	66.93	69.34	90.03	85.34	39.94	59.63	184.653	59.2067	75.4333	1875.13	61.6367	828.133	13.85	23.26	30.68	21.1	13.02	19.5	6.85	11.17	8.46	16.43	619.11	507.54	9.23	4.93	5.51	2.46	231.72	347.07	22.5967	17.8733	8.82667	381.027	6.55667	193.75	no|up
ZX.01G0021720	0	0	0	0	1	0	0	0	0	1	1	4	19	12	5	3	3	0	2	0	12	0.3333	2	0	0.2	0.19	0.68	0	0	0	2.92	2.03	0.76	0	0.27	0	0.47	0.44	0	0	0	0	0.356667	0	1.90333	0.09	0.303333	0	no|up
ZX.01G0021850	0	0	0	8.02	18.22	17.77	18.15	8.59	12.82	5.84	0	9.14	46.21	52.67	63.52	56.94	61.55	102.52	4.9933	0	54.1333	14.67	73.67	13.1867	12.3	5.5	3.78	8.54	8.85	6.18	10.17	10.04	12.3	8.03	3.66	4.65	9.2	11.72	15.53	12.68	6.43	6.33	7.19333	7.85667	10.8367	5.44667	12.15	8.48	yes|down
ZX.01G0021860	121	121	129	84	74	79	121	135	101	990	1325	1183	827	922	1014	1172	1533	957	1166	123.667	921	79	1220.67	119	73.36	92.64	75.94	12.42	13.74	16.99	46.67	56.83	57.78	8.57	7.43	6.91	68.37	83.75	52.94	13.48	10.58	10.45	80.6467	14.3833	53.76	7.63667	68.3533	11.5033	yes|up
ZX.01G0021880	70.19	73.45	59.63	292.46	332.09	417.44	343.46	506.09	408.98	105.05	195.4	165.95	2326.29	1773.35	2057.83	2692.1	3190.76	1861.02	155.467	67.7567	2052.49	347.33	2581.29	419.51	12.12	15.82	11.46	9.49	7.04	6.94	155.61	132.89	146.98	44.84	58.47	54.44	184.3	216.31	125.74	52.84	29.87	56.61	13.1333	7.82333	145.16	52.5833	175.45	46.44	no|up
ZX.01G0021890	3	9	6	11	8	18	11	4	12	8	9	3	1	6	6	1	2	4	6.6667	6	4.3333	12.3333	2.3333	9	9.43	10.37	3.07	5.2	18.99	14.22	1.02	7.01	5.23	18.73	13.9	27.59	1	1.84	3.51	19.85	6.6	20.78	7.62333	12.8033	4.42	20.0733	2.11667	15.7433	no|down
ZX.01G0021980	6.89	11.13	7.44	0	0.08	0	7	1.14	3.96	31.82	26.73	23.94	11.08	4.08	8.26	5.83	12.16	6.91	27.4967	8.4867	7.8067	0.0267	8.3	4.0333	8.37	6.74	5.45	2.57	4.72	3.68	2.3	0.94	1.67	0	0.03	0	1.23	2.4	1.36	2.79	0.35	1.5	6.85333	3.65667	1.63667	0.01	1.66333	1.54667	no|up
ZX.01G0021990	56.11	68.87	75.56	14.78	17.92	27	0	26.86	14.04	123.18	185.27	143.06	115.92	54.92	86.74	84.17	130.84	106.09	150.503	66.8467	85.86	19.9	107.033	13.6333	3.64	5.14	3.66	2.28	3.08	3.91	2.58	1.33	1.97	0.67	0.71	0.94	1.95	2.84	2.34	0.32	0.82	0.57	4.14667	3.09	1.96	0.773333	2.37667	0.57	no|up
ZX.01G0022000	0	0	0	0	0	2.97	0	14.37	0	0	0	0	0	0	0	0	0	0	0	0	0	0.99	0	4.79	0	0	0	0	0	0	0	0	0	0	5.84	7.43	0	0	0.29	0	3.53	6.05	0	0	0	4.42333	0.096667	3.19333	no|no test
ZX.01G0022050	76.1	85.15	23.16	5.05	17.83	30.69	24.61	16.94	0	54.59	30.72	30.86	22.49	29.39	6.96	3.38	18.36	0	38.7233	61.47	19.6133	17.8567	7.2467	13.85	44.27	39.08	39.09	55.32	41.36	57.35	3.28	3.08	3.71	8.3	8.59	6.36	3.88	2.52	3.39	5.03	2.46	1.59	40.8133	51.3433	3.35667	7.75	3.26333	3.02667	no|down
ZX.01G0022120	408.13	346.01	278.86	222.71	316.74	349.95	188.38	231.39	219	568	862.98	1106.96	983.24	928.27	1188	490	393.01	476.9	845.98	344.333	1033.17	296.467	453.303	212.923	23.64	33.8	39.93	23.45	21.87	20.44	30.97	31.87	38.04	12.74	17.79	17.11	16	12.02	14.82	11.77	10.03	12.66	32.4567	21.92	33.6267	15.88	14.28	11.4867	no|up
ZX.01G0022240	15.9	25.66	28.59	5.92	12.72	20.45	20.55	13	24.9	72.75	71.6	52.4	60.15	95.86	60.26	17.99	18.12	47.39	65.5833	23.3833	72.09	13.03	27.8333	19.4833	24.27	23.27	15.78	15.72	14.6	17.1	17.66	28.04	23.91	10.78	10.31	11.78	7.2	6.22	16.73	7.78	6.96	11.27	21.1067	15.8067	23.2033	10.9567	10.05	8.67	no|up
ZX.01G0022300	13.07	8.09	2.02	16.21	13.46	10.09	9.08	11.03	9.04	23.5	27.89	42.75	48.09	74.26	74.02	38.95	47.21	38.17	31.38	7.7267	65.4567	13.2533	41.4433	9.7167	2.06	2.31	3.24	1.59	1.09	0.32	3.22	5.43	4.98	1.96	1.6	1.04	2.69	3.05	2.5	1.2	1.03	1.11	2.53667	1	4.54333	1.53333	2.74667	1.11333	no|up
ZX.01G0022310	272.43	175.84	171.09	549.15	356.26	464.03	349.35	798.19	656.85	190.74	122.25	81.33	1843.56	1487.81	1675.48	2225.5	2138.43	1475.79	131.44	206.453	1668.95	456.48	1946.57	601.463	15.68	9.49	5.79	31.06	22.19	25.06	115.57	101.93	105.89	62.22	39.72	45.08	144.13	129.68	90.56	43.18	69.68	75.5	10.32	26.1033	107.797	49.0067	121.457	62.7867	yes|down
ZX.01G0022320	9.76	39.73	46.33	0	0	1.9	2.32	13.57	0	1076.04	1112.9	1204.69	436.88	440.67	489.64	363.66	370.84	362.65	1131.21	31.94	455.73	0.6333	365.717	5.2967	90.73	88.62	87.99	1.14	5.15	6.97	28.11	30.99	31.74	0	0	0.19	24.16	23.07	22.83	0.29	1.22	0	89.1133	4.42	30.28	0.063333	23.3533	0.503333	yes|up
ZX.01G0022330	0	0	0	1.05	0	0	0	0	1.12	923.39	948.51	942.45	531.26	570.9	615.04	446.46	438.52	425.38	938.117	0	572.4	0.35	436.787	0.3733	66.1	64.06	58.45	0	0	0	28.95	33.97	33.86	0.1	0	0	25.15	23.14	22.73	0	0	0.11	62.87	0	32.26	0.033333	23.6733	0.036667	yes|up
ZX.01G0022360	91.85	100.35	79.49	177.93	151.41	150.47	159.62	140.54	139.85	69.04	76.16	80.6	101.02	110.59	129.09	127.32	112.22	102.55	75.2667	90.5633	113.567	159.937	114.03	146.67	3.01	3.12	3.04	5.53	6.64	6.1	3.33	3.98	4.33	10.65	8.9	7.7	4.35	3.59	3.34	10.44	6.38	8.46	3.05667	6.09	3.88	9.08333	3.76	8.42667	yes|down
ZX.01G0022370	2106.74	1313.85	1104.89	4344.13	3100.15	3918.1	3906.77	6212.19	4521.5	807.31	534.63	265.62	5081.2	4347.75	3960.07	6151.1	5963.44	4139.67	535.853	1508.49	4463.01	3787.46	5418.07	4880.15	296.31	189.63	84.37	1104.05	794.83	779.19	1498.21	1426.71	1110.87	2243.12	1598.72	1767	1827.75	1652.89	1134.86	2180.09	2755.14	2418.9	190.103	892.69	1345.26	1869.61	1538.5	2451.38	yes|down
ZX.01G0022380	4386.53	2102.52	2192.69	7922.32	5509.94	6972.91	7352.85	11997.9	9460.98	2041.03	1254.62	888.44	10537.6	8218.94	9820.14	14275.4	13663.6	9250.96	1394.7	2893.91	9525.57	6801.72	12396.7	9603.91	71.63	42.21	27.46	210.8	112	134.15	277.33	236.45	264.05	380.37	260.63	286.37	390.28	349.64	240.53	384.62	434.11	457.06	47.1	152.317	259.277	309.123	326.817	425.263	yes|down
ZX.01G0022390	1610.61	1131.45	962	3223.28	2639.25	3227.47	2861.56	6701.92	3872.17	703.78	373.28	210.68	5878.36	4862.56	3845.19	6568.88	6379.68	3849.86	429.247	1234.69	4862.04	3030	5599.47	4478.55	110.67	55.78	28.67	354.29	278.71	275.7	715.22	649.88	464.43	702.57	568.4	606.48	819.89	745.15	451.95	678.85	1161.08	862.94	65.04	302.9	609.843	625.817	672.33	900.957	yes|down
ZX.01G0022410	1282.58	1119.42	1016.08	463.41	425.32	352.91	337.12	429.2	297.6	1269.22	969.27	1249.34	379.23	351.81	312.58	238.32	232.23	226.56	1162.61	1139.36	347.873	413.88	232.37	354.64	46.95	33.72	40.05	101.49	107.6	102.49	10.61	10.72	8.9	23.55	21.21	21.08	6.91	6.31	6.26	25.84	19.16	15.27	40.24	103.86	10.0767	21.9467	6.49333	20.09	yes|down
ZX.01G0022430	142.61	43.3	59.17	19.02	36.31	45.49	30.27	41.67	8.86	526.19	490.67	490.37	157.45	146.56	113.46	88.05	117.67	113.76	502.41	81.6933	139.157	33.6067	106.493	26.9333	62.95	83.71	67.1	30.97	20.62	47.05	21.46	18.56	23.53	18.77	16.95	17.82	23.68	19.77	22.81	27.87	21.59	26.85	71.2533	32.88	21.1833	17.8467	22.0867	25.4367	yes|up
ZX.01G0022490	41.43	49.58	15.16	31.81	68.78	48.66	58.26	77.4	81.04	64.42	202.4	73.74	446.93	369.49	396.49	184.12	155.58	196.37	113.52	35.39	404.303	49.75	178.69	72.2333	3.84	8.44	7.75	2.07	3.76	2.2	16.59	18.27	16.9	3.62	6.9	5.78	6.61	6.54	7.88	3.73	3.61	5.74	6.67667	2.67667	17.2533	5.43333	7.01	4.36	yes|up
ZX.01G0022540	0	0	1	0	2	0	0	0	0	0	25	49	8	4	3	0	2	4	24.6667	0.3333	5	0.6667	2	0	0	1.47	2.66	0	0	0.11	0.38	0.21	0.14	0	0.17	0	0	0.09	0.19	0	0	0	1.37667	0.036667	0.243333	0.056667	0.093333	0	yes|up
ZX.01G0022570	48	49.26	72.93	83.41	160.26	109.46	94.3	104.46	97.83	29.55	98	71.31	98.57	79.61	96.15	47.23	52.62	87.08	66.2867	56.73	91.4433	117.71	62.31	98.8633	1.98	5.96	3.91	4.54	4.97	8.56	4.72	4.5	5	8.78	13.49	8.24	2.42	2.33	4.12	8.91	7.29	8.75	3.95	6.02333	4.74	10.17	2.95667	8.31667	no|down
ZX.01G0022580	599	716	710	140	1105	1145	152	506	573	3071	3514	3015	2117	2400	3201	1982	2431	2590	3200	675	2572.67	796.667	2334.33	410.333	200.74	216.57	170.75	54.2	71.53	82.29	105.2	130.19	160.91	12.6	97.76	88.24	101.9	117.06	126.39	14.93	34.84	52.22	196.02	69.34	132.1	66.2	115.117	33.9967	yes|up
ZX.01G0022590	2.78	35.05	5	0	14.92	12.13	0	9	3	29.31	134	411	23.19	2.43	13.17	2.85	3.05	13	191.437	14.2767	12.93	9.0167	6.3	4	2.17	9.02	25.41	1.22	5.52	0.63	1.58	1.03	1.21	0.61	2.5	1.53	1.21	0.4	0.69	0	0.68	0.3	12.2	2.45667	1.27333	1.54667	0.766667	0.326667	yes|up
ZX.01G0022610	42.99	63.98	71.65	17.33	18.28	12.25	24.78	17.02	12.51	2598.6	841.41	1185.19	151.18	109.63	126.27	143.41	152.74	197.75	1541.73	59.54	129.027	15.9533	164.633	18.1033	288.17	88.32	113.81	6.63	10.98	14.28	12.86	10.21	10.76	2.65	2.76	1.61	12.57	12.53	16.37	4.14	2.03	1.95	163.433	10.63	11.2767	2.34	13.8233	2.70667	yes|up
ZX.01G0022620	135.4	132.92	106.31	26.73	19.52	44.06	49.49	34.26	31.71	3438.93	1167.49	1763.64	237.54	123.04	159.9	234.14	221.79	267.88	2123.35	124.877	173.493	30.1033	241.27	38.4867	158.28	52.27	74.61	7.61	7.37	7.38	7.3	5.31	7.01	2.21	2.42	2.17	8.96	7.56	8.88	3.54	2.24	1.88	95.0533	7.45333	6.54	2.26667	8.46667	2.55333	yes|up
ZX.01G0022660	0	0	0	0	3	0	0	0	0	9.22	55.85	0	0	5.81	16	8.11	5.4	11.07	21.69	0	7.27	1	8.1933	0	1.12	4.13	6.26	0.38	0.63	1.05	0.62	0.33	0.53	0.13	0.18	0	0.45	0.36	0.42	0.07	0.1	0.32	3.83667	0.686667	0.493333	0.103333	0.41	0.163333	yes|up
ZX.01G0022690	0	0	0	0	0	0	0	0	0	0	0	0	0	0	0	0	0	0	0	0	0	0	0	0	23.34	26.01	28.47	8.29	8.67	11.14	22.62	23.16	26.45	9.71	10.92	9.71	24.87	21.14	20.13	12.44	11.75	10.2	25.94	9.36667	24.0767	10.1133	22.0467	11.4633	yes|up
ZX.01G0022730	6.87	0	11.54	0	0	0	15.03	0	5.16	1.99	51.76	13.91	42.56	52.04	46.03	45.18	23.5	13.84	22.5533	6.1367	46.8767	0	27.5067	6.73	1.62	10.59	34.09	0.77	2.2	3.58	11.14	8.64	4.04	0.74	1.14	1.92	7.48	5.08	2.86	2.29	0.53	1.03	15.4333	2.18333	7.94	1.26667	5.14	1.28333	no|up
ZX.01G0022810	35	37	44	37	47	42	26	30	36	60.04	66.4	47.7	35.99	17.69	47.53	48.62	49.24	60.13	58.0467	38.6667	33.7367	42	52.6633	30.6667	1.31	1.37	0.91	1.06	1.22	1.69	0.59	0.32	0.8	1.11	1.38	1.08	0.83	0.79	0.98	0.85	0.68	1.09	1.19667	1.32333	0.57	1.19	0.866667	0.873333	no|down
ZX.01G0022870	32	29	19	6	3	4	5	3	7	21	6	12	4	9	5	4	1	4	13	26.6667	6	4.3333	3	5	1.67	0.45	0.83	3.53	3.54	2.69	0.24	0.6	0.31	0.66	0.8	0.38	0.25	0.06	0.24	0.6	0.25	0.78	0.983333	3.25333	0.383333	0.613333	0.183333	0.543333	yes|down
ZX.01G0022920	232.05	121.29	137.05	90.66	129.02	110.04	62.55	109.87	87.37	261.76	218.21	309.31	403.43	232.24	348.18	318.49	225.48	218.09	263.093	163.463	327.95	109.907	254.02	86.5967	32.89	24	33.45	37.44	25.08	28.27	39.71	28.3	31.68	14.95	20.22	14.74	28.85	20.38	19.25	11.12	13.55	12.94	30.1133	30.2633	33.23	16.6367	22.8267	12.5367	no|down
ZX.01G0023000	43	61	54	134	163	142	169	578	127	144	293	332	933	724	523	500	459	302	256.333	52.6667	726.667	146.333	420.333	291.333	6.16	11.8	12.31	2.54	3.97	4.07	30.22	25.56	17.22	7.88	9.41	7.14	16.79	14.44	9.65	10.86	25.78	7.55	10.09	3.52667	24.3333	8.14333	13.6267	14.73	yes|up
ZX.01G0023020	174.56	126.57	119.25	47.76	43.68	60.18	22.48	55.1	36.19	113.85	113.34	98.13	30.99	19.43	35.42	19.62	39.07	30.56	108.44	140.127	28.6133	50.54	29.75	37.9233	6.02	5.6	4.49	12.54	9.97	10.86	1.31	1.09	1.54	3.69	3.22	3.88	0.91	1.55	1.31	1.97	3.21	2.8	5.37	11.1233	1.31333	3.59667	1.25667	2.66	yes|down
ZX.01G0023030	4	12	5	157	161	169	139	252	148	46	50	33	337	335	338	245	255	207	43	7	336.667	162.333	235.667	179.667	9.96	10.34	6.18	1.22	4.13	2.01	57.08	62.58	56.14	47.31	48.09	44.08	42.34	41.21	33.45	45.5	61.86	45.86	8.82667	2.45333	58.6	46.4933	39	51.0733	yes|up
ZX.01G0023050	1138.69	877.1	1051.04	328.68	279.4	227.21	279.55	299.61	328.65	1649.47	2536.12	2337.74	210.1	261.37	168.67	221.39	448.22	401.96	2174.44	1022.28	213.38	278.43	357.19	302.603	50.04	72.32	61.47	47.62	40.29	55.95	4.81	6.52	3.94	13.69	11.42	8.09	5.26	9.98	9.1	12.72	9.42	13.81	61.2767	47.9533	5.09	11.0667	8.11333	11.9833	no|up
ZX.01G0023070	4.74	5	0	0	0	0	0	0	0	8.27	4.51	21	152	83	101	213	141	92	11.26	3.2467	112	0	148.667	0	0.53	1.22	0.79	0.57	0.33	0.45	4.98	2.96	3.36	0.69	0.6	0.22	7.23	4.49	2.97	0.57	0.6	0.18	0.846667	0.45	3.76667	0.503333	4.89667	0.45	no|up
ZX.01G0023100	75	33.98	39	14	31	29	0	40	24	61.04	160.82	295.19	22.52	7.13	3.54	11.47	0	39.29	172.35	49.3267	11.0633	24.6667	16.92	21.3333	2.18	5.39	9.12	3.69	2.45	2.44	0.61	0.21	0.1	0.69	1.49	1.21	0.32	0.29	1.05	0	1.48	1.19	5.56333	2.86	0.306667	1.13	0.553333	0.89	no|up
ZX.01G0023110	345.9	275.5	358.86	105.19	131.94	86.87	107.81	101	94.67	290.71	310.59	318.53	75.2	93.79	71.94	72.31	94.49	70.92	306.61	326.753	80.31	108	79.24	101.16	13.5	13.69	13.56	22.8	19.65	30.92	2.68	3.97	3.31	7.22	8.52	5.21	2.92	3.41	2.69	8.27	4.78	6.77	13.5833	24.4567	3.32	6.98333	3.00667	6.60667	no|down
ZX.01G0023160	11.82	4.61	1.76	1.51	5.15	1.5	0	3.96	0	121	447.74	555.93	90.68	106.3	69.54	96.67	63.56	53.4	374.89	6.0633	88.84	2.72	71.21	1.32	7.4	14.83	16.97	0.57	0.25	0.11	2.73	3.42	3.57	0.07	0.24	0.06	2.67	2.26	2.33	0	0.14	0	13.0667	0.31	3.24	0.123333	2.42	0.046667	yes|up
ZX.01G0023190	0	0	0	0	0	0	0	0	0	299.73	236.14	192.91	47.61	50.4	58.57	54.89	57.94	76.6	242.927	0	52.1933	0	63.1433	0	13.73	10.18	7.66	0	0	0	1.65	1.91	2.06	0	0	0	1.97	1.95	2.62	0	0	0	10.5233	0	1.87333	0	2.18	0	yes|up
ZX.01G0023200	0	0	0	0	0	0	3	0	0	51.96	197.18	364.44	33.48	23.87	13.46	40.53	39.51	19.71	204.527	0	23.6033	0	33.25	1	2	7.14	12.29	0	0	0	0.97	0.76	0.4	0	0	0	1.22	1.12	0.57	0.17	0	0	7.14333	0	0.71	0	0.97	0.056667	yes|up
ZX.01G0023220	0	0	0	0	0	0	0	1.02	0	0	9.75	0	4.06	20.9	8.11	26.72	8.54	0	3.25	0	11.0233	0	11.7533	0.34	2.21	2.51	2.97	0.09	0	0	1.49	2.07	2.68	0	0	0	1.03	1.72	1.72	0.09	0.05	0	2.56333	0.03	2.08	0	1.49	0.046667	yes|up
ZX.01G0023230	0	0	0	0	1.05	0	0	0	0	19.77	29.76	17.14	13.85	17.45	3.41	29.28	26.65	26.28	22.2233	0	11.57	0.35	27.4033	0	3.57	5.12	2.68	0	0	0	1.94	2.7	0.47	0	0.26	0	4.21	3.58	3.54	0	0	0	3.79	0	1.70333	0.086667	3.77667	0	yes|up
ZX.01G0023240	98.5	113.02	76.72	206.34	121.43	134.13	127.31	200.04	108.85	473.62	483.24	439.88	714.05	697.49	740.85	637.68	662.18	600.16	465.58	96.08	717.463	153.967	633.34	145.4	22.65	21.76	18.23	6.51	8.22	6.47	25.88	27.56	27.26	13.57	7.84	7.54	23.95	23.29	21.43	9.14	10	7.24	20.88	7.06667	26.9	9.65	22.89	8.79333	yes|up
ZX.01G0023320	32	44	61	128	93	139	114	157	149	186	205	216	201	162	213	190	219	240	202.333	45.6667	192	120	216.333	140	4.96	5.14	5	1.18	1.78	2.85	4.05	3.55	4.37	4.69	3.34	4.35	3.97	4.29	4.78	4.56	4.33	5.51	5.03333	1.93667	3.99	4.12667	4.34667	4.8	yes|up
ZX.01G0023340	0	0	5.63	0	0	1.61	3	0	7	38.74	87.53	48.05	16.76	13.16	28.69	22.79	9.4	13.29	58.1067	1.8767	19.5367	0.5367	15.16	3.3333	1.54	2.34	1.55	0.08	0	0.33	0.39	0.39	0.78	0	0	0.08	0.53	0.3	0.4	0.11	0	0.25	1.81	0.136667	0.52	0.026667	0.41	0.12	yes|up
ZX.01G0023380	8	2	1	8	20	13	6	24	13	17	37	26	27	21	13	19	4	16	26.6667	3.6667	20.3333	13.6667	13	14.3333	0.42	0.85	0.55	0.27	0.07	0.04	0.5	0.42	0.25	0.27	0.66	0.37	0.37	0.07	0.29	0.22	0.61	0.44	0.606667	0.126667	0.39	0.433333	0.243333	0.423333	yes|up
ZX.01G0023480	1417.82	646.65	851.44	0	0	4	1	6	3	3437.06	845.03	3986.93	21	27	11	0	6	11	2756.34	971.97	19.6667	1.3333	5.6667	3.3333	196.69	46.2	198.84	111.71	56.22	84.63	0.89	1.25	0.47	0	0.17	0.26	0.05	0.25	0.46	0.08	0.35	0.23	147.243	84.1867	0.87	0.143333	0.253333	0.22	no|up
ZX.01G0023520	1179.69	1321.15	872.92	421.54	488.77	590.14	550.14	665.64	313.15	385.85	618.76	388.94	299.12	373.33	338.78	273.52	268.46	289.51	464.517	1124.59	337.077	500.15	277.163	509.643	7.43	7.44	6.75	26.31	25.62	23.39	3.61	4.45	4.09	7.61	8.14	9.39	4.21	3.52	4	10.37	7.55	5	7.20667	25.1067	4.05	8.38	3.91	7.64	yes|down
ZX.01G0023530	656.14	648.96	459.16	335.34	190.5	187.43	270.87	100.59	232.23	191.34	108.13	280.09	195.36	41.03	34.41	108.24	114.39	87.1	193.187	588.087	90.2667	237.757	103.243	201.23	3.37	3.94	4.56	18.73	23.46	15.71	1.87	1.32	0.97	4.3	2.83	2.36	1.32	1.25	1.13	3.86	2.36	3.03	3.95667	19.3	1.38667	3.16333	1.23333	3.08333	yes|down
ZX.01G0023550	391.77	369.63	360.35	306.7	371.57	239.05	297.34	396.19	231.53	179.57	462.67	388.99	207.54	230.66	149.01	242.79	270.6	139.71	343.743	373.917	195.737	305.773	217.7	308.353	1.08	2.62	2.03	3.25	3.35	3.78	0.94	1.14	0.69	2.53	3.01	1.68	1.14	1.19	0.63	2.69	2.45	1.92	1.91	3.46	0.923333	2.40667	0.986667	2.35333	no|down
ZX.01G0023580	1333.13	1391.03	881.68	312.75	275.65	472.38	323.36	467.52	206.26	918.55	936.56	1060.93	141.88	116.05	205.72	127.31	131.55	176.01	972.013	1201.95	154.55	353.593	144.957	332.38	8.35	7.99	8.36	16.67	19.04	13.98	2.81	0.86	1.44	3.9	3.37	5.02	0.91	0.88	1.19	4.41	4.36	2.59	8.23333	16.5633	1.70333	4.09667	0.993333	3.78667	yes|down
ZX.01G0023680	74.68	78.59	74.3	102.22	90	105.67	103.07	134	124.38	285.4	351.57	303.28	173.89	170.28	180.31	190.51	210.62	198.67	313.417	75.8567	174.827	99.2967	199.933	120.483	11.99	13.86	11.22	4.29	4.96	5.44	5.58	5.94	5.77	6.41	5.05	5.4	7.09	6.67	6.17	6.44	5.81	7.57	12.3567	4.89667	5.76333	5.62	6.64333	6.60667	yes|up
ZX.01G0023690	5.32	1.41	3.7	0	0	0	0.93	0	0	11.71	15.76	7.24	6.85	6.83	1.69	14.24	7.17	6.33	11.57	3.4767	5.1233	0	9.2467	0.31	5.63	7.35	3.01	3.68	1.14	3.47	2.69	3	0.62	0	0	0	5.59	2.62	2.28	0.68	0	0	5.33	2.76333	2.10333	0	3.49667	0.226667	no|up
ZX.01G0023740	0	0	0	0	1.22	1	2	2	0	0	3	12	6.77	3.53	10	17.05	10.06	14.79	5	0	6.7667	0.74	13.9667	1.3333	0	0.16	0.58	0	0	0	0.28	0.16	0.43	0	0.09	0.07	0.74	0.41	0.61	0.17	0.12	0	0.246667	0	0.29	0.053333	0.586667	0.096667	no|up
ZX.01G0023770	49	17	47	48.51	38	55.62	80.56	58	55	48	83	157.71	28	28	25	29	27	24.32	96.2367	37.6667	27	47.3767	26.7733	64.52	2.43	3.95	6.97	3.42	1.31	4.2	1.07	1.17	0.97	3.57	2.6	3.53	1.15	1	1.03	6.24	3.07	3.87	4.45	2.97667	1.07	3.23333	1.06	4.39333	no|up
ZX.01G0023780	16	31	1	0	0	0	0	2	0	221	381	424	46	41	55	88	83	86	342	16	47.3333	0	85.6667	0.6667	12.18	19.78	20.25	1.22	2.6	0.1	1.92	1.87	2.33	0	0	0	3.81	3.37	3.54	0	0.12	0	17.4033	1.30667	2.04	0	3.57333	0.04	yes|up
ZX.01G0023810	32.46	21.81	33.42	3.68	6.96	5.93	5.04	7.51	3.6	47.92	88.3	78.96	27.12	36.08	23.16	20.51	29.81	29.7	71.7267	29.23	28.7867	5.5233	26.6733	5.3833	8.48	11.59	12.46	7.85	8.02	9.33	2.82	3.22	3.21	1.93	1.72	1.33	2.94	2.69	3.23	1.39	1.17	1.52	10.8433	8.4	3.08333	1.66	2.95333	1.36	no|up
ZX.01G0023990	91.67	64.91	81.86	32.42	29.31	33.31	91.35	80.95	53.56	48.22	42.55	54.09	156.09	142.31	117.32	160.67	227.41	199.98	48.2867	79.48	138.573	31.68	196.02	75.2867	3.86	3.21	3.75	10.17	7.97	11.66	9.52	9.48	7.22	3.57	3.18	3.15	10.12	13.42	11.94	10.99	6.87	5.99	3.60667	9.93333	8.74	3.3	11.8267	7.95	yes|down
ZX.01G0024000	221.68	168.95	173.66	53.95	157.95	101.11	239.08	135.5	131.14	46.53	10.28	22.26	100.62	196.7	0	72.97	74.81	0	26.3567	188.097	99.1067	104.337	49.26	168.573	12.06	13.52	15.83	39.64	37.58	40.28	24.29	24.22	23.34	19.62	18.97	12.78	31.62	39.81	37.31	38.25	21.89	22.15	13.8033	39.1667	23.95	17.1233	36.2467	27.43	yes|down
ZX.01G0024020	5	15	19	0	1	2	0	5	1	151	573	454	386	253	225	342	316	319	392.667	13	288	1	325.667	2	37.63	136.74	97.83	1.76	6	8.86	75.75	54.88	43.01	0	0.35	0.6	68.27	58.97	59.36	0	1.44	0.36	90.7333	5.54	57.88	0.316667	62.2	0.6	yes|up
ZX.01G0024050	36	38.93	23.18	15.35	13.94	13.08	4.56	3	12.75	107.18	109.5	134.11	14.82	30.8	29.09	15	22.88	31.54	116.93	32.7033	24.9033	14.1233	23.14	6.77	16.97	14.82	19.02	6.92	7.57	7.01	1.7	3.42	3.17	2.92	2.04	2.87	1.7	4.52	3.42	2.74	0.65	1.56	16.9367	7.16667	2.76333	2.61	3.21333	1.65	yes|up
ZX.01G0024070	22	4.15	0	0	15.25	16	0	8.12	0	18.48	85.03	194.65	70.42	65.24	43.4	41.27	50.14	7.5	99.3867	8.7167	59.6867	10.4167	32.97	2.7067	1.28	6.92	17.59	1.34	0.35	0.68	3.49	3.4	1.83	0.75	1.26	0.83	1.97	1.94	0.59	0	0.77	0.76	8.59667	0.79	2.90667	0.946667	1.5	0.51	yes|up
ZX.01G0024080	7	21	6	33	27	21	4	12	12	0	1	0	37	28	22	49.38	38	27.56	0.3333	11.3333	29	27	38.3133	9.3333	0	0.08	0	0.81	2.68	0.89	2.35	1.94	1.41	3.79	3.05	2.07	3.47	2.33	1.83	0.5	1.06	1.4	0.026667	1.46	1.9	2.97	2.54333	0.986667	yes|down
ZX.01G0024090	5	9	6	8	15	8	4.42	8	6	18	24	25	47	17	34	41	22	39	22.3333	6.6667	32.6667	10.3333	34	6.14	0.85	1.07	1.02	0.33	0.65	0.5	1.68	0.66	1.23	0.52	0.95	0.44	1.52	0.76	1.37	0.31	0.39	0.39	0.98	0.493333	1.19	0.636667	1.21667	0.363333	no|up
ZX.01G0024120	147.28	111.92	28.85	87.9	45	97.88	129.73	85.89	80.74	160.92	116.71	110.45	0	21.86	3.6	29.61	43.23	31.98	129.36	96.0167	8.4867	76.9267	34.94	98.7867	34.41	25.24	21.03	52.1	31.4	32.09	4.22	5.96	4.33	52.18	40.8	34.08	6.23	9.91	6.88	56.68	34.79	59.56	26.8933	38.53	4.83667	42.3533	7.67333	50.3433	no|down
ZX.01G0024150	23.16	21	31.28	8.04	35.27	23.3	18.59	20.05	36.1	719.7	163.95	481.02	24.47	38.33	41.93	26.99	27.78	26.39	454.89	25.1467	34.91	22.2033	27.0533	24.9133	59.08	12.71	34.21	2.64	2.65	4.58	1.53	2.62	2.65	0.91	3.93	2.26	1.75	1.68	1.62	2.3	1.75	4.14	35.3333	3.29	2.26667	2.36667	1.68333	2.73	yes|up
ZX.01G0024170	0	19	5.89	5.73	0	15.14	13.84	11.7	12.18	41.48	49.88	69.51	26.44	23.29	21.27	40.23	35.75	46.11	53.6233	8.2967	23.6667	6.9567	40.6967	12.5733	4.23	3.98	6.14	2.47	2.46	1.79	2.37	1.64	2.38	1.45	2.18	1.51	2.68	2.23	2.91	1.79	1.05	1.44	4.78333	2.24	2.13	1.71333	2.60667	1.42667	yes|up
ZX.01G0024180	51	32	46	19	9	10	24	35	9	120	118	192	54	53	38	42	28	31	143.333	43	48.3333	12.6667	33.6667	22.6667	16.92	15.79	23.43	10.04	7.04	11.76	5.87	6.32	4.12	3.71	1.73	1.68	4.69	2.93	3.26	5.1	5.39	1.79	18.7133	9.61333	5.43667	2.37333	3.62667	4.09333	no|up
ZX.01G0024250	166.21	361.84	102.79	9	0	11	8	3	6	166.34	235.52	201.5	57.11	41	50.66	30.42	28.84	30.99	201.12	210.28	49.59	6.6667	30.0833	5.6667	11.15	14.35	11.32	14.62	31.41	12.05	2.43	1.69	2.05	0.62	0.33	0.65	1.31	1.21	1.52	0.6	0.16	0.42	12.2733	19.36	2.05667	0.533333	1.34667	0.393333	no|down
ZX.01G0024260	64	88	53	36	53	49.01	24	44	34	148	99	166	120	150	150	138	143.99	187	137.667	68.3333	140	46.0033	156.33	34	6.43	4.05	6.25	3.84	5.81	4.06	3.95	5.38	5.01	2.15	3.11	2.5	4.71	4.6	6.07	1.57	1.99	2.05	5.57667	4.57	4.78	2.58667	5.12667	1.87	no|up
ZX.01G0024290	1	2	2	0	0	0	0	3	3	3223.82	2814.01	3765.98	6224.34	6019.62	5568.97	6131.82	7025.96	8410.74	3267.94	1.6667	5937.64	0	7189.51	2	157.14	130.29	159.58	0.07	0.15	0.17	250.15	266.9	227.1	0	0	0.06	250.76	268.53	323.76	0	0.15	0.2	149.003	0.13	248.05	0.02	281.017	0.116667	yes|up
ZX.01G0024360	11.94	22.94	4.01	6.84	1.63	0	0	2.04	24.43	29.32	47.89	48.05	70.84	66.35	92.66	39.96	46.86	112.41	41.7533	12.9633	76.6167	2.8233	66.41	8.8233	2.7	4.17	3.84	1.53	3.25	0.66	4.99	5.11	6.56	0.87	0.2	0	2.9	3.19	7.73	0	0.2	3.15	3.57	1.81333	5.55333	0.356667	4.60667	1.11667	no|up
ZX.01G0024370	49	41	52	358	255	255	378	416	244	130	167	86	190	203	195	196	180	248	127.667	47.3333	196	289.333	208	346	12.03	14.61	6.89	6.3	5.84	8.6	13.44	15.7	13.87	45.7	32.05	27.94	14.31	12.3	17.13	52.63	41.09	31.63	11.1767	6.91333	14.3367	35.23	14.58	41.7833	no|up
ZX.01G0024430	12	7	10	19	36	45	22	58	40	27	33	41	127	119	144	106	84	122	33.6667	9.6667	130	33.3333	104	40	0.87	1	1.15	0.54	0.34	0.57	3.1	3.17	3.59	0.84	1.57	1.71	2.69	2	2.95	1.07	1.95	1.79	1.00667	0.483333	3.28667	1.37333	2.54667	1.60333	no|up
ZX.01G0024470	165	136.61	121.98	125.52	303.67	353	70.72	427	228.75	790.4	997.93	1183.62	756.82	614.13	836.37	948.87	953.79	916.38	990.65	141.197	735.773	260.73	939.68	242.157	31.64	36.9	40.32	8.87	8.41	8.62	22.95	20.79	25.83	7.19	16.17	16.15	30.37	28.16	27.37	4.28	17.3	12.62	36.2867	8.63333	23.19	13.17	28.6333	11.4	yes|up
ZX.01G0024520	57.29	21.42	69.49	88.93	103.67	104.74	214.3	260.07	174.79	105.08	103.77	84.24	118.36	104.69	90.1	89.25	125.56	38.78	97.6967	49.4	104.383	99.1133	84.53	216.387	6.54	6.06	7.65	6.26	3.69	8.66	6.4	6.84	5.39	13.42	10.78	10.01	5	5.78	3.4	21.71	21.65	17.1	6.75	6.20333	6.21	11.4033	4.72667	20.1533	no|up
ZX.01G0024530	4.32	5.99	2.76	9.45	30.31	13.8	31.97	53.78	41.76	5.38	7.57	6.87	13.94	6.72	6.88	14.59	1.35	9.54	6.6067	4.3567	9.18	17.8533	8.4933	42.5033	0.13	0.18	0.15	0.15	0.23	0.12	0.26	0.14	0.13	0.32	1.02	0.4	0.29	0.02	0.18	1.2	1.39	1.45	0.153333	0.166667	0.176667	0.58	0.163333	1.34667	no|down
ZX.01G0024640	12.14	5.11	4.04	1.56	0	3.14	1.05	2.33	2.1	0	0	0	0	1.4	1.58	0	0	0.82	0	7.0967	0.9933	1.5667	0.2733	1.8267	0	0	0	0.23	0.11	0.1	0	0.02	0.02	0.03	0	0.05	0	0	0.01	0.02	0.03	0.04	0	0.146667	0.013333	0.026667	0.003333	0.03	yes|down
ZX.01G0024770	52.88	55.26	37.65	0.01	5.93	0	14.14	31.22	7.52	75.05	47	60.29	73.27	40.35	17.87	31.08	10.92	0	60.78	48.5967	43.83	1.98	14	17.6267	5.66	3.34	3.94	5.52	6.38	5.05	4.21	2.53	1.04	0	0.61	0	1.84	0.61	0	1.6	2.49	0.79	4.31333	5.65	2.59333	0.203333	0.816667	1.62667	no|down
ZX.01G0024950	34.6	7.12	8.86	12.46	9.03	10.66	17.59	6.56	6.78	0	0	0	0	0	0	0	0	0	0	16.86	0	10.7167	0	10.31	0	0	0	0.65	0.15	0.21	0	0	0	0.24	0.17	0.17	0	0	0	0.36	0.09	0.13	0	0.336667	0	0.193333	0	0.193333	yes|down
ZX.01G0024980	0	0	0	0	0	0	0	0	0	3.47	5.18	0.73	2.19	1.13	2.59	0.95	1.96	3.92	3.1267	0	1.97	0	2.2767	0	5.68	8.18	5.46	3.24	2.04	1.34	4.84	3.23	4.83	0.98	2.47	1.08	2.57	3.03	5.52	0.46	0.32	0.28	6.44	2.20667	4.3	1.51	3.70667	0.353333	no|up
ZX.01G0024990	75.16	70.08	63.72	88.62	85.84	65.07	60.69	73.74	65.25	256.21	234.06	286.21	123.92	126.49	152.85	143.43	130.29	149.6	258.827	69.6533	134.42	79.8433	141.107	66.56	16.75	14.43	16.21	6.8	7	7.39	6.16	6.86	7.68	7.97	7.59	5.01	7.37	6.27	7.3	5.96	5.08	5.95	15.7967	7.06333	6.9	6.85667	6.98	5.66333	yes|up
ZX.01G0025060	10	7	4	37	37	27	10	18	35	10	6	15	22	6	12	8	11	1	10.3333	7	13.3333	33.6667	6.6667	21	0.79	0.45	1.03	1.1	0.85	0.57	1.33	0.4	0.73	4.05	3.98	2.53	0.5	0.64	0.06	1.19	1.52	3.88	0.756667	0.84	0.82	3.52	0.4	2.19667	no|down
ZX.01G0025270	4.4	0	12.85	0	0	0	0	12.13	5.24	45.79	85.31	179.59	8.82	3.95	25.76	32.09	3.81	43.26	103.563	5.75	12.8433	0	26.3867	5.79	0.59	0.87	1.69	0.2	0.08	0.24	0.29	0.3	0.36	0.04	0.1	0.17	0.28	0.24	0.35	0	0.27	0.13	1.05	0.173333	0.316667	0.103333	0.29	0.133333	yes|up
ZX.01G0025310	0	0	0	0	0	0	0	0.66	0	8.66	13.54	28.69	3.17	4.05	0	11.52	9.12	2.69	16.9633	0	2.4067	0	7.7767	0.22	0.12	0.18	0.35	0	0	0	0.03	0.05	0	0	0	0	0.13	0.09	0.03	0	0.01	0	0.216667	0	0.026667	0	0.083333	0.003333	yes|up
ZX.01G0025350	10	0	3	0	2	2	0	4	0	41.09	77	53	12	2.34	6	12	13	6	57.03	4.3333	6.78	1.3333	10.3333	1.3333	3.04	5.08	3.21	0.97	0.17	0.37	0.64	0.17	0.32	0	0.19	0.17	0.66	0.67	0.31	0	0.3	0	3.77667	0.503333	0.376667	0.12	0.546667	0.1	yes|up
ZX.01G0025360	3	0	3	13	6	4	4	14	8	2	6	0	1	0	0	0	0	0	2.6667	2	0.3333	7.6667	0	8.6667	0.08	0.22	0	0.16	0	0.2	0.03	0	0	0.68	0.31	0.18	0	0	0	0.23	0.56	0.42	0.1	0.12	0.01	0.39	0	0.403333	no|down
ZX.01G0025430	2	0	0	0	114	82.15	0	72	69	0	0	1	1	2	1	0	1	1	0.3333	0.6667	1.3333	65.3833	0.6667	47	0	0	0.04	0.12	0	0	0.03	0.07	0.03	0	6.8	4.42	0	0.03	0.03	0.05	3.32	4.24	0.013333	0.04	0.043333	3.74	0.02	2.53667	no|down
ZX.01G0025450	15.63	3.43	3.62	15.43	3956.9	2995.18	0	2082.82	2344.78	8.24	17.9	2.69	4.74	0	53.18	7.74	3.74	16.96	9.61	7.56	19.3067	2322.5	9.48	1475.87	2.3	3.31	0.87	5.43	0.76	6.06	1.22	1.16	8.33	8.77	1255.39	896.95	1.13	1.38	3.38	3.73	662.43	900.3	2.16	4.08333	3.57	720.37	1.96333	522.153	no|down
ZX.01G0025470	0	3.4	1.38	0	506.68	510.06	0	204.79	243.26	4.18	0	0	0.83	0	22.84	16.01	0	1.6	1.3933	1.5933	7.89	338.913	5.87	149.35	0.66	0.55	0	0	0.84	1.33	0.97	1.84	7.93	1.06	819.31	725.48	20.04	1.77	0.27	2.85	580.92	437.61	0.403333	0.723333	3.58	515.283	7.36	340.46	no|down
ZX.01G0025610	1070.7	684.27	765.72	913.44	820.66	918.78	1493.75	1034.5	971.41	1122.1	823.36	701.67	303.1	335.32	283	432.35	508.72	532.18	882.377	840.23	307.14	884.293	491.083	1166.55	76.99	53.28	41.68	101.64	71.83	93.17	15.88	19.15	14.91	86.43	76.34	74.43	23.37	25.88	27.33	154.2	75	93.1	57.3167	88.88	16.6467	79.0667	25.5267	107.433	no|down
ZX.01G0025620	57.37	65.48	69.34	114.55	85.28	81.9	37.38	110.38	80.22	35.66	53.34	57.96	5.49	14.14	31.79	19.75	30.31	42.21	48.9867	64.0633	17.14	93.91	30.7567	75.9933	125.81	118.56	103.36	209.93	170.68	229.03	4.25	5.59	6.5	39.26	35.8	27.33	6.42	8.95	9.78	26.15	15.01	28.45	115.91	203.213	5.44667	34.13	8.38333	23.2033	no|down
ZX.01G0025650	0	1	0	2	0	0	0	0.61	1	18.19	63.32	90.91	11.07	27.78	15.69	2.64	4	1	57.4733	0.3333	18.18	0.6667	2.5467	0.5367	7.91	19.81	32.85	0.53	0.42	0	5.73	7.32	4.32	0.61	0	0	1.95	1.93	1.18	0	0.29	0.24	20.19	0.316667	5.79	0.203333	1.68667	0.176667	yes|up
ZX.01G0025840	225.02	316.84	114.07	35.4	68.67	71.06	3.15	0	55.78	450.88	1267.48	1067.68	130.15	128.53	89.17	116.55	104.26	146.1	928.68	218.643	115.95	58.3767	122.303	19.6433	58.1	153.87	123.6	66.06	193.09	59.19	15.05	15.83	13.01	6.25	15.99	16.28	10.81	8.62	10.98	3.03	4.46	6.03	111.857	106.113	14.63	12.84	10.1367	4.50667	no|down
ZX.01G0025870	1.92	1.32	0	9.31	2.67	3.96	1.71	3.75	0	46	3	3.46	0	0	0	3.45	0	0	17.4867	1.08	0	5.3133	1.15	1.82	1.38	0.08	0.09	0.08	0.06	0	0	0	0	0.38	0.11	0.14	0.08	0	0	0.08	0.12	0	0.516667	0.046667	0	0.21	0.026667	0.066667	no|up
ZX.01G0025980	42	51.9	45.35	125.54	106.02	103.52	153.49	97.62	78.96	26.77	68.92	74	384.14	281.87	368.04	299.75	366.2	413.93	56.5633	46.4167	344.683	111.693	359.96	110.023	1.61	3.9	3.85	3.49	4.75	4.82	17.5	14.01	17.44	10.36	8.6	7.31	14.13	17.12	18.53	13.83	6.15	6.6	3.12	4.35333	16.3167	8.75667	16.5933	8.86	no|down
ZX.01G0026020	80	38	38	3	5	6	0	0	0	37	25	35	4	8	14	0	0	1	32.3333	52	8.6667	4.6667	0.3333	0	1.7	1.08	1.39	5.08	2.65	3.08	0.14	0.3	0.49	0.19	0.31	0.32	0	0	0.03	0	0	0	1.39	3.60333	0.31	0.273333	0.01	0	yes|down
ZX.01G0026260	879	780	613	927	602	737	1380	1165	742	846	708	644	583	654	641	583	759	641	732.667	757.333	626	755.333	661	1095.67	40.23	31.69	26.54	57.74	56.42	51.41	21	25.69	23.45	60.6	38.66	41.21	21.77	26.54	22.76	98.53	57.86	49.04	32.82	55.19	23.38	46.8233	23.69	68.4767	no|down
ZX.01G0026320	8	5	2	22	30	20	27	18	21	8	8	6	78	50	85	68	59	72	7.3333	5	71	24	66.3333	22	4.46	4.34	2.9	6.45	4.74	2.2	35.9	25.81	35.98	17.44	23.93	13.98	31.19	25.15	30.04	23.01	12.83	17.24	3.9	4.46333	32.5633	18.45	28.7933	17.6933	no|down
ZX.01G0026390	103.76	89.14	97.35	72.62	84.01	117.63	43.59	74.38	110.97	409.66	387.64	411.65	327.09	317.4	353.42	344.66	347.06	451.87	402.983	96.75	332.637	91.42	381.197	76.3133	6	5.49	5.1	2.17	2.2	2.36	3.57	3.74	3.84	1.42	1.9	1.94	3.8	3.64	4.75	0.95	1.09	2.2	5.53	2.24333	3.71667	1.75333	4.06333	1.41333	yes|up
ZX.01G0026510	38.16	17.26	0	148.61	153.88	190.36	199.99	321.81	175.73	162.05	163.24	185.67	301.34	228.73	316.66	163.88	238.16	249.86	170.32	18.4733	282.243	164.283	217.3	232.51	17.81	13.76	14.29	4.04	5.43	3.97	12.72	14.83	13.8	15.5	18.9	13.86	8.66	9	9.57	25.08	18.46	17.44	15.2867	4.48	13.7833	16.0867	9.07667	20.3267	yes|up
ZX.01G0026550	295	214	287.94	65	79	80	0	11.01	49.49	565.02	648.95	631.04	135.57	94.94	142.68	58.43	157	236.47	615.003	265.647	124.397	74.6667	150.633	20.1667	14.81	14.75	13.19	7.82	6.22	9.78	3.01	2.85	3.51	1.72	2.05	1.8	2.27	2.22	3.81	0.86	1.28	2.27	14.25	7.94	3.12333	1.85667	2.76667	1.47	no|up
ZX.01G0026580	23	26	10	40	55	39	20	41	44	50	47	53	101	92	134	97	81	147	50	19.6667	109	44.6667	108.333	35	3.21	2.84	2.95	2.04	2.55	1.14	4.92	4.9	6.61	3.53	4.77	2.95	4.89	3.83	7.04	1.93	2.77	3.93	3	1.91	5.47667	3.75	5.25333	2.87667	no|up
ZX.01G0026590	11	14	17	92	66	77	125	62	82	8	4	2	54	44	48	50	34	51	4.6667	14	48.6667	78.3333	45	89.6667	0.69	0.32	0.15	1.31	1.85	2.6	3.54	3.15	3.17	10.89	7.69	7.82	3.38	2.15	3.27	16.14	5.66	9.85	0.386667	1.92	3.28667	8.8	2.93333	10.55	yes|down
ZX.01G0026610	509	506	393	421.84	443.95	434.95	410	435	344.85	1056	954.14	877	1439	1311.16	1470.16	904	917	1044	962.38	469.333	1406.77	433.58	955	396.617	33.38	28.7	24.03	22.19	24.23	21.81	34.36	34.25	35.91	18.31	18.91	16.13	22.4	21.29	24.64	19.45	14.25	15.42	28.7033	22.7433	34.84	17.7833	22.7767	16.3733	no|up
ZX.01G0026740	0	0	1.76	0	0	0	0	0	0	13.94	5.06	11.16	32.05	47.78	45.72	39.71	44.26	48.29	10.0533	0.5867	41.85	0	44.0867	0	5.28	1.85	3.66	0	0	1.29	9.78	16.24	13.25	0	0	0	12.2	12.68	13.68	0	0	0	3.59667	0.43	13.09	0	12.8533	0	no|up
ZX.01G0026760	1	0	0	0	3	1	1	3	3	3	4	3	14	16	13	24	27	23	3.3333	0.3333	14.3333	1.3333	24.6667	2.3333	0.34	0.44	0.3	0.16	0	0	1.24	1.55	1.15	0	0.47	0.14	2.18	2.3	1.97	0.17	0.37	0.49	0.36	0.053333	1.31333	0.203333	2.15	0.343333	no|up
ZX.01G0026800	3.86	4	3.81	6.94	4	0	4	15	3	150.06	171.94	169.84	401.95	392.22	397.73	585.29	583.74	548.71	163.947	3.89	397.3	3.6467	572.58	7.3333	8.49	9.16	8.32	0.3	0.34	0.38	17.25	18.37	17.3	0.54	0.31	0	26.01	24.3	23.17	0.34	0.89	0.24	8.65667	0.34	17.64	0.283333	24.4933	0.49	yes|up
ZX.01G0026860	114.53	92.34	87.42	213.78	170.22	186.66	83.67	75.98	123.86	74.5	74.29	79.35	113.99	109.68	100.1	79.94	84.04	47.23	76.0467	98.0967	107.923	190.22	70.4033	94.5033	14.63	13.91	13.48	31.6	28.7	31.65	17.45	18.49	15.09	58.36	46.01	44.05	12.51	12.3	6.92	24.83	16.76	34.7	14.0067	30.65	17.01	49.4733	10.5767	25.43	yes|down
ZX.01G0026870	265	212	211	64	100	66	8	60	44	816.59	1297	1319.36	260	191.95	218.55	211	175	159	1144.32	229.333	223.5	76.6667	181.667	37.3333	18.61	26.92	25.94	8.07	7.08	8.16	4.33	3.85	3.72	1.94	2.97	1.71	3.65	2.84	2.62	0.27	1.37	1.35	23.8233	7.77	3.96667	2.20667	3.03667	0.996667	yes|up
ZX.01G0026930	442	318	252	1194	1065	1429	676	1000	750	424	345	297	5084	4383	4174	3044	2479	3005	355.333	337.333	4547	1229.33	2842.67	808.667	34.63	26.61	21.02	50.07	39.87	36.68	316.7	298.38	262.15	134.43	117.99	137.96	195.89	149.39	183.25	83.03	86.73	85.66	27.42	42.2067	292.41	130.127	176.177	85.14	no|down
ZX.01G0027010	3	0	0	4	9	10	3	11	13	0	15	14	1	3	0	0	0	0	9.6667	1	1.3333	7.6667	0	9	0	1.2	1.03	0.35	0	0	0.06	0.21	0	0.47	1.04	1	0	0	0	0.38	0.99	1.54	0.743333	0.116667	0.09	0.836667	0	0.97	no|up
ZX.01G0027030	4	0	2	1	0	0	0	4.56	3	8	27	11	39	26	37	32	24	29	15.3333	2	34	0.3333	28.3333	2.52	0.87	2.78	1.04	0.61	0	0.39	3.25	2.38	3.1	0.15	0.98	0	2.75	1.93	2.36	0.72	0.65	0.46	1.56333	0.333333	2.91	0.376667	2.34667	0.61	no|up
ZX.01G0027050	37	45	45	55	28	46	51	49	36	45	27	17	2	11	10	6	6	10	29.6667	42.3333	7.6667	43	7.3333	45.3333	8.41	4.81	2.75	9.7	13.28	15.46	0.29	1.76	1.43	14.28	7.19	10.32	0.89	0.83	1.39	14.39	10.24	9.58	5.32333	12.8133	1.16	10.5967	1.03667	11.4033	yes|down
ZX.01G0027090	3	6	0	15	36	11	4	6	14	12	17	13	60	141	180	9	11	73	14	3	127	20.6667	31	8	0.49	0.65	0.46	0.17	0.37	0	1.86	4.75	5.66	0.84	1.99	0.53	0.29	0.33	2.23	0.25	0.26	0.79	0.533333	0.18	4.09	1.12	0.95	0.433333	no|up
ZX.01G0027110	46.15	9.74	47.44	57.96	78.22	67.42	48.53	71.09	78.35	118.17	17.62	69.6	99.75	200.7	115.85	144.6	94.47	87.79	68.4633	34.4433	138.767	67.8667	108.953	65.99	8.93	5.6	6.15	3.28	2.08	3.27	12.91	16.74	14.48	10.43	5.04	3.87	8.61	6.16	7.73	4.06	5.38	5.74	6.89333	2.87667	14.71	6.44667	7.5	5.06	yes|up
ZX.01G0027150	54.7	55	79.89	62	72	32.96	45	103.68	54.2	204	252	373	197.45	100.62	116.96	254.17	250.9	164.73	276.333	63.1967	138.343	55.6533	223.267	67.6267	9.3	10.81	14.73	3.64	3.81	6.8	6.99	4.08	4.23	3.88	4.43	1.92	9.58	8.47	5.9	3.08	5.03	3.71	11.6133	4.75	5.1	3.41	7.98333	3.94	yes|up
ZX.01G0027160	11.56	37.77	6.07	52.84	30.1	39.74	91.61	133.96	56.23	32.18	102.49	49.02	500.6	378.37	415.75	344.64	393.95	312.43	61.23	18.4667	431.573	40.8933	350.34	93.9333	17.35	17.96	15.3	6.01	4.77	4.17	17.04	18.7	16.3	4.61	5.59	4.32	11.5	13.25	16.05	4.31	4.33	3.95	16.87	4.98333	17.3467	4.84	13.6	4.19667	yes|up
ZX.01G0027180	25.62	26	18	51	35.05	28	24	28	29	26.88	22	26.77	36	25	36	23.58	14	28	25.2167	23.2067	32.3333	38.0167	21.86	27	2.74	1.31	2.02	4.01	2.51	2.01	1.73	1.31	1.75	4.43	4.95	2.08	1.2	0.65	1.32	2.28	1.86	2.55	2.02333	2.84333	1.59667	3.82	1.05667	2.23	no|down
ZX.01G0027200	58	55	73	13	29	22	9	36	21	141	196.25	197	102	65	71	87.6	98	55.77	178.083	62	79.3333	21.3333	80.4567	22	4.16	5.6	5.04	2.36	2.46	3.78	2.27	1.58	1.61	0.53	1.15	0.76	2.63	2.12	1.45	0.4	1.1	0.86	4.93333	2.86667	1.82	0.813333	2.06667	0.786667	no|up
ZX.01G0027310	2646.29	2847.25	1611.42	66.78	161.01	252.85	577.08	186.78	242.92	7138.6	1819.33	2937.03	2633.83	2028.1	2072.2	1300.38	1525.37	1322.85	3964.99	2368.32	2244.71	160.213	1382.87	335.593	380.05	88	147.14	187.4	207.23	147.8	108.33	81.91	87.21	6.48	12.74	13.12	63.97	58.68	53.3	54.56	12.1	14.2	205.063	180.81	92.4833	10.78	58.65	26.9533	no|up
ZX.01G0027340	3	0	0	0	0	0	0	0	0	63	11	14	1	2	4	0	0	0	29.3333	1	2.3333	0	0	0	16.38	2.74	3.15	1.1	0	0	0.21	0.45	0.8	0	0	0	0	0	0	0	0	0	7.42333	0.366667	0.486667	0	0	0	yes|up
ZX.01G0027370	39.8	11.57	26.84	86.25	53.62	91.97	87.11	78.52	80.37	53.19	55.72	58.51	61.11	71.32	73.72	117.9	88.36	100.64	55.8067	26.07	68.7167	77.28	102.3	82	3.66	3.62	3.73	3.79	1.51	3.28	4.68	4.37	3.9	11.86	7.78	16.81	7.66	6.14	5.17	16.33	11.57	9.58	3.67	2.86	4.31667	12.15	6.32333	12.4933	no|up
ZX.01G0027410	60.9	42.35	39.35	289.7	293	463.17	236.91	401.68	407.69	108.06	279.14	265.9	1000.94	1035.8	1103.34	956.52	778.78	880.05	217.7	47.5333	1046.69	348.623	871.783	348.76	18.92	35.99	35.38	9.02	16.15	12	186.77	162.48	190.42	82.7	98.07	102.35	153.21	143.85	136.97	83.3	83.91	94.34	30.0967	12.39	179.89	94.3733	144.677	87.1833	yes|up
ZX.01G0027480	61.84	19.68	30.59	24.46	105.39	40.87	24.38	71.19	125.86	126.05	179.03	252.33	179.95	182.66	211.31	241.75	136.08	147.23	185.803	37.37	191.307	56.9067	175.02	73.81	49.29	74.02	108.48	30.19	18.52	25.84	78.31	82.3	78.4	19.8	76.13	57.46	69.72	48.32	43.83	20.07	50	74.63	77.2633	24.85	79.67	51.13	53.9567	48.2333	yes|up
ZX.01G0027550	3	0	3	5	83	79	1	31	16	5	8	20	14	17	34	19	4	12	11	2	21.6667	55.6667	11.6667	16	0.27	0.41	0.95	0.23	0	0.29	0.58	0.77	1.44	0.38	6.16	5.11	0.82	0.16	0.49	0.08	1.78	1.22	0.543333	0.173333	0.93	3.88333	0.49	1.02667	no|up
ZX.01G0027570	1	1	0	0	13	15	0	8	2	4	12	34	8	4	17	1	4	8	16.6667	0.6667	9.6667	9.3333	4.3333	3.3333	0.35	0.99	2.56	0.12	0.13	0	0.53	0.29	1.14	0	1.54	1.54	0.07	0.26	0.52	0	0.74	0.24	1.3	0.083333	0.653333	1.02667	0.283333	0.326667	yes|up
ZX.01G0027640	369	473	210	228	333	361	372	361	265	752	635	608	1288	1175	1065	760	769	820	665	350.667	1176	307.333	783	332.667	45.81	36.46	32.09	31.1	43.99	22.66	59.6	59.34	49.9	19.12	27.44	25.91	36.4	34.5	37.3	34.05	23.12	22.49	38.12	32.5833	56.28	24.1567	36.0667	26.5533	no|up
ZX.01G0027750	9.34	17.64	0	0	0	13.61	0	0	0	21.39	27.58	0	26.29	45.39	0	18.92	24.74	33.27	16.3233	8.9933	23.8933	4.5367	25.6433	0	1.32	1.6	0	0.79	1.66	0	1.23	2.31	0	0	0	0.99	0.91	1.12	1.53	0	0	0	0.973333	0.816667	1.18	0.33	1.18667	0	no|up
ZX.01G0027850	9	4	10	10	13	11	9	19	7	30	42	46	37	38	27	30	29	19	39.3333	7.6667	34	11.3333	26	11.6667	0.74	0.98	0.99	0.31	0.15	0.43	0.69	0.77	0.51	0.34	0.43	0.32	0.58	0.53	0.35	0.33	0.49	0.24	0.903333	0.296667	0.656667	0.363333	0.486667	0.353333	yes|up
ZX.01G0028020	0	0	0	0	0	0	8.46	0	0	0	0	0	0	0	9.29	0	0	0	0	0	3.0967	0	0	2.82	72.79	71.06	64.7	102.07	95.44	105	49.72	53.71	46.75	162.35	137.01	124.17	51.68	55.91	47.85	175.99	110.33	135.69	69.5167	100.837	50.06	141.177	51.8133	140.67	no|down
ZX.01G0028100	0	0	3.06	1	0	0	0	3.63	0	0	11.3	57.97	21.4	0	9.61	2.7	0	1.54	23.09	1.02	10.3367	0.3333	1.4133	1.21	0.33	1.35	4.06	0.05	0.08	0.52	1.19	0.27	1.03	0.08	0	0.14	0.33	0.3	0.25	0	0.24	0	1.91333	0.216667	0.83	0.073333	0.293333	0.08	yes|up
ZX.01G0028120	161.8	125.53	86.06	54.96	55.75	40.83	60.13	38.21	66.28	143.54	140.7	97.07	64.11	49.38	77.18	54.38	51.54	112.86	127.103	124.463	63.5567	50.5133	72.9267	54.8733	14.67	15.76	12.07	36.55	31.08	32.74	5.49	9.05	7.36	15.03	9.51	10.88	6.37	7.51	7.67	12.51	7.21	11.46	14.1667	33.4567	7.3	11.8067	7.18333	10.3933	yes|down
ZX.01G0028280	11	0	2	0	2	0	0	1	2	138	222	340	73	54	68	26	16	16	233.333	4.3333	65	0.6667	19.3333	1	5.29	8	11.3	0.58	0	0.13	2.12	1.71	2.01	0	0.1	0	0.78	0.45	0.46	0	0.04	0.11	8.19667	0.236667	1.94667	0.033333	0.563333	0.05	yes|up
ZX.01G0028300	0	0	0	0	0	16.7	16.69	0	12.64	0	21.16	18.08	18.28	26.01	0.02	4.89	0.12	8.57	13.08	0	14.77	5.5667	4.5267	9.7767	5.54	3.28	3.39	4.49	2.84	3.66	1.86	2	2.48	2.77	4.86	4.79	1.79	2.46	2.79	6.5	2.61	4.45	4.07	3.66333	2.11333	4.14	2.34667	4.52	no|down
ZX.01G0028350	312.35	222.29	350.07	60.8	78	54.53	31	108.09	54.65	3224.75	3454.67	4204.73	652.87	537.64	544.53	581.14	538.42	500.96	3628.05	294.903	578.347	64.4433	540.173	64.58	149.45	147.68	161.69	19.04	19.16	25.14	23.58	19.71	22.48	4.31	3.83	4.91	23.18	19.3	20.81	1.69	6.86	3.25	152.94	21.1133	21.9233	4.35	21.0967	3.93333	yes|up
ZX.01G0028400	67	46	65	71	49	73	50	80	74	164	321	602	193	156	290.53	167	150	163	362.333	59.3333	213.177	64.3333	160	68	3.59	6.6	11.42	2.02	1.52	2.49	3.18	2.8	4.89	2.13	1.44	1.87	2.86	2.41	2.66	1.64	1.81	2.24	7.20333	2.01	3.62333	1.81333	2.64333	1.89667	yes|up
ZX.01G0028450	4	0	0	1	57	54	0	8	66	0	1	1	0	0	10	1	1	0	0.6667	1.3333	3.3333	37.3333	0.6667	24.6667	0	0.07	0.06	0.39	0	0	0	0	0.54	0.1	5.37	4.43	0.05	0.05	0	0	0.59	6.41	0.043333	0.13	0.18	3.3	0.033333	2.33333	no|down
ZX.01G0028520	10.8	3.62	20.53	0	4.99	21.63	4.36	12.01	10.57	154.6	259.15	307.23	216.21	199.88	193.14	131.09	120.6	89.81	240.327	11.65	203.077	8.8733	113.833	8.98	72.41	72.77	87.74	6.54	5.41	8.02	58.4	66.56	73.64	5.46	8.46	6.59	53.93	47.86	39.15	2.37	5.14	5.57	77.64	6.65667	66.2	6.83667	46.98	4.36	yes|up
ZX.01G0028600	245	118	164	10	31	22	14	24	6	843	420	815	43	53	53	26	18	23	692.667	175.667	49.6667	21	22.3333	14.6667	49.6	23.29	41.55	19.94	10.59	17.08	1.92	2.58	2.4	0.81	2.47	1.52	1.2	0.78	1.01	1.24	1.48	0.49	38.1467	15.87	2.3	1.6	0.996667	1.07	yes|up
ZX.01G0028620	37	4	7	2	2	5	2	3	2	4	0	0	0	0	0	0	0	0	1.3333	16	0	3	0	2.3333	0.11	0	0	1.45	0.17	0.35	0	0	0	0.08	0.08	0.17	0	0	0	0.09	0.09	0.08	0.036667	0.656667	0	0.11	0	0.086667	yes|down
ZX.01G0028690	0	0	0	0	12	15.82	0	4	7	1	19	30	8	2	1	0	0	0	16.6667	0	3.6667	9.2733	0	3.6667	0.08	1.45	2.09	0	0	0	0.49	0.13	0.06	0	1.31	1.81	0	0	0	0	0.34	0.79	1.20667	0	0.226667	1.04	0	0.376667	yes|up
ZX.01G0028770	212	188	202	459	375	379	261	334	271	310	453	378	279	295	303	294	299	158	380.333	200.667	292.333	404.333	250.333	288.667	10.85	14.91	11.46	10.23	9.97	12.42	7.38	8.5	8.16	22.06	17.69	15.57	8.07	7.69	4.13	13.7	12.13	13.15	12.4067	10.8733	8.01333	18.44	6.63	12.9933	no|up
ZX.01G0028820	28.96	19.97	22.88	56.56	36.2	57.27	90.95	55.76	65.31	41.21	62.14	28.91	76.44	30.83	96.97	41.57	45.57	55.69	44.0867	23.9367	68.08	50.01	47.61	70.6733	4.76	6.8	2.89	4.66	3.58	4.76	6.78	3	8.61	9.03	5.7	7.86	3.8	3.9	4.81	15.83	6.96	10.62	4.81667	4.33333	6.13	7.53	4.17	11.1367	no|up
ZX.01G0028840	0	0	1	7.63	6.49	8.69	2.42	7.13	4.43	7.49	4	0	30.25	28.73	43.73	15.76	44.47	45.6	3.83	0.3333	34.2367	7.6033	35.2767	4.66	1.18	0.35	0	0.36	0.67	0.17	2.54	3.06	4.03	1.39	1.59	1.2	2.88	3.23	5.15	1.07	0.98	1.01	0.51	0.4	3.21	1.39333	3.75333	1.02	no|up
ZX.01G0028850	2.25	1.38	0	8.5	12.13	10.62	4.2	2.21	11.38	2.5	0	2.29	2.01	0	4.85	0	4.42	0	1.5967	1.21	2.2867	10.4167	1.4733	5.93	0.08	0	0.06	0.1	0.06	0	0.05	0	0.11	0.36	0.5	0.38	0	0.1	0	0.19	0.07	0.49	0.046667	0.053333	0.053333	0.413333	0.033333	0.25	no|down
ZX.01G0028870	521	420	439	38	34	36	38	67	31	1038	1066	1735	331	278	264	78	66	90	1279.67	460	291	36	78	45.3333	89.6	86.92	129.73	62.4	55.72	67.61	21.81	20.02	17.52	4.52	3.98	3.68	5.31	4.2	5.8	4.93	6.15	3.74	102.083	61.91	19.7833	4.06	5.10333	4.94	no|up
ZX.01G0028920	148	30	70	109	150	173	128	98	143	225	96	68	288	341	427	197	564	1203	129.667	82.6667	352	144	654.667	123	15.65	6.3	4.1	14.25	3.19	8.64	15.24	19.7	22.83	10.44	14.12	14.19	10.78	28.9	62.45	13.38	7.19	13.87	8.68333	8.69333	19.2567	12.9167	34.0433	11.48	no|down
ZX.01G0028950	4	2	9	42	40	58	5	27	24	30	50	109	111	147	118	59	67	53	63	5	125.333	46.6667	59.6667	18.6667	1.13	1.78	3.57	0.21	0.11	0.6	3.18	4.58	3.43	2.18	2.04	2.58	1.75	1.86	1.5	0.28	1.06	1.26	2.16	0.306667	3.73	2.26667	1.70333	0.866667	yes|up
ZX.01G0028960	28	39	30	51	34	44	48	63	72	138.22	197.02	166.99	65	39	53	79.72	75	66	167.41	32.3333	52.3333	43	73.5733	61	6.38	8.56	6.68	1.78	2.74	2.44	2.27	1.49	1.88	3.24	2.12	2.39	2.89	2.54	2.27	3.33	3.03	4.62	7.20667	2.32	1.88	2.58333	2.56667	3.66	yes|up
ZX.01G0029040	1286	1269.41	1264.7	586	452.12	662.38	601.91	647	646	1202.22	1941.73	1931.8	271	266	303	396	390.39	386	1691.92	1273.37	280	566.833	390.797	631.637	61.34	92.63	85.03	89.79	98.45	114.34	10.38	11.11	11.78	40.71	31.19	40.47	15.71	14.72	14.56	46.2	34.19	45.39	79.6667	100.86	11.09	37.4567	14.9967	41.9267	no|down
ZX.01G0029090	3	5	0	1	1	0	1	0	0	27	36	21	15	15	9	3	6	4	28	2.6667	13	0.6667	4.3333	0.3333	1.22	1.53	0.82	0.19	0.34	0	0.51	0.56	0.31	0.06	0.06	0	0.11	0.2	0.13	0.07	0	0	1.19	0.176667	0.46	0.04	0.146667	0.023333	yes|up
ZX.01G0029160	488	670	366	122	136	167	89	244	224	3542	1982	3189	423	316	420	406	335	407	2904.33	508	386.333	141.667	382.667	185.667	121.6	63.98	94.89	23.11	34.86	22.08	10.97	8.93	11.09	5.75	6.29	6.73	10.93	8.45	10.43	4.58	8.69	10.66	93.49	26.6833	10.33	6.25667	9.93667	7.97667	yes|up
ZX.01G0029170	8	5	4	2	4	0	5	0	0	77	34	39	14	5	11	5	1	5	50	5.6667	10	2	3.6667	1.6667	16.61	7	7.28	2.43	1.72	1.6	2.36	0.93	1.82	0.6	1.19	0	0.86	0.16	0.81	1.63	0	0	10.2967	1.91667	1.70333	0.596667	0.61	0.543333	yes|up
ZX.01G0029190	127.75	95.11	108.49	13.36	0	9.48	1.29	8.18	0	159.85	296.79	447.48	8.68	13.44	8.78	10.57	2.58	9.64	301.373	110.45	10.3	7.6133	7.5967	3.1567	8.12	14.25	19.27	8.9	7.15	9.75	0.52	0.82	0.71	2.7	1	1.61	0.73	0.63	0.93	6.08	2.29	0.94	13.88	8.6	0.683333	1.77	0.763333	3.10333	no|up
ZX.01G0029200	11731.5	9313.32	9001.34	8089.7	5103.72	5471.19	24451.3	11098.7	4883.62	12897.9	15102.5	16298.8	2479.33	2243.46	2773.25	3332.33	3713.27	5598.05	14766.4	10015.4	2498.68	6221.54	4214.55	13477.9	474.14	522.44	519.47	595	519.45	581.77	68.91	67.94	78.51	408.5	253.77	236.14	96.43	100.29	153.63	1349.18	424.24	250.14	505.35	565.407	71.7867	299.47	116.783	674.52	no|down
ZX.01G0029260	12.37	16.68	13.56	14.66	18.13	38.88	15.79	44.51	26.57	28.26	59.55	100.47	73.74	80	45.56	87.65	69.4	67.11	62.76	14.2033	66.4333	23.89	74.72	28.9567	10.42	17	28.76	7.25	7.83	9.67	18.03	17.97	13.67	11.14	13.43	14.06	18.04	13.79	14.88	10.82	14.47	14.58	18.7267	8.25	16.5567	12.8767	15.57	13.29	yes|up
ZX.01G0029270	555	333	389	20	29	35	34	32	32	1220	352	274	37	48	33	13	12	18	615.333	425.667	39.3333	28	14.3333	32.6667	45.77	12.42	8.91	28.73	18.95	25.67	1.05	1.48	0.95	1.03	1.47	1.54	0.38	0.33	0.5	1.91	1.25	1.67	22.3667	24.45	1.16	1.34667	0.403333	1.61	no|down
ZX.01G0029280	53	48.32	24.23	7.73	24.35	53.01	18.78	15.49	8.15	50.07	106.44	47.91	15.26	16.16	7.97	6.21	0	6.4	68.14	41.85	13.13	28.3633	4.2033	14.14	6.95	14.58	4.47	3.72	8.76	2.94	2.21	2.47	1.36	1.83	3.77	3.83	0.94	0.59	0.55	4.02	4.18	2.46	8.66667	5.14	2.01333	3.14333	0.693333	3.55333	no|up
ZX.01G0029360	15	26	16	3	7	4	2	3	0	0	2	0	0	0	0	0	0	0	0.6667	19	0	4.6667	0	1.6667	0	0.04	0	0.47	0.89	0.64	0	0	0	0.09	0.21	0.11	0	0	0	0.07	0.07	0	0.013333	0.666667	0	0.136667	0	0.046667	yes|down
ZX.01G0029450	0	8.19	0	0	0	0	0	11.84	4.94	91.35	92.3	140.6	29.35	35.6	19.71	45.78	0	5.17	108.083	2.73	28.22	0	16.9833	5.5933	25.35	53.01	79.49	1.93	6.2	2.32	98.08	90.34	92.14	4.71	18.25	14.75	89.01	52.65	56.44	1.62	20.1	11.74	52.6167	3.48333	93.52	12.57	66.0333	11.1533	yes|up
ZX.01G0029500	85	105	40	22	50	35	13	32	19	40	76	92	109	130	80	102	88	144	69.3333	76.6667	106.333	35.6667	111.333	21.3333	7.74	14.02	15.4	23.1	32.13	14.26	16.43	21.58	11.88	5.92	13.31	8.13	15.72	12.69	20.8	3.8	6.94	5.24	12.3867	23.1633	16.63	9.12	16.4033	5.32667	no|down
ZX.01G0029520	9.13	9.48	12.8	4.38	3.35	9.69	14.09	8.63	10.29	16.09	58.53	61.16	13.34	2.69	3.38	15.74	13.77	21	45.26	10.47	6.47	5.8067	16.8367	11.0033	4.25	6.41	3.97	3.92	3.6	8.72	2.49	0.78	1.51	4.65	4.03	7.33	2.14	3.46	2.88	8.19	7.27	7.42	4.87667	5.41333	1.59333	5.33667	2.82667	7.62667	no|down
ZX.01G0029550	6.78	7	4.52	0	29.28	35.76	0	0.52	1.68	52.43	135.71	165.45	22.46	12.93	0.05	0	0	0	117.863	6.1	11.8133	21.68	0	0.7333	2.89	7.04	7.89	0.52	0.59	0.44	0.94	0.59	0	0	2.18	2.32	0	0	0	0	0.03	0.13	5.94	0.516667	0.51	1.5	0	0.053333	yes|up
ZX.01G0029580	30	24.36	20	408.6	281	222.32	558.04	178	126.91	973.64	603.31	412.23	818.88	978.24	958.08	553.1	908.46	1125.4	663.06	24.7867	918.4	303.973	862.32	287.65	60.35	35.43	22.42	2.51	2.3	2.15	38.88	50.94	46.22	35.08	23.03	16.47	26.79	42.1	53.43	52.08	11.33	11.58	39.4	2.32	45.3467	24.86	40.7733	24.9967	yes|up
ZX.01G0029660	0	0	0	0	19.17	0	29.9	2.39	0	0	0	0	0	2.98	0	0	0	6.15	0	0	0.9933	6.39	2.05	10.7633	0.47	0.62	1.04	2.21	1.32	1.44	1.22	1.22	1.51	2.49	3.82	4.98	0.94	0.75	0.82	3.22	1.81	3.53	0.71	1.65667	1.31667	3.76333	0.836667	2.85333	yes|down
ZX.01G0029710	6.53	1.15	2.59	16.11	32.73	28.41	26.65	4.46	19.46	0	0	4.55	3.55	4.24	3.56	6.6	7.65	22.38	1.5167	3.4233	3.7833	25.75	12.21	16.8567	2.38	1.86	2.01	1.24	0.24	0.64	0.83	1.47	1.42	3.03	6.08	4.6	0.71	1.06	2.44	5.46	0.66	3.74	2.08333	0.706667	1.24	4.57	1.40333	3.28667	yes|up
ZX.01G0029730	0	0	0	414.53	616.23	704.22	455.16	414.34	441.55	335.25	264.98	308.72	993.03	1176.84	1108.71	1197.27	1437.3	1422.54	302.983	0	1092.86	578.327	1352.37	437.017	2.8	2.08	2.24	1.14	0.51	1.75	7.95	9.49	7.9	19.86	23.33	21.77	9.81	11.31	11.43	20.46	14.4	17.47	2.37333	1.13333	8.44667	21.6533	10.85	17.4433	yes|up
ZX.01G0029770	0	4.82	8	0	0	1	0	0	0	61	88	81.45	4	9	8	3	8	20	76.8167	4.2733	7	0.3333	10.3333	0	6.67	9.11	7.91	0.73	1.11	1.57	0.34	0.83	0.67	0	0	0.13	0.26	0.65	1.63	0	0	0	7.89667	1.13667	0.613333	0.043333	0.846667	0	yes|up
ZX.01G0029820	6	5	11	31	45	60	28	19	42	6	4	8	6	14	3	9	8	11	6	7.3333	7.6667	45.3333	9.3333	29.6667	0.12	0.07	0.14	0.16	0.15	0.38	0.09	0.22	0.05	0.83	1.19	1.38	0.14	0.11	0.16	0.82	0.38	1.14	0.11	0.23	0.12	1.13333	0.136667	0.78	no|down
ZX.01G0029840	859.64	716.15	860.08	8.32	13.65	0.57	11.1	4	0	817.54	291.35	889.95	0	0	0	1	0	1	666.28	811.957	0	7.5133	0.6667	5.0333	84.52	24.03	85.84	152.37	87	134.02	0	0.16	0.07	0.7	0.91	0.23	0.03	0.09	0.03	0.81	0.18	0.27	64.7967	124.463	0.076667	0.613333	0.05	0.42	no|down
ZX.01G0029880	6229.76	5634	4133.8	656	535	644	1033	935	925	11996	13437	12536.8	1949	2108	2086	1804	1789	1890	12656.6	5332.52	2047.67	611.667	1827.67	964.333	805.04	850.35	728.92	578.84	578.12	492.14	99.47	117.45	107.65	60.61	48.6	50.97	95.24	88.45	94.69	104.17	66.15	86.57	794.77	549.7	108.19	53.3933	92.7933	85.63	no|up
ZX.01G0029930	478.54	240.87	250.01	17	433.38	666.51	23	184	91	1257.55	978.62	1734.18	238	302	213.35	117	119	375	1323.45	323.14	251.117	372.297	203.667	99.3333	47.25	33.12	54.91	24.06	13.35	16.88	5.99	8.29	5.8	0.78	20.18	26.64	3.06	2.91	9.33	1.15	6.36	4.2	45.0933	18.0967	6.69333	15.8667	5.1	3.90333	yes|up
ZX.01G0029950	1247.83	942.96	946.57	2241.41	1674.73	1991.45	2664.59	2294.47	1826.38	1011	962.82	900.22	1431.8	1663.94	1598.25	987.55	1342.11	1661.24	958.013	1045.79	1564.66	1969.2	1330.3	2261.81	40.41	36.67	31.49	69.3	58.15	67.07	43.82	55.7	50.06	125.85	92.07	95.43	31.47	39.64	50.68	162.71	97.19	102.97	36.19	64.84	49.86	104.45	40.5967	120.957	no|down
ZX.01G0030070	3429	3781	3850	4643	3406	4621	2381	6549	4193	6477	13239	14293	15785	13254	13305	14822	12368	9144	11336.3	3686.67	14114.7	4223.33	12111.3	4374.33	1572.44	3076.41	3000.64	1175.44	1471.07	1746.25	3014.35	2796.48	2477.85	1572.66	1145.09	1357.16	2880.56	2247.2	1657.61	875.34	1826.1	1463.49	2549.83	1464.25	2762.89	1358.3	2261.79	1388.31	no|up
ZX.01G0030120	931	372	448	270	247	253	379	444	329	982	188	234	55	92	86	101	135	146	468	583.667	77.6667	256.667	127.333	384	104.64	18.96	21.59	137.98	61.26	85.69	4.49	8.22	7.04	39.73	35.81	31.98	8.5	10.64	11.61	60.79	50.84	49.24	48.3967	94.9767	6.58333	35.84	10.25	53.6233	no|down
ZX.01G0030160	115.97	69.35	110.34	267.08	193.88	183.33	332.34	161.84	232.43	337.03	324.14	288.77	234	273.19	368.06	140.23	246.07	208.75	316.647	98.5533	291.75	214.763	198.35	242.203	95.03	69.03	63.73	112.94	111.97	106.95	47.27	57.67	51.79	121.83	96.9	77.67	29.19	33.27	33.31	194.11	90.4	95.52	75.93	110.62	52.2433	98.8	31.9233	126.677	no|down
ZX.01G0030190	2.04	0	1.48	2.84	5.04	0	7.67	14.64	4.23	9.99	8.89	17.15	142.52	104.4	89.55	79.34	62.02	97.25	12.01	1.1733	112.157	2.6267	79.5367	8.8467	1.84	2.42	4.85	0.28	0	0.26	15.42	16.7	12.32	0.38	0.67	0	11.16	11.11	11.29	1.13	1.53	0.58	3.03667	0.18	14.8133	0.35	11.1867	1.08	yes|up
ZX.01G0030230	0	0	0	1	56	57	0	14	21	1	0	1	1	0	0	0	0	0	0.6667	0	0.3333	38	0	11.6667	0.07	0	0.06	0	0	0	0.05	0	0	0.09	5.11	4.53	0	0	0	0	1	1.98	0.043333	0	0.016667	3.24333	0	0.993333	no|up
ZX.01G0030270	18.39	4.92	38.81	5.09	1.4	0	12.44	1.41	3.6	11.05	10.43	0	0	1.44	1.35	0	0	7.27	7.16	20.7067	0.93	2.1633	2.4233	5.8167	1.57	1.71	1.41	4.92	5.73	4.3	0.18	0.06	0.1	0.88	0.1	0.22	0	0.14	0.29	0.99	0.08	0.27	1.56333	4.98333	0.113333	0.4	0.143333	0.446667	yes|down
ZX.01G0030340	137.41	51	93	164	396	370.96	247	568	360.73	521	674.01	1145	2294	1872	1244	1688	1390	1134	780.003	93.8033	1803.33	310.32	1404	391.91	8.5	10.43	16.19	3.52	1.25	2.65	28.18	25.02	15.61	3.67	8.69	7.28	21.55	16.63	13.81	6.04	9.53	8.32	11.7067	2.47333	22.9367	6.54667	17.33	7.96333	yes|up
ZX.01G0030400	90.25	54.04	49.31	109.15	132.62	144	126.99	177.74	162.61	400.55	158.79	315.98	232.67	285.43	339.24	231.73	253.37	279.23	291.773	64.5333	285.78	128.59	254.777	155.78	277.52	113.87	188.63	82.87	53.8	64.32	135.14	167.45	183.02	107.81	130.53	129.69	137.83	130.47	140.37	142.93	138.72	174.67	193.34	66.9967	161.87	122.677	136.223	152.107	yes|up
ZX.01G0030440	1.37	0	2.45	3.01	14.45	10.01	17.96	11.3	10.07	0	0	0	0	0	0	0	0	0	0	1.2733	0	9.1567	0	13.11	0	0	0	0.03	0	0.06	0	0	0	0.06	0.26	0.16	0	0	0	0.36	0.16	0.19	0	0.03	0	0.16	0	0.236667	no|down
ZX.01G0030530	0	0	0	0	0	0	0	2.39	0	5.9	52.02	16.36	0	19.53	10.83	2.08	13.38	8.92	24.76	0	10.12	0	8.1267	0.7967	4.41	7.62	5.81	2.24	2.82	2.57	1.6	2.84	1.83	0.69	0.91	1.25	1.74	1.78	1.35	0.43	1.06	1.46	5.94667	2.54333	2.09	0.95	1.62333	0.983333	yes|up
ZX.01G0030670	1391.44	999.88	905.46	168.86	136.87	177	231	234.64	186	1359.01	1583	1752.98	104	161.08	111.15	142	126.98	153	1565	1098.93	125.41	160.91	140.66	217.213	39.25	42.09	41.56	52.33	40.58	42.14	2.05	3.6	2.3	6.18	5.18	5.42	2.91	2.5	2.98	9.05	6.6	6.73	40.9667	45.0167	2.65	5.59333	2.79667	7.46	no|down
ZX.01G0030730	3	0	1	0	1	5	0	1	0	33.44	82.69	113.68	22	10.31	11.48	8.45	1	5	76.6033	1.3333	14.5967	2	4.8167	0.3333	0.82	1.91	2.42	0.1	0	0.04	0.41	0.21	0.22	0	0.03	0.14	0.16	0.02	0.09	0	0.03	0	1.71667	0.046667	0.28	0.056667	0.09	0.01	yes|up
ZX.01G0030740	13	2	16	3	4	2	5	13	2	142	106	117	60	72	50	19	17	13	121.667	10.3333	60.6667	3	16.3333	6.6667	7.83	5.5	5.59	0.99	0.17	1.56	2.51	3.29	2.12	0.23	0.3	0.13	0.82	0.69	0.53	0.41	0.75	0.15	6.30667	0.906667	2.64	0.22	0.68	0.436667	yes|up
ZX.01G0030750	4741.92	6832.46	4203.28	9	77	130	15	97	26	15136.1	16842.7	22584.9	610.92	404.87	344.06	374	320.62	225.25	18187.9	5259.22	453.283	72	306.623	46	1073	1127.81	1385.39	465.74	741.15	530.73	33.11	23.98	18.8	0.87	7.36	10.83	20.77	17.02	12.07	1.59	7.23	2.56	1195.4	579.207	25.2967	6.35333	16.62	3.79333	no|up
ZX.01G0030820	0	0	0	0	28.11	41.92	0	13.24	20.48	0	0	0	0	0	1	0	0	0	0	0	0.3333	23.3433	0	11.24	30.55	33.94	28.53	26.99	19.98	36.85	12.14	10.88	12.78	7.35	14.6	18.34	15.37	13.65	13.88	7.43	10.59	18.64	31.0067	27.94	11.9333	13.43	14.3	12.22	no|up
ZX.01G0030870	10360.3	7351.99	6076.77	13.59	9.25	13.87	104.17	41.74	54.1	20912.2	26642.7	16928.5	7.04	22.2	7.3	32.62	41.1	55.96	21494.5	7929.69	12.18	12.2367	43.2267	66.67	1724.83	2031.43	1215.44	1255.55	944.24	938.54	0.76	1.33	0.87	1.36	1.26	1.39	2.09	2.84	3.18	13.8	3.98	6.39	1657.23	1046.11	0.986667	1.33667	2.70333	8.05667	no|up
ZX.01G0030890	121.03	71.42	54.83	0	10.32	9.73	0	9.69	0	170.94	192.79	274.74	145.41	160.47	138.16	164.24	151.05	168.81	212.823	82.4267	148.013	6.6833	161.367	3.23	14.67	15.28	17.6	10.19	6.94	7.63	9.65	11.51	10.62	6.71	6.07	6.1	10.78	10.54	11.4	8.57	5.63	5.89	15.85	8.25333	10.5933	6.29333	10.9067	6.69667	yes|up
ZX.01G0030900	2097.18	1398.19	1683.65	1870.55	1235.23	1616.48	2398.4	1681.26	1200.98	771.97	440.85	430.82	418.84	453.1	549.53	520.92	663.04	688.67	547.88	1726.34	473.823	1574.09	624.21	1760.21	47.3	26.06	23.29	174.92	129.03	180.73	21.44	24.63	26.49	155.45	101.28	115.09	25.79	30.5	32.92	217.45	106.8	100.86	32.2167	161.56	24.1867	123.94	29.7367	141.703	yes|down
ZX.01G0030940	28	32	23	2	11	1	2	2	2	38.05	86	93	16	9.51	19	11.23	11	15	72.35	27.6667	14.8367	4.6667	12.41	2	3.34	4.79	4.77	2.29	2.89	2.41	0.72	0.63	0.86	0.16	0.88	0.07	1.05	0.48	0.66	0.18	0.12	0.16	4.3	2.53	0.736667	0.37	0.73	0.153333	no|up
ZX.01G0030970	1097.31	741.7	579	4476.78	3218.18	4021.4	4291.55	3291.38	2996.84	574	760	444.99	7152.31	6813.29	7289.99	5017.1	5761.69	5397.33	592.997	806.003	7085.2	3905.45	5392.04	3526.59	35.8	44.68	24.2	95.71	71.11	63.98	342.78	356.4	352.72	395.18	278.61	303.46	248.7	267.69	255.17	406.89	219.15	266.87	34.8933	76.9333	350.633	325.75	257.187	297.637	yes|down
ZX.01G0031000	0	0	0	0	0	0	0	0.82	0	154.8	199.4	126.57	0	0	0	0	0	0	160.257	0	0	0	0	0.2733	45.6	56.45	32.24	0	0	0	0	0	0	0	0	0	0	0	0	0	0.28	0	44.7633	0	0	0	0	0.093333	yes|up
ZX.01G0031010	131.31	123.4	69.47	99.1	47.35	97.87	118.4	89.11	35.17	82.74	70.27	107.38	0	49.9	25.89	0	0	22.77	86.7967	108.06	25.2633	81.44	7.59	80.8933	9.95	12.21	12.21	14.58	12.72	14.27	6.51	7.13	5.77	14.13	12.66	11.24	5.89	5.07	6.19	11.8	8.65	10.46	11.4567	13.8567	6.47	12.6767	5.71667	10.3033	no|down
ZX.01G0031020	163.59	111.61	150.38	48.3	54.76	97.59	41.69	103.92	58.41	222.61	256.13	213.49	212.47	171.5	214.05	178.84	171.36	160.72	230.743	141.86	199.34	66.8833	170.307	68.0067	7.47	12.64	10.88	9.14	6.86	11.64	6.2	6.85	5	3.38	2.91	3.83	7.59	8.47	5.76	2.89	2.58	2.85	10.33	9.21333	6.01667	3.37333	7.27333	2.77333	no|up
ZX.01G0031030	20.47	13.42	14.13	18.88	16.62	32.57	20.13	17.39	21.79	43.46	65.67	34.68	83.27	105.73	119.75	112.47	120.53	119.44	47.9367	16.0067	102.917	22.69	117.48	19.77	0.62	0.87	0.43	0.4	0.29	0.35	0.89	1.23	1.31	0.37	0.32	0.54	1.25	1.25	1.26	0.43	0.25	0.43	0.64	0.346667	1.14333	0.41	1.25333	0.37	no|up
ZX.01G0031040	0	0	0	0	0	0	3.16	0	0	0	0	0	0	0	0	0	0	0	0	0	0	0	0	1.0533	25.25	21.97	19.7	12.59	13.05	10.41	20.85	23.67	22.35	7.72	8.48	6.62	16.54	16.71	18.14	7.18	6.2	8.57	22.3067	12.0167	22.29	7.60667	17.13	7.31667	no|up
ZX.01G0031190	30.53	42.85	35.8	20.97	15.53	51.53	23.05	27.94	25.18	25.43	26.27	20.8	14.49	12.59	8.12	9.42	7.11	10.98	24.1667	36.3933	11.7333	29.3433	9.17	25.39	4.59	5.12	3.98	11.45	9.21	12.45	4.09	4.41	4.09	8.64	7.67	8.68	4.67	3.88	3.01	10.11	7.76	7.85	4.56333	11.0367	4.19667	8.33	3.85333	8.57333	yes|down
ZX.01G0031230	0	0	0	0	0	0	0	0	0	67	9	8	2	0	2	2	2	0	28	0	1.3333	0	1.3333	0	24.98	3.24	2.58	0	0	0	0.6	0	0.57	0	0	0	0.6	0.56	0	0	0	0	10.2667	0	0.39	0	0.386667	0	yes|up
ZX.01G0031250	609	491	502	2024	1312	1460	3066	2217	1562	719.19	305	306	1415	1225.77	1613.98	1424	1572.12	1923	443.397	534	1418.25	1598.67	1639.71	2281.67	35.86	14.04	12.97	41.15	36.54	43.32	52.44	53.01	62.38	136.09	86.65	83.98	54.69	60.24	70.21	225.13	113.32	106.18	20.9567	40.3367	55.9433	102.24	61.7133	148.21	yes|down
ZX.01G0031300	511.28	297.41	297.48	592.26	502.32	507.33	508.42	480.68	392.63	501.51	424.45	524.28	106.64	118.37	70.29	156.87	145.28	143.04	483.413	368.723	98.4333	533.97	148.397	460.577	165.17	134.64	149.27	239.72	160.26	186.83	28.06	34.59	17.72	273.85	231.55	204.47	41.71	36.06	35.2	254.44	188.72	187.92	149.693	195.603	26.79	236.623	37.6567	210.36	no|down
ZX.01G0031320	75.74	59	78	33	2.81	30.02	18.87	16	17.96	3.79	9.5	12.83	15.51	2.66	9.04	5.55	0	3	8.7067	70.9133	9.07	21.9433	2.85	17.61	0.63	0.84	0.93	8.42	3.95	6.06	0.71	0.99	0.69	2	1.16	2.87	0.43	0.08	0.1	1.68	1.56	2.11	0.8	6.14333	0.796667	2.01	0.203333	1.78333	yes|down
ZX.01G0031450	33	42.84	62	23	22	4.28	14	21	10	99.46	125.17	173.11	105.36	106.6	96.59	53.14	45.37	66.41	132.58	45.9467	102.85	16.4267	54.9733	15	16.34	18.33	20.1	4.98	14.71	12.08	10.97	12.6	9.86	3.45	3.25	4.44	6.53	5.06	7.43	2.29	2.45	1.52	18.2567	10.59	11.1433	3.71333	6.34	2.08667	no|up
ZX.01G0031460	103.6	64.77	108.7	25.56	8.12	14.73	22.91	17.91	11.28	214.86	355.22	299.61	85.08	51.31	45.16	18.8	10.16	7.32	289.897	92.3567	60.5167	16.1367	12.0933	17.3667	155.01	209.28	142.73	84.02	131.31	101.46	20.72	18.11	17.69	27.2	33.21	26.67	10.37	8.79	10.2	20.65	20.22	28.64	169.007	105.597	18.84	29.0267	9.78667	23.17	no|up
ZX.01G0031470	4	9	18	2	17	34	3	13	6	22	87	328	46	24	79	61	30	17	145.667	10.3333	49.6667	17.6667	36	7.3333	1.47	5.47	18.95	0.37	0.92	2.13	2.33	1.33	4.05	0.18	1.53	2.67	3.2	1.47	0.85	0.3	0.91	0.56	8.63	1.14	2.57	1.46	1.84	0.59	yes|up
ZX.01G0031500	100.41	79	120.44	1066.79	1130.77	1283.89	1639.14	1725.64	1310.16	268.07	391.08	412.99	1494.74	1022.57	1514.19	2164.37	1996.9	2030.58	357.38	99.95	1343.83	1160.48	2063.95	1558.31	62.96	89.43	95.73	27.07	31.55	36.1	127.44	125.9	120.46	159.45	153.58	144.13	172.34	155.49	148.18	217.91	179.1	169.67	82.7067	31.5733	124.6	152.387	158.67	188.893	yes|up
ZX.01G0031540	1138.04	892.64	871.67	248.62	160.92	212.83	307.89	290.43	282.54	667.55	1220.95	1188.93	86.57	101.94	108.44	137.31	242.94	147.29	1025.81	967.45	98.9833	207.457	175.847	293.62	16.17	27.79	24.97	37.98	32.69	36.99	1.58	2.03	2.02	8.27	5.25	6.04	2.61	4.32	2.66	11.19	7.27	9.47	22.9767	35.8867	1.87667	6.52	3.19667	9.31	no|down
ZX.01G0031600	805.77	1110.05	991.87	685.56	663.81	683.12	905.7	1655.13	900.95	4171.04	5762.56	5486.58	1658.19	1677.18	1988.89	2839.15	3051.52	2019.4	5140.06	969.23	1774.75	677.497	2636.69	1153.93	91.99	119.3	109.63	25.68	36.47	37.76	28.44	30.72	33.28	20.46	20.27	17.4	49.37	48.69	32.78	29.54	37.14	28.05	106.973	33.3033	30.8133	19.3767	43.6133	31.5767	yes|up
ZX.01G0031630	1.07	0	0.63	0	0	2	0	0	0	8.6	9.78	3.47	22.22	17.61	21.01	5.24	6.05	42.31	7.2833	0.5667	20.28	0.6667	17.8667	0	1.61	3.41	0.77	0.74	0.77	0.57	2.75	2.48	2.97	0.62	2.33	0.64	1.65	2.17	5.06	0.05	0.06	0.17	1.93	0.693333	2.73333	1.19667	2.96	0.093333	no|up
ZX.01G0031640	4	3	4	13	3.22	0	8	8	7	35.05	70.02	35	50.72	37.95	58.27	32.16	52.27	53.57	46.69	3.6667	48.98	5.4067	46	7.6667	1.95	3.68	1.69	0.31	0.25	0.39	2.15	1.75	2.5	1	0.57	0.45	1.41	2.14	2.23	0.67	0.47	0.54	2.44	0.316667	2.13333	0.673333	1.92667	0.56	yes|up
ZX.01G0031650	177	94	207	17	165	190.02	9	69	61	99	311	495	17	19	9	39	13	20	301.667	159.333	15	124.007	24	46.3333	2.45	7.24	10.63	6.04	3.52	8.99	0.32	0.39	0.17	0.58	5.51	5.52	0.76	0.24	0.37	0.33	1.77	2.09	6.77333	6.18333	0.293333	3.87	0.456667	1.39667	no|up
ZX.01G0031660	782	707	545	332	403	459.84	261	443.08	357.68	2152	2217.51	1908.22	2120.9	1833.81	1700.92	1258.92	1141.93	1387.98	2092.58	678	1885.21	398.28	1262.94	353.92	83.24	80.97	64.35	41.68	41.44	37.03	61.96	58.38	50.54	17.62	21	20.86	38.15	32.5	40.02	15.13	18.03	19.43	76.1867	40.05	56.96	19.8267	36.89	17.53	no|up
ZX.01G0031680	1258	476	866	1169	1181	1301	2043	3252	1106	1871	2360	4180	4585	5349	4151	5620	5166	4632	2803.67	866.667	4695	1217	5139.33	2133.67	97.94	116.35	189.6	91.02	37.95	80.07	182.01	231.59	167.13	84.16	83.53	80.14	231.09	198.97	181.01	160.6	178.21	80.53	134.63	69.68	193.577	82.61	203.69	139.78	no|up
ZX.01G0031690	48	71	48	36	85	100	18	37	70	23	39	112	31	23	39	16	10	27	58	55.6667	31	73.6667	17.6667	41.6667	0.76	1.21	3.2	2.18	3.55	2.78	0.77	0.62	0.99	1.63	3.78	3.87	0.41	0.24	0.66	0.89	1.27	3.2	1.72333	2.83667	0.793333	3.09333	0.436667	1.78667	no|down
ZX.01G0031780	37	25	13	1	7	4	6	4	2	0	0	0	0	0	0	0	0	0	0	25	0	4	0	4	0	0	0	4.99	3.74	2.26	0	0	0	0.13	0.92	0.46	0	0	0	0.88	0.42	0.27	0	3.66333	0	0.503333	0	0.523333	yes|down
ZX.01G0031800	51.01	46	76	56	76.03	55	51	26.02	21.01	1	2	5	18	21	3	3	0	0	2.6667	57.67	14	62.3433	1	32.6767	0.1	0.19	0.42	6.95	6.96	13.35	1.35	1.72	0.23	7.58	10.14	6.39	0.23	0	0	7.53	2.73	2.89	0.236667	9.08667	1.1	8.03667	0.076667	4.38333	yes|down
ZX.01G0031810	1004.74	476.18	658.69	914.95	682.41	1014.44	1611.48	873.26	846.61	124.42	160.33	105.19	51.9	69.95	79.54	36.51	60.16	126.91	129.98	713.203	67.13	870.6	74.5267	1110.45	12.13	15.69	9.29	133.97	70.93	119.38	3.85	5.4	6.09	119.91	89.24	115.79	2.55	4.49	9.09	239.53	88.56	116.07	12.37	108.093	5.11333	108.313	5.37667	148.053	yes|down
ZX.01G0031820	0	0	0	1	1	0	0	0	0	43	57	49	196	168	172	227	314	388.12	49.6667	0	178.667	0.6667	309.707	0	1.06	1.31	1.04	0	0	0	3.63	3.39	3.25	0.03	0.03	3.97	4.37	5.66	9.01	0	0	0	1.13667	0	3.42333	1.34333	6.34667	0	yes|up
ZX.01G0031850	0	0	0	0	2	0	0	0	0	0	10	7	6	13	5	4	13	18	5.6667	0	8	0.6667	11.6667	0	0	22.02	13.89	0	0	0	12.17	31.1	8.02	0	6.74	0	7.88	23.28	29.96	0	0	0	11.97	0	17.0967	2.24667	20.3733	0	no|up
ZX.01G0031870	203.88	525.81	219.9	141.87	125.08	218.35	85.8	108.11	120.56	46.18	246.57	133.19	64.77	99.4	99.94	58.58	71.72	108.55	141.98	316.53	88.0367	161.767	79.6167	104.823	26.58	120.5	60.98	69.45	205.67	100.8	29.38	46.44	39.54	47.81	41.52	63.32	20.83	24.46	36.02	31.39	29.47	42.21	69.3533	125.307	38.4533	50.8833	27.1033	34.3567	no|up
ZX.01G0031880	1018.52	1140.64	842.16	547.04	402.96	527.08	293.25	375.09	260.87	3661.72	6629.16	5344.21	2052.94	2695.2	2652.31	838.47	1172.19	1803.44	5211.7	1000.44	2466.82	492.36	1271.37	309.737	230.6	393.54	291.6	88.76	109.71	93.97	98.24	140.77	128.46	47.42	34.33	39.12	41.52	54.37	84.79	27.75	24.85	22.89	305.247	97.48	122.49	40.29	60.2267	25.1633	yes|up
ZX.01G0031950	4	1	0	1	1	6	2	3	7	5	7	0	35	14	35	21	19	25	4	1.6667	28	2.6667	21.6667	4	0.63	0.83	0	0.7	0.2	0	3.38	1.48	3.38	0.17	0.17	0.9	2.09	1.77	2.34	0.38	0.41	1.24	0.486667	0.3	2.74667	0.413333	2.06667	0.676667	no|up
ZX.01G0032060	13	4	2	0	8	0	0	6	0	45	81	122	26	23	14	7	16	8	82.6667	6.3333	21	2.6667	10.3333	2	3.42	5.82	8.04	1.37	0.47	0.27	1.51	1.46	0.82	0	0.82	0	0.42	0.9	0.45	0	0.48	0	5.76	0.703333	1.26333	0.273333	0.59	0.16	yes|up
ZX.01G0032080	3964.16	1901.68	2737.22	5	4.75	8	0	0	4.95	10368.5	5957.95	10123.4	35.38	40	45.34	37	55	42	8816.59	2867.69	40.24	5.9167	44.6667	1.65	840.79	426.94	696.8	745.68	417.35	635.37	2.87	2.13	3.23	0.44	0.63	0.61	1.87	2.6	2.01	0.12	0.46	0.75	654.843	599.467	2.74333	0.56	2.16	0.443333	no|up
ZX.01G0032120	82.6	53.03	87.68	0	7.45	0	7.68	2.77	6.03	280.33	433.17	449.07	30.66	56.87	41	49	47.39	45.49	387.523	74.4367	42.8433	2.4833	47.2933	5.4933	17.81	19.76	22.52	13.97	9.13	17.22	1.99	1.95	1.13	0.98	0.71	0.78	1.37	1.61	2.08	1.71	0.61	0.89	20.03	13.44	1.69	0.823333	1.68667	1.07	no|up
ZX.01G0032170	0.01	0	1.89	0.9	0	0	0	0	0	147.08	108.18	123.12	63.02	69.54	116.29	90.25	91.38	67.67	126.127	0.6333	82.95	0.3	83.1	0	38.94	24.02	28.65	1.13	0	0.56	7.9	9.58	14.46	0.2	0	0	11.6	10.99	8.18	3.11	0	5.57	30.5367	0.563333	10.6467	0.066667	10.2567	2.89333	yes|up
ZX.01G0032180	73.45	15.75	0	19.35	5.77	52.05	32.57	31.66	9.29	57.08	28.93	59.29	0	31.41	33.42	31.12	0	16.03	48.4333	29.7333	21.61	25.7233	15.7167	24.5067	5.34	3.76	4.21	8.84	6.85	9.27	1.64	1.03	2.44	4.97	4.24	2.65	1.84	1.51	1.4	5.88	3.17	2.6	4.43667	8.32	1.70333	3.95333	1.58333	3.88333	yes|down
ZX.01G0032210	123.98	79.27	128.73	252.46	303.7	220.4	366.17	156.79	285.75	96.02	122.73	101.16	58.53	35.54	27.27	16.94	56.15	11.97	106.637	110.66	40.4467	258.853	28.3533	269.57	3.34	5.68	3.76	13.83	15.29	14.76	7.7	9.06	8.99	40.86	32.58	34.23	5.55	7.54	5.97	44.11	30.44	45.03	4.26	14.6267	8.58333	35.89	6.35333	39.86	yes|down
ZX.01G0032290	927	577	595	13	12	12	13	6	6	4972	1505	2752	130	88	112	34	42	46	3076.33	699.667	110	12.3333	40.6667	8.3333	1086.78	314.26	520.28	285.38	200.86	241.36	22.25	16.61	18.79	3.96	3.62	3.16	5.94	6.86	7.51	4.3	1.49	1.88	640.44	242.533	19.2167	3.58	6.77	2.55667	yes|up
ZX.01G0032330	7.08	0	0	0	0	0	0	0	0	30.81	67.16	93.28	3.27	0	8.7	3.22	0	0	63.75	2.36	3.99	0	1.0733	0	5.99	14.19	7.78	2.26	1.45	1.5	2.82	2.94	3.09	1.43	1.44	1.22	1.82	1.94	1.93	1.68	0.88	0.52	9.32	1.73667	2.95	1.36333	1.89667	1.02667	yes|up
ZX.01G0032360	88	120	80	0	1	6	0	3	0	18	25	43	3	1	1	0	0	0	28.6667	96	1.6667	2.3333	0	1	7.71	10.36	15.92	54.05	85.7	66.43	1.04	0.39	0.33	0	0.61	3.18	0	0	0	0	1.59	0	11.33	68.7267	0.586667	1.26333	0	0.53	yes|down
ZX.01G0032410	167	164	91	46	35	38	68	59	59	166	59	71	72	89	97	61	140	113	98.6667	140.667	86	39.6667	104.667	62	22.96	7.74	8.5	32.24	35.35	22.81	7.68	10.41	10.31	8.81	6.61	6.26	6.68	14.36	11.67	14.18	8.91	11.53	13.0667	30.1333	9.46667	7.22667	10.9033	11.54	yes|down
ZX.01G0032440	185	144	183	42	30	47	9	18	12	667	922	866	134	74	120	129	85	90	818.333	170.667	109.333	39.6667	101.333	13	35.51	46.23	39.95	13.62	11.68	17.21	5.41	3.26	4.91	3.08	2.16	2.95	5.4	3.33	3.58	0.72	1	0.89	40.5633	14.17	4.52667	2.73	4.10333	0.87	yes|up
ZX.01G0032460	10	3	11	31	413	351	6	168	340	44	20	24	74	118	83	51	60	109	29.3333	8	91.6667	265	73.3333	171.333	2.93	1.26	1.39	0.92	0.31	1.3	3.75	6.53	4.25	2.84	37.25	27.58	2.67	2.95	5.42	0.6	11.8	31.59	1.86	0.843333	4.84333	22.5567	3.68	14.6633	no|up
ZX.01G0032510	0	0	0	0	12.18	18.59	23.08	18.73	40.93	7.19	4.61	5.31	78.36	25.72	29.59	81.72	80.87	92.06	5.7033	0	44.5567	10.2567	84.8833	27.58	7.77	5.07	4.77	2.09	0.73	1.55	13.44	7.7	5.52	2.19	3.6	3.62	28.82	28.76	21.17	18.05	16.02	29.72	5.87	1.45667	8.88667	3.13667	26.25	21.2633	yes|up
ZX.01G0032530	84	95	89	84	67	93	86	121	83	567	569	502	214	250	301	274	237	151	546	89.3333	255	81.3333	220.667	96.6667	92.49	88.25	70.86	19.18	24.31	26.51	27.04	34.71	37.71	19	14.98	18.14	35.5	28.73	18.39	21.17	21.81	19.21	83.8667	23.3333	33.1533	17.3733	27.54	20.73	yes|up
ZX.01G0032540	69.64	83.04	143.41	146	66.16	161.47	0	117.08	51.51	293.09	435.5	526.37	226.29	312	221.34	71.02	203	131.1	418.32	98.6967	253.21	124.543	135.04	56.1967	13.67	21.22	24.73	9.19	7.1	9.71	7.81	8.8	7.61	5.21	7.98	7.92	4.45	3.87	4.42	2.62	3.61	5.43	19.8733	8.66667	8.07333	7.03667	4.24667	3.88667	yes|up
ZX.01G0032590	42.6	84.31	30.97	140.3	117.83	150.54	149.78	157.31	164.05	863.66	1185.66	1078.18	1056.28	826.99	944.17	811.56	617.72	806.38	1042.5	52.6267	942.48	136.223	745.22	157.047	195.75	247.99	205.11	34.79	126.79	39.98	314.01	295.75	316.31	310.14	250.46	247.26	289.27	305.87	268.66	385.72	221.87	274.45	216.283	67.1867	308.69	269.287	287.933	294.013	yes|up
ZX.01G0032600	101	96	85	581	500	605	588	527.37	483	211	180.99	198	329	285	256	328	319	329.97	196.663	94	290	562	325.657	532.79	15.34	12.41	12.47	10.17	10.69	10.98	18.21	17.23	14.31	58.18	49.24	51.91	18.77	17.1	17.91	64.25	40.72	49.02	13.4067	10.6133	16.5833	53.11	17.9267	51.33	no|up
ZX.01G0032610	168	128	232	1823.42	1535.58	1951.8	1875.82	2358	1790.08	712.97	1328.32	1815	4929.13	3416.65	5064.58	6586.07	6807.29	6140.31	1285.43	176	4470.12	1770.27	6511.22	2007.97	22.97	40.03	50.14	7.38	6.18	12.98	119.38	90.61	125.19	79.91	66.27	73.43	165.29	160.32	146.66	90.41	77.92	79.41	37.7133	8.84667	111.727	73.2033	157.423	82.58	yes|up
ZX.01G0032620	21.41	45.62	11.88	24.14	14.62	20.64	11.74	8.65	7.22	12.06	28.52	28.24	48.26	52.91	65.56	23.66	15.22	14.57	22.94	26.3033	55.5767	19.8	17.8167	9.2033	13.77	14.12	9.82	16.24	26.52	15	14.91	17.03	16.94	9.95	9.71	9.68	7.2	6.62	6.32	10.07	10.08	6.81	12.57	19.2533	16.2933	9.78	6.71333	8.98667	no|down
ZX.01G0032640	89.52	152.62	40.97	19.71	0	49.22	35.81	8.35	14.94	0	0	0	0	0	0	0	0	0	0	94.37	0	22.9767	0	19.7	6.2	3.5	2.87	6.44	10.27	4.28	5.06	6.69	4.06	1.79	2.81	2.93	4.56	3.44	3.88	2.89	2.22	1.99	4.19	6.99667	5.27	2.51	3.96	2.36667	no|down
ZX.01G0032650	7	0	0	0	0	0	0	0	0	14.85	25.85	50.11	144.82	164.23	104.76	152	71.59	99.92	30.27	2.3333	137.937	0	107.837	0	2.88	4.68	5.04	0.77	0.37	0.29	11.23	11.99	9.38	0.89	0.33	0.57	9.51	7.42	6.35	0.97	0.56	0.56	4.2	0.476667	10.8667	0.596667	7.76	0.696667	yes|up
ZX.01G0032660	13.1	20.05	9.59	75.17	40.86	31.52	126.74	33.21	32.96	0	0	0	0	18.16	0	21.9	28.67	9.92	0	14.2467	6.0533	49.1833	20.1633	64.3033	19.84	21.55	19.01	49.89	45.47	55.03	26.36	26.65	28.25	61.52	46.04	46.47	24.28	24.2	27.78	56.94	38.24	46.17	20.1333	50.13	27.0867	51.3433	25.42	47.1167	yes|down
ZX.01G0032670	300.94	413.65	294.7	778.6	894.34	981.1	738.34	812.25	1114.76	1295.5	1387.73	1320.59	2921.5	3321.43	3432.07	2682.06	3379.92	4101.81	1334.61	336.43	3225	884.68	3387.93	888.45	100.21	104.29	88.56	32.74	49.98	41.87	210.58	259.67	250.65	100.61	118.66	115.41	183.32	224.82	268.79	100	74.48	134.91	97.6867	41.53	240.3	111.56	225.643	103.13	yes|up
ZX.01G0032750	870.51	634.02	666.68	1466.8	1211.14	1415.57	1390.21	1487.13	1138.32	764.34	791.13	903.35	864.26	848.33	944.45	631.16	699.76	730.43	819.607	723.737	885.68	1364.5	687.117	1338.55	42.45	43.77	40.72	60.94	66.75	57.36	43.51	44.54	41.27	102.82	101.82	89.43	34.19	34.32	36.69	113.08	75.84	86.94	42.3133	61.6833	43.1067	98.0233	35.0667	91.9533	no|down
ZX.01G0032790	1	2	1	0	3	0	0	1	4	11	26	51	14	8	9	12	5	3	29.3333	1.3333	10.3333	1	6.6667	1.6667	0.61	1.35	2.44	0.08	0.17	0.1	0.59	0.37	0.38	0	0.22	0	0.52	0.2	0.12	0	0.06	0.31	1.46667	0.116667	0.446667	0.073333	0.28	0.123333	yes|up
ZX.01G0032800	0	0	0	0	0	0	22.08	4.02	9.4	12.08	60.07	60.43	130.76	0	11.59	40.6	89.08	23.43	44.1933	0	47.45	0	51.0367	11.8333	1.21	5.7	5.25	0	0	0	10.04	0	0.89	0	0	0	3.22	6.61	1.76	3.33	0.43	1.32	4.05333	0	3.64333	0	3.86333	1.69333	yes|up
ZX.01G0032820	282	248	274	53	73	74	29	53	70	288	497	550	153	144	136	180	205	235	445	268	144.333	66.6667	206.667	50.6667	9.83	15.94	16.26	13.27	12.82	16.42	3.94	4.04	3.57	2.48	3.36	2.96	4.82	5.14	5.99	1.48	1.88	3.31	14.01	14.17	3.85	2.93333	5.31667	2.22333	no|down
ZX.01G0032850	17	9	0	11.81	4.29	30	0	42	0	64	126	150	83	33.85	55	78	63	65	113.333	8.6667	57.2833	15.3667	68.6667	14	3.15	5.83	6.39	1.15	0.67	2.09	3.09	2.16	2.08	1.4	1.67	1.73	3.01	2.28	2.39	1.07	2.16	0.86	5.12333	1.30333	2.44333	1.6	2.56	1.36333	yes|up
ZX.01G0032880	40.73	72.85	71.86	58.15	56.69	112.01	57	56.74	50.08	1102.92	1373.87	1280.04	147.45	105.86	155.97	120.96	130.86	207.17	1252.28	61.8133	136.427	75.6167	152.997	54.6067	121.05	110.91	101.38	5.72	6	6.86	6.63	6.09	6.84	5.97	6.97	7.94	5.82	6.06	9.43	4.38	4.01	9.8	111.113	6.19333	6.52	6.96	7.10333	6.06333	yes|up
ZX.01G0032930	54.67	22.73	34.84	11.33	217.77	222.94	25.43	148.32	230.74	42.69	70.24	157.53	93.3	106.07	105.34	105.62	135.27	136.3	90.1533	37.4133	101.57	150.68	125.73	134.83	3	4.77	6.16	44.13	29.69	44.23	2.73	3.53	3.14	0.63	13.61	12.52	3.31	3.98	3.94	1.48	6.59	14.16	4.64333	39.35	3.13333	8.92	3.74333	7.41	yes|down
ZX.01G0032990	55	31	38	353	242	228	230	494	335	101	96	97	223	302	280	310	211	205	98	41.3333	268.333	274.333	242	353	6.55	5.87	5.45	4.94	3.07	4.37	10.99	16.25	13.96	31.51	21.24	17.43	15.81	10.08	9.92	22.41	33.74	30.28	5.95667	4.12667	13.7333	23.3933	11.9367	28.81	no|up
ZX.01G0033000	236	160	211	150	120	102	52	187	89	1134	664	846	293	265	226	271	105	22	881.333	202.333	261.333	124	132.667	109.333	90.49	50.02	58.48	26.11	19.59	29.98	17.82	17.61	13.87	16.49	12.98	9.62	17.03	6.18	1.31	6.24	15.83	9.93	66.33	25.2267	16.4333	13.03	8.17333	10.6667	yes|up
ZX.01G0033050	236.65	232.4	153.44	242.93	252.84	283.52	219.2	272.49	278.34	1111.01	1135.95	934.19	1170.91	1178.66	1266.05	1048.39	1335.01	1445.48	1060.38	207.497	1205.21	259.763	1276.29	256.677	61.57	59.36	44.78	18.19	19.63	15.19	49.28	54.06	54.03	18.45	19.06	18.8	45.79	54.58	59.89	18.26	16.11	21.56	55.2367	17.67	52.4567	18.77	53.42	18.6433	yes|up
ZX.01G0033060	23.54	16.84	22.31	28.2	33.05	46.39	33.8	34.96	41.62	3.71	17.47	53.22	20.35	20.38	28.91	17.45	21.19	15.1	24.8	20.8967	23.2133	35.88	17.9133	36.7933	1.41	2.04	5.15	3.55	2.74	4.21	1.64	1.86	2.34	4.29	4.73	5.79	1.5	1.65	1.19	5.35	3.95	6.34	2.86667	3.5	1.94667	4.93667	1.44667	5.21333	no|down
ZX.01G0033090	253.34	50.75	102.24	59.8	34.84	54.05	33.93	36.65	28.84	10.99	2.7	5.5	0	4.41	15	2.88	0	16.04	6.3967	135.443	6.47	49.5633	6.3067	33.14	0.5	0.3	0.29	8.3	3.92	5.16	0.08	0.47	0.21	2.42	2.02	2.27	0.15	0.13	0.26	1.04	1.08	1.8	0.363333	5.79333	0.253333	2.23667	0.18	1.30667	yes|down
ZX.01G0033100	857	235	440	437	521	492	1069	1073	711	479	77	143	122	122	125	65	87	85	233	510.667	123	483.333	79	951	18.71	2.83	4.84	46.2	13.93	30.24	3.61	3.93	3.76	23.45	27.45	22.57	1.99	2.5	2.48	62.68	43.61	38.54	8.79333	30.1233	3.76667	24.49	2.32333	48.2767	no|down
ZX.01G0033130	93.11	20.56	49.27	8	8.37	0	0	34.11	15.71	585.87	234.57	611.22	77.67	112.9	112.4	121.02	183.63	105.57	477.22	54.3133	100.99	5.4567	136.74	16.6067	22.54	10.42	20.23	7.2	1.52	7.09	4.76	3.16	2.57	0.27	1.04	0.46	6.81	4.6	2.59	0.23	2.8	1.59	17.73	5.27	3.49667	0.59	4.66667	1.54	yes|up
ZX.01G0033150	24	15	10	38.59	32.22	36.11	19	40.49	33.86	51	79.7	129	93.3	58.2	73.19	74.2	61.58	76.67	86.5667	16.3333	74.8967	35.64	70.8167	31.1167	2.53	4.09	5.54	1.64	1.13	0.87	4.52	4.77	3.44	2.83	2.97	2.24	3.75	3.12	3.5	1.41	2.26	2.6	4.05333	1.21333	4.24333	2.68	3.45667	2.09	yes|up
ZX.01G0033270	0	0	1	34.21	0	9.19	0	87.66	0	0	24.1	0	15.3	132	45.19	132.52	303.62	243.95	8.0333	0.3333	64.1633	14.4667	226.697	29.22	3.36	0.74	2.67	0	0	0.06	7.14	3.53	2.83	1.7	1.83	3.97	25.36	33.91	25.17	41.72	27.51	35.2	2.25667	0.02	4.5	2.5	28.1467	34.81	yes|up
ZX.01G0033320	0	0	0	0	0	0	0	0	0	6.81	0	0	2.25	0	0	51	0	7.28	2.27	0	0.75	0	19.4267	0	4.63	3.01	4.48	2.24	1.95	2.04	13.68	10.36	10.21	2.83	2.63	1.57	25.15	17.47	15.15	3.29	14.69	4.31	4.04	2.07667	11.4167	2.34333	19.2567	7.43	no|up
ZX.01G0033330	2485.55	1564.49	1709.14	3125.43	2921.48	3224.56	2531.69	1513.77	2158.19	3305.56	2884.06	3297.02	1540.16	2164.1	2215.4	185.69	968.33	1359.95	3162.21	1919.73	1973.22	3090.49	837.99	2067.88	31.7	25.48	28.7	31.78	21.28	27.3	12.26	18.18	17.16	38.89	35.93	34.41	7.84	8.76	11.13	34.61	14.6	26.91	28.6267	26.7867	15.8667	36.41	9.24333	25.3733	no|down
ZX.01G0033340	0	0	0	0	0	0	0	0	0	547.5	686.81	618.05	422.51	475.97	499.05	314.1	443.95	484.82	617.453	0	465.843	0	414.29	0	33.02	30.24	27.6	63.7	49.43	60.83	15.22	19.5	20.32	73.61	69.88	57.98	12.33	16.96	18.16	81.54	45.73	55.74	30.2867	57.9867	18.3467	67.1567	15.8167	61.0033	yes|down
ZX.01G0033350	141.45	97.74	114.43	180.94	198	177.38	227	178.35	127.08	444.68	412.05	461.84	214.03	207.69	239.03	269.59	262.57	249.92	439.523	117.873	220.25	185.44	260.693	177.477	47.66	45.63	49.06	21.87	18.81	21.96	21.34	22.05	22.3	27.6	28.67	24.48	23.15	23.48	23.12	39.57	21.95	21.42	47.45	20.88	21.8967	26.9167	23.25	27.6467	yes|up
ZX.01G0033360	13	16	16	18	15	7	14	8	10	23	19	11	6	3	5	2	3	2	17.6667	15	4.6667	13.3333	2.3333	10.6667	2.92	2.28	1.21	2.3	3.15	3.66	0.59	0.32	0.49	3.16	2.59	1.06	0.2	0.28	0.19	2.67	1.1	1.79	2.13667	3.03667	0.466667	2.27	0.223333	1.85333	no|down
ZX.01G0033370	11.16	10	6	2	1	0	0	2	2	42.38	69.01	102	14.33	5	7.65	5.6	4	5	71.13	9.0533	8.9933	1	4.8667	1.3333	1.95	3.61	3.56	0.73	0.61	0.43	0.59	0.17	0.35	0.11	0.05	0.15	0.29	0.12	0.15	0	0.08	0.11	3.04	0.59	0.37	0.103333	0.186667	0.063333	yes|up
ZX.01G0033420	4	2	0	0	154	132	0	41	69	0	0	1	0	0	0	0	0	0	0.3333	2	0	95.3333	0	36.6667	0	0	0.09	0.6	0.33	0	0	0	0	0	22.48	16.8	0	0	0	0	4.73	10.4	0.03	0.31	0	13.0933	0	5.04333	no|down
ZX.01G0033440	13.36	17.86	48.33	50	37.96	20.94	50.97	46.18	34.27	145.37	176.89	118.06	193.99	241	216.41	217.45	147.53	206.22	146.773	26.5167	217.133	36.3	190.4	43.8067	6.17	12.81	4.34	0.78	1.15	9.32	6.23	8.44	7.06	2.92	2.17	1.04	7.24	4.6	6.53	3.25	2.04	2.02	7.77333	3.75	7.24333	2.04333	6.12333	2.43667	yes|up
ZX.01G0033450	68.64	46.14	12.67	52	37.04	54.06	48.03	51.82	69.73	17.63	17.11	28.94	33.01	0	61.59	8.55	80.47	29.78	21.2267	42.4833	31.5333	47.7	39.6	56.5267	1.13	1.03	1.6	6.07	4.5	1.44	1.6	0	3.03	4.57	3.2	4.07	0.43	3.79	1.42	4.61	3.49	6.21	1.25333	4.00333	1.54333	3.94667	1.88	4.77	yes|down
ZX.01G0033460	97	79	59	116	109	116	150	140	128	208	238	216	474.46	495.73	514.98	446	359	478.98	220.667	78.3333	495.057	113.667	427.993	139.333	11.18	12.05	10.06	7.21	6.47	5.61	20.17	22.23	22.3	8.58	7.92	7.34	18.84	14.2	19.71	12.11	7.89	9.57	11.0967	6.43	21.5667	7.94667	17.5833	9.85667	no|up
ZX.01G0033480	1	0	0	0	0	0	0	0	0	15	18	12	2	1	4	1	3	1	15	0.3333	2.3333	0	1.6667	0	0.6	0.67	0.41	0.05	0	0	0.06	0.03	0.12	0	0	0	0.03	0.09	0.03	0	0	0	0.56	0.016667	0.07	0	0.05	0	yes|up
ZX.01G0033500	870.02	908.99	673	918.76	1040.81	1250.9	680.99	945	974	1558.74	1865.89	1723	3277.59	3304.28	3977.28	1571.5	1829.98	2225.99	1715.88	817.337	3519.72	1070.16	1875.82	866.663	192.3	218.07	183.81	149.69	174.19	149.59	311.17	344.24	376.95	156.51	175.19	184.07	153.57	167.67	204.76	127.06	126.14	169.04	198.06	157.823	344.12	171.923	175.333	140.747	no|up
ZX.01G0033530	7.63	40.79	0	30.81	12.38	14.62	14.42	30.69	32.73	0	29.91	39.6	59.52	40.06	34.8	25.07	52.13	47.65	23.17	16.14	44.7933	19.27	41.6167	25.9467	6.75	9.27	5.68	12.21	21.49	13.15	12.95	14.36	14.02	7.98	7.97	11.38	15.61	9.27	13.2	10.83	8.74	12.74	7.23333	15.6167	13.7767	9.11	12.6933	10.77	yes|down
ZX.01G0033580	114.36	123.16	93.43	115.23	145.22	144.81	174.61	150.12	105.68	11.63	12.95	4.45	0	8.56	13.07	6.12	9.26	0	9.6767	110.317	7.21	135.087	5.1267	143.47	0.45	0.47	0.15	6.09	7.21	6.34	0.32	0.27	0.39	6.11	7.56	6.56	0.19	0.26	0	10.11	6.02	5.66	0.356667	6.54667	0.326667	6.74333	0.15	7.26333	yes|down
ZX.01G0033650	2	2	2	4	8	9	1	6	6	7	21	33	12	17	9	2	4	11	20.3333	2	12.6667	7	5.6667	4.3333	0.44	1.24	1.79	0.17	0.19	0.22	0.57	0.88	0.43	0.34	0.68	0.66	0.1	0.18	0.51	0.09	0.39	0.52	1.15667	0.193333	0.626667	0.56	0.263333	0.333333	yes|up
ZX.01G0033690	62.45	34.33	43.03	36.25	33.63	33.29	30.4	34.3	17.76	11.4	17.15	23.73	7.76	23.38	12.54	18	10	19.29	17.4267	46.6033	14.56	34.39	15.7633	27.4867	1.31	1.31	1.37	5.46	3.78	5.15	0.77	1.26	0.74	4.22	3.67	2.78	0.86	0.45	1.17	3.97	2.6	2.67	1.33	4.79667	0.923333	3.55667	0.826667	3.08	yes|down
ZX.01G0033700	192.49	191.76	170.32	127.96	121.15	95.78	138.15	119.32	92.83	17.07	43.37	21.83	28.82	28.9	31.39	25.84	31.05	51.04	27.4233	184.857	29.7033	114.963	35.9767	116.767	24.36	33.95	28.18	20.62	19.23	23.36	26.42	25.17	33.07	13.89	14.05	11.02	21.78	22.84	21.4	16	10.15	11.72	28.83	21.07	28.22	12.9867	22.0067	12.6233	no|up
ZX.01G0033720	5	0	1	3	4	3	8.02	5.22	4	17.96	11	4	27.2	13.07	37.44	5.13	44.26	73.61	10.9867	2	25.9033	3.3333	41	5.7467	0.8	0.43	0.14	0.29	0	0.07	0.96	0.71	1.55	0.17	0.23	0.15	0.2	1.66	2.68	0.64	0.27	0.23	0.456667	0.12	1.07333	0.183333	1.51333	0.38	no|up
ZX.01G0033740	6.62	0	8.8	74.27	67.47	49.67	40.83	42.97	43.55	114.84	148.93	172.52	113.62	181.85	165.85	206.66	165.43	167.3	145.43	5.14	153.773	63.8033	179.797	42.45	18.62	16.81	17.95	9.57	4.88	9.09	6.21	6.71	5.32	5.71	6.45	5.69	7.79	7.43	6.34	5.46	4.35	5.46	17.7933	7.84667	6.08	5.95	7.18667	5.09	yes|up
ZX.01G0033780	10.12	47.58	56.33	29.06	26.8	48.66	4.62	17.3	22.15	18.67	7	43	209.34	156.48	224.44	196.36	135	125	22.89	38.01	196.753	34.84	152.12	14.69	1.67	0.37	2.08	4.52	9.98	12.49	10.05	8.69	14.36	8.03	5.59	8.22	9.52	5.54	5.2	2.86	4.2	4.09	1.37333	8.99667	11.0333	7.28	6.75333	3.71667	yes|down
ZX.01G0033800	121.1	95.53	96.61	132.37	150.68	184.14	125.56	127.24	88.94	37.76	48.65	56.14	63.73	57.41	52.71	68.53	84.45	54.78	47.5167	104.413	57.95	155.73	69.2533	113.913	5.58	4.38	3.43	9.19	11.28	12.97	5.33	6.89	6.23	14.5	14.73	14.54	5.83	4.8	6.09	16.13	10.32	14.87	4.46333	11.1467	6.15	14.59	5.57333	13.7733	yes|down
ZX.01G0033850	627	229	362.62	32	39	38	167	180	120	3641.04	687.08	1495.78	172	119	122	129	142	138	1941.3	406.207	137.667	36.3333	136.333	155.667	311.82	55.58	110.96	74.51	30.14	55.4	11.24	8.5	8.03	3.78	4.53	3.85	8.71	8.97	8.82	21.51	16.4	14.38	159.453	53.35	9.25667	4.05333	8.83333	17.43	no|up
ZX.01G0033860	0	0	9.38	0	0	0	0	0	0	104.89	38.92	4.22	0	0	0	0	0	0	49.3433	3.1267	0	0	0	0	7.2	2.78	0.68	1	1.74	3.91	0	0	0	0.03	0.26	0.33	0	0	0.16	0.15	0.47	0.13	3.55333	2.21667	0	0.206667	0.053333	0.25	no|up
ZX.01G0033880	36.24	26.16	0	22.42	10.63	38.1	10.11	14.68	47.88	0	0	0	0	0	0	0	0	0	0	20.8	0	23.7167	0	24.2233	0.32	0	0.27	7.88	9.36	9	0	0	0	11.27	11.04	10.64	0	0	0	5.27	4.1	7.72	0.196667	8.74667	0	10.9833	0	5.69667	yes|down
ZX.01G0033920	9	17	6	15	7	11	12	31	16	56	103	125	144	163	116	167	171	186	94.6667	10.6667	141	11	174.667	19.6667	4.16	7.22	8.04	0.93	1.93	0.79	8.14	10.07	6.62	1.53	0.7	0.96	9.76	9.36	10.31	1.34	2.44	1.66	6.47333	1.21667	8.27667	1.06333	9.81	1.81333	yes|up
ZX.01G0033960	153.23	186.93	133.72	148.14	161.37	231.01	176.43	195.48	131.45	107.26	120.78	56.46	227.77	164.87	161.72	91.05	126.38	195.25	94.8333	157.96	184.787	180.173	137.56	167.787	5.91	6.27	2.7	11.68	15.71	13.03	9.53	7.52	6.86	11.23	12.02	14.99	3.94	5.13	8.04	14.61	11.3	10.08	4.96	13.4733	7.97	12.7467	5.70333	11.9967	yes|down
ZX.01G0033970	98.09	198.68	149.3	0	0	0	0	0	0	41.5	56.74	46.55	0	0	0	0	0	0	48.2633	148.69	0	0	0	0	3.38	4.36	3.29	11.08	24.85	21.67	0	0	0	0	0	0	0	0	0	0	0	0	3.67667	19.2	0	0	0	0	yes|down
ZX.01G0034060	32.38	22.33	17.32	6.98	57.76	36.78	0	13.34	16.66	0	10.85	2.11	3.46	12.08	18.85	0	0	0	4.32	24.01	11.4633	33.84	0	10	0.41	0.95	1.22	8.21	9.89	7.79	0.69	1.25	1.15	4.04	8.97	5.7	0.23	0.44	0.25	1.23	1.52	3.59	0.86	8.63	1.03	6.23667	0.306667	2.11333	yes|down
ZX.01G0034070	1092	710	801	235	213	236	233	253	216	2011	1459	2209	263	245	268	140	186	174	1893	867.667	258.667	228	166.667	234	36.53	24.89	34.79	27.31	19.47	25.44	3.6	3.65	3.75	5.86	5.21	5.02	1.99	2.48	2.36	6.35	4.73	5.42	32.07	24.0733	3.66667	5.36333	2.27667	5.5	no|up
ZX.01G0034110	111.54	36.7	85.43	372.23	236.92	343.92	416.2	405.17	288.02	3.41	0	0	25	20.35	9.73	0	4.89	5.91	1.1367	77.89	18.36	317.69	3.6	369.797	0.09	0.07	0	6.08	4.49	6.86	0.52	0.81	0.71	23.21	16.31	19.04	0.6	1.26	0.8	30.28	17.8	14.49	0.053333	5.81	0.68	19.52	0.886667	20.8567	yes|down
ZX.01G0034120	94.28	120.42	69	52	43	63	26	44	47.32	230.75	181.64	194.85	142.28	132.25	182.94	105.1	75.36	111.4	202.413	94.5667	152.49	52.6667	97.2867	39.1067	12.85	9.5	8.7	6.33	8.85	5.57	6.93	6.79	7.37	3.27	2.66	3.39	4.47	3.75	4.63	1.79	2.1	3.18	10.35	6.91667	7.03	3.10667	4.28333	2.35667	no|up
ZX.01G0034130	80	42	52	19	17	30	19	13	20	655	114	155	64	86	52	49	56	54	308	58	67.3333	22	53	17.3333	36.95	6.06	7.58	6.24	3.61	5.19	2.74	4.02	2.26	1.47	1.3	1.99	2.17	2.33	2.27	1.61	0.77	1.57	16.8633	5.01333	3.00667	1.58667	2.25667	1.31667	yes|up
ZX.01G0034150	26	34	17	18	25	17	10	18	24	73	91	79	85	78	59.22	50	54	70	81	25.6667	74.0733	20	58	17.3333	16.06	19.13	15.04	8.06	11.92	6.95	14.65	14.83	10	5.52	7.6	4.51	8.79	8.88	11.5	3.33	4.5	7.57	16.7433	8.97667	13.16	5.87667	9.72333	5.13333	no|up
ZX.01G0034160	209.79	109.23	128.49	210.96	211.24	214.63	183.04	216.71	203.08	956.34	1024.29	987.89	702.15	710.02	784.98	604.9	564.99	626.79	989.507	149.17	732.383	212.277	598.893	200.943	8.52	8.56	7.63	3.4	3.04	3.86	4.7	5.17	5.38	2.58	2.53	2.24	4.21	3.69	4.17	2.44	1.98	2.5	8.23667	3.43333	5.08333	2.45	4.02333	2.30667	yes|up
ZX.01G0034170	26	25.78	23.83	2.5	9	0	9	0	9	50.74	99.16	29.5	7.78	5.51	7.17	2.8	21.81	25.23	59.8	25.2033	6.82	3.8333	16.6133	6	7.22	7.85	6.04	1.76	2.42	2.36	2.89	4.05	3.47	0.65	0.6	1	1.82	2.96	1.95	0.66	0.57	0.61	7.03667	2.18	3.47	0.75	2.24333	0.613333	yes|up
ZX.01G0034200	57	35	29	1	0	0	0	0	0	734	228	535	4	1	1	0	1	0	499	40.3333	2	0.3333	0.3333	0	260.78	78.14	164.33	28.89	20.46	19.75	1.14	0.32	0.27	0.5	0	0	0	0.27	0	0	0	0	167.75	23.0333	0.576667	0.166667	0.09	0	yes|up
ZX.01G0034210	19	26.03	14.34	8.53	5.19	0	5	2	4	56.4	50.23	71.6	15	17.17	11.65	17	5.52	7.11	59.41	19.79	14.6067	4.5733	9.8767	3.6667	11.76	12.66	14.34	4.91	5.11	4.47	3.52	3.96	3.94	2.19	1.93	1.63	3.23	1.91	2.52	1.71	0.93	1.28	12.92	4.83	3.80667	1.91667	2.55333	1.30667	yes|up
ZX.01G0034220	30.44	33.55	33.6	21.05	29.78	47.4	33.24	44.99	41.44	35.69	48.64	46.43	0	0	0	0	0	0	43.5867	32.53	0	32.7433	0	39.89	3.86	4.98	4.35	4.58	5.61	6.52	0	0	0	3.14	4.38	6.08	0	0	0	5.41	5.23	6.3	4.39667	5.57	0	4.53333	0	5.64667	no|down
ZX.01G0034230	8.56	6.45	7.4	146.95	220.22	200.65	105.76	303.01	191.56	48.31	67.36	110.57	3291.36	2927.28	3134.72	3210.11	3366.01	3130.54	75.4133	7.47	3117.79	189.273	3235.55	200.11	0.78	1.03	1.56	0.19	0.16	0.21	40.7	39.59	39.48	3.27	4.81	3.89	41.48	41.2	38.57	2.58	5.07	4.3	1.12333	0.186667	39.9233	3.99	40.4167	3.98333	yes|up
ZX.01G0034240	619	486	533	219	206.76	212.18	134	172	134	1518.61	2065.51	1961.31	450	367	423.66	521	448.96	480.64	1848.48	546	413.553	212.647	483.533	146.667	45.05	57.73	51.09	25.25	21.77	27.68	10.06	8.93	9.72	8.9	8.54	7.68	12.09	9.89	10.7	5.95	5.27	5.49	51.29	24.9	9.57	8.37333	10.8933	5.57	no|up
ZX.01G0034270	0	0	0	0	0	0	1	0	0	388	353	286	342	318	267	308	316	285	342.333	0	309	0	303	0.3333	26.56	22.79	16.96	0.18	0	0	17.81	18.08	14.05	0	0	0	16.59	15.94	14.56	0.1	0	0	22.1033	0.06	16.6467	0	15.6967	0.033333	yes|up
ZX.01G0034290	47.27	42.24	50.24	52.4	91.54	91.29	43.67	62.64	89.28	60.57	41.81	57.07	56.92	50.06	83.79	51.76	40.94	45.41	53.15	46.5833	63.59	78.41	46.0367	65.1967	3.15	2.37	3.03	4.37	3.01	4.22	2.35	2.17	3.15	3.84	6.72	5.53	1.91	1.83	1.8	3.89	3.68	7.23	2.85	3.86667	2.55667	5.36333	1.84667	4.93333	no|down
ZX.01G0034310	4	3	0	1	0	0	3	0	0	33	5	7	32	22	21	16	15	54	15	2.3333	25	0.3333	28.3333	1	3.9	0.56	0.72	0.66	0.55	0	2.91	2.19	1.91	0.16	0	0	1.5	1.31	4.98	0.53	0	0	1.72667	0.403333	2.33667	0.053333	2.59667	0.176667	no|up
ZX.01G0034340	1	1	2	0	3	2	0	6	0	58	56	119	108	60	86	156	137	91	77.6667	1.3333	84.6667	1.6667	128	2	50.53	47.67	89.93	1.27	1.53	3.49	80	50.37	56.13	0	3.81	2.23	113.86	92.44	59.28	0	7.08	0	62.71	2.09667	62.1667	2.01333	88.5267	2.36	yes|up
ZX.01G0034360	428.1	403.03	337.46	537.26	610.35	665.45	1254.98	1328.88	812.31	333.41	472.73	426.99	687.04	717.34	696.58	573.74	559.8	725.45	411.043	389.53	700.32	604.353	619.663	1132.06	15.13	20.36	17.14	26.79	27.91	26.87	23.72	26.8	24.48	33.25	36.99	35.17	20.68	18.77	24.38	84.65	62.21	50.81	17.5433	27.19	25	35.1367	21.2767	65.89	no|down
ZX.01G0034370	38.14	42	21.59	86.62	78.63	57.68	75.83	40.17	55.49	11.01	18.58	13.24	14.2	0	11.89	7.23	11.73	2.33	14.2767	33.91	8.6967	74.31	7.0967	57.1633	0.84	0.62	1.31	2.2	3.71	4.37	2.65	1.76	2.91	5.47	6.49	6.3	10.33	12.9	10.22	3.44	3.38	4.55	0.923333	3.42667	2.44	6.08667	11.15	3.79	yes|down
ZX.01G0034390	8.32	5.91	0	14.39	46.75	12.51	0	10.25	21.58	95.4	293.02	189.31	113.45	105.58	157.69	84.89	92.65	141.83	192.577	4.7433	125.573	24.55	106.457	10.61	19.48	24.61	26.97	7.86	6.92	8.19	15.19	15.86	15.42	5.36	5.79	5.79	14.33	13.56	13.42	4.77	5.69	5.39	23.6867	7.65667	15.49	5.64667	13.77	5.28333	yes|up
ZX.01G0034450	6.22	7.21	7.59	8.25	0	0	0	11.07	6.04	0	0	0	0	0	5.77	0	0	0	0	7.0067	1.9233	2.75	0	5.7033	376.96	296.28	341.35	124.13	146.36	132.66	837.69	814.07	772.52	365.93	356.55	381.53	732.07	664.52	581.85	388.67	401.47	464.25	338.197	134.383	808.093	368.003	659.48	418.13	yes|up
ZX.01G0034500	48	2	19	0	8	2	3	1	8	202	125	231	280	175	216	141	296	171	186	23	223.667	3.3333	202.667	4	19.52	11.42	19.34	6.44	0.3	3.29	20.7	14.15	16.05	0	1.05	0.23	10.75	21.13	12.34	0.44	0.1	1.08	16.76	3.34333	16.9667	0.426667	14.74	0.54	yes|up
ZX.01G0034510	0	0	88	0	0	44.68	0	0	0	45	37.42	58.71	0	35.24	0	37.26	0	0	47.0433	29.3333	11.7467	14.8933	12.42	0	0.83	1.51	3.42	2.88	1.42	2.86	0.7	0.98	0.6	1.86	2.63	2.01	0.95	0.62	0.58	2.6	1.99	2.61	1.92	2.38667	0.76	2.16667	0.716667	2.4	no|down
ZX.01G0034590	6097.16	4410.29	3151.57	2365.18	2226.39	2030.53	1419.62	1603.11	1258.51	8722.67	8124.01	7621.76	9651.95	10915	8625.65	4959.55	5738.79	6945.52	8156.15	4553.01	9730.86	2207.37	5881.29	1427.08	346.31	276.16	266.58	278	224.02	267.26	273.76	257.72	302.15	137.7	135.68	139.05	186.8	190.56	232.06	109.96	71.13	93.1	296.35	256.427	277.877	137.477	203.14	91.3967	no|up
ZX.01G0034610	343.22	479.5	295.17	380.94	204.96	241.22	432.79	334.36	259.82	566.57	271.5	333.69	212.08	206.11	271.94	173.65	214.27	199.08	390.587	372.63	230.043	275.707	195.667	342.323	99.88	45.56	50.9	84.82	133.11	95.38	29.04	31.04	36.81	93.22	49.61	50.96	24.34	28.11	26.2	115.2	65.56	65.13	65.4467	104.437	32.2967	64.5967	26.2167	81.9633	no|down
ZX.01G0034620	239.56	151.62	101.96	3.61	37.78	31.76	9.15	29.7	56.83	66.94	73.4	28.36	0	0	0	0	0	0	56.2333	164.38	0	24.3833	0	31.8933	3.46	3.72	1.88	12.48	8.72	7.05	0.11	0.35	0.33	2.02	3.05	2.42	0.11	0.26	0.2	4.72	2.92	4.8	3.02	9.41667	0.263333	2.49667	0.19	4.14667	yes|down
ZX.01G0034640	1472.48	1470.02	1332.67	1084.91	866.59	1114.05	1229.94	1178.83	836.76	1964.68	2189.05	2174.27	845.01	733.88	797.41	886.94	1048.98	930.44	2109.33	1425.06	792.1	1021.85	955.453	1081.84	42.07	43.74	40.03	43.3	47.92	50.25	13.75	13.21	13.38	31.66	24.76	27.5	15.34	17.24	15.03	39.23	25.86	24.76	41.9467	47.1567	13.4467	27.9733	15.87	29.95	no|down
ZX.01G0034650	0	0	4.31	0	0	0	0	0	0	10.29	0	2.3	12.5	4.75	9.75	19.2	15.11	4.79	4.1967	1.4367	9	0	13.0333	0	1.09	0	0.21	0	0	0.82	1.02	0.42	0.79	0	0	0	1.61	1.18	0.38	0	0	0	0.433333	0.273333	0.743333	0	1.05667	0	no|up
ZX.01G0034660	21	12	38	7	26	16	6.99	6	9	28	34	16	74	60	69	89	70	65	26	23.6667	67.6667	16.3333	74.6667	7.33	1.23	1.37	0.59	1.24	0.79	2.86	2.4	2.13	2.27	0.41	1.5	0.8	2.99	2.2	2.08	0.45	0.29	0.56	1.06333	1.63	2.26667	0.903333	2.42333	0.433333	no|down
ZX.01G0034670	21	8.73	26.84	6	7	15	13.17	15.11	7.7	21.31	20.89	28.49	51.54	66.3	63.99	61.9	81.67	62.49	23.5633	18.8567	60.61	9.3333	68.6867	11.9933	17.75	14.78	10.11	18.67	20.03	24.23	10.67	18.11	16.94	4.59	2.05	1.95	15.18	20.52	16.27	3.9	4.02	4.14	14.2133	20.9767	15.24	2.86333	17.3233	4.02	no|down
ZX.01G0034680	562.83	307.37	510.5	145.95	171.6	201.61	126.05	146.46	175.66	438.67	471.31	314.52	382.69	223.08	281.21	349.18	479.73	394.54	408.167	460.233	295.66	173.053	407.817	149.39	35.97	32.35	30.37	49.01	46.39	51.26	40.78	39.85	39.68	7.51	8.26	10.24	42.06	43.83	39.67	9.02	6.68	7.82	32.8967	48.8867	40.1033	8.67	41.8533	7.84	no|down
ZX.01G0034690	592	410	438	425	482	466	378	536	372	2974	1076	1438	781	612	666	642	648	597	1829.33	480	686.333	457.667	629	428.667	223.16	76.19	93.48	61.56	47.14	58.44	44.63	38.21	38.43	43.93	49.01	41.28	37.93	35.85	33.44	42.64	42.56	38.98	130.943	55.7133	40.4233	44.74	35.74	41.3933	yes|up
ZX.01G0034730	290	123.28	150.62	44	163	168	66	266	110	391	649.83	1433.25	410.38	355.52	323	265	230	209	824.693	187.967	362.967	125	234.667	147.333	13.87	22.25	46.54	14.19	7.32	11.31	11.37	11.46	8.81	2.14	7.79	6.99	7.37	5.99	5.53	3.51	9.8	5.41	27.5533	10.94	10.5467	5.64	6.29667	6.24	yes|up
ZX.01G0034780	178.07	233.02	121.34	90.16	123.14	161.52	108.17	119.55	121.21	276.77	364.86	206.66	513.32	459.55	584.43	211.86	212.93	318.33	282.763	177.477	519.1	124.94	247.707	116.31	26.91	33.54	17.4	24.05	34.92	21.12	38.17	37.38	43.68	12.1	16.27	18.6	16.25	15.29	23.1	15.82	12.43	16.52	25.95	26.6967	39.7433	15.6567	18.2133	14.9233	no|down
ZX.01G0034790	0	56.9	25.69	0	0	0	0	0	0	19.56	25.26	0	6.64	0	11.06	0	0	0	14.94	27.53	5.9	0	0	0	5.36	2.66	2.22	14.05	9	7.83	0.23	0.14	0.47	0.11	0.04	0.14	0.13	0.13	0.28	0.18	0.17	0.19	3.41333	10.2933	0.28	0.096667	0.18	0.18	yes|down
ZX.01G0034820	302	295	247	44	50	37	101	69	43	1343	837	1400	399	340	348	182	238	313	1193.33	281.333	362.333	43.6667	244.333	71	1525.79	929.89	1382.67	504.8	598.98	564.55	391.98	381.64	292.86	72.19	83.68	54.6	175.11	210.91	265.19	175.73	109.32	71.87	1279.45	556.11	355.493	70.1567	217.07	118.973	yes|up
ZX.01G0034830	2	2.84	0	1	8	3	8	7	2	10	33	10.63	18.57	22	23.62	17.4	18	26.65	17.8767	1.6133	21.3967	4	20.6833	5.6667	1.8	2.14	0.75	0.61	0.15	0	1.2	3.23	1.85	1.07	0.89	1.02	3.05	0.74	3.23	0.97	0.69	0.63	1.56333	0.253333	2.09333	0.993333	2.34	0.763333	yes|up
ZX.01G0034850	35.72	37.29	58.93	152.76	195.17	177.07	250.46	320.19	265.77	975.16	694.13	857.14	863.47	793.14	936.97	608.63	631.43	693.9	842.143	43.98	864.527	175	644.653	278.807	44.91	28.03	31.87	13.11	9.92	10.19	28.05	28.08	30.93	14.1	11.3	13.34	20.49	19.92	22.23	16.13	14.32	16.15	34.9367	11.0733	29.02	12.9133	20.88	15.5333	yes|up
ZX.01G0034870	0	0	5.22	11.54	0.7	13.12	22.62	15.68	5.56	0	0	0	5.62	0	9.34	0	0	0	0	1.74	4.9867	8.4533	0	14.62	0	0	0	0	0	7.2	3.27	0	4.9	11.45	0.7	11.54	0	0	0	24.03	14.33	5.69	0	2.4	2.72333	7.89667	0	14.6833	no|down
ZX.01G0034880	246.41	104.54	202.21	116.56	82.25	98.31	115.93	85.79	125.41	276.55	95.45	121.04	83.94	85.17	132.27	53.77	74.04	47.64	164.347	184.387	100.46	99.04	58.4833	109.043	33.06	12.5	16.19	55.41	29.75	43.05	10.03	12.74	10.57	17.45	16.83	12.37	6.81	8.98	9.8	20.34	11.61	19.67	20.5833	42.7367	11.1133	15.55	8.53	17.2067	yes|down
ZX.01G0034890	5.2	0	3.27	7.06	8.33	18.1	7.93	23.18	11.62	214.41	154.32	198.29	218.54	235.94	209.57	131.12	124.5	174.66	189.007	2.8233	221.35	11.1633	143.427	14.2433	18.98	12.91	15.21	1.27	0.34	0.52	14.77	17.44	14.27	0.86	1	1.9	9.15	8.14	11.54	1.06	2.19	1.44	15.7	0.71	15.4933	1.25333	9.61	1.56333	yes|up
ZX.01G0034900	19.96	17.12	4.8	0	0	0	0.98	8.35	4.26	10.1	0	8.43	0	0	0	0	0	0	6.1767	13.96	0	0	0	4.53	25.78	9	25.92	49.99	47.88	19.33	13.85	10.95	12.43	0.51	0.5	0.26	9.28	8.77	8.55	2.33	15.05	8.04	20.2333	39.0667	12.41	0.423333	8.86667	8.47333	no|up
ZX.01G0034920	0	0	0	0	3	3	0	15	10	0	0	0	0	0	0	0	0	0	0	0	0	2	0	8.3333	0	0	0	0	0	0	0	0	0	0	0.18	0.16	0	0	0	0	0.71	0.63	0	0	0	0.113333	0	0.446667	no|no test
ZX.01G0034980	23.66	15.7	7.13	47.27	52.45	32.9	56.96	54.79	65.74	8.73	17.1	12.51	69.26	59.73	15.73	4.28	17.77	33.76	12.78	15.4967	48.24	44.2067	18.6033	59.1633	1.07	1.99	1.33	4.05	2.99	1.58	6.53	6.18	1.48	8.02	8.78	4.8	0.42	1.61	3.09	10.53	7.28	11.37	1.46333	2.87333	4.73	7.2	1.70667	9.72667	no|down
ZX.01G0035010	13	21	18	6	5	10	8	18	2	26	29	63	49	28	40	34	27	31	39.3333	17.3333	39	7	30.6667	9.3333	1.99	2.09	4.17	1.38	2.46	2.44	2.85	1.78	2.35	0.63	0.52	0.9	2.04	1.52	1.77	0.92	1.46	0.21	2.75	2.09333	2.32667	0.683333	1.77667	0.863333	no|up
ZX.01G0035040	0	7.02	0	0	7.33	6.28	14.44	15.05	28.45	2.22	8.8	16.11	39.48	22.96	28.4	21.44	55.1	16.17	9.0433	2.34	30.28	4.5367	30.9033	19.3133	13.27	14.41	14.77	6.14	6.94	5.48	13.7	14.84	14.97	12.32	10.16	8.33	12.23	15.9	13.74	16.01	10.67	13.37	14.15	6.18667	14.5033	10.27	13.9567	13.35	yes|up
ZX.01G0035050	47	52	47	64	77	73	21	48	43	55	106	110	57	53	55	67	93	146	90.3333	48.6667	55	71.3333	102	37.3333	3.01	5.46	5.21	3.56	4.34	4.54	2.37	2.4	2.31	4.82	5.69	4.7	2.88	3.74	5.96	1.73	2.75	3.27	4.56	4.14667	2.36	5.07	4.19333	2.58333	no|up
ZX.01G0035140	3.81	5.07	5.51	0	0	0	1.65	3.19	0	0	0	0	0	0	0	0	0	0	0	4.7967	0	0	0	1.6133	0	0	0	0.36	0.53	0.67	0	0	0	0	0	0	0	0	0	0.17	0.23	0	0	0.52	0	0	0	0.133333	yes|down
ZX.01G0035170	326.58	88.38	191.97	13.42	8.88	25.62	35.2	7.13	1.79	417.83	166.39	221.53	4.82	0	9.32	2.61	0	1.66	268.583	202.31	4.7133	15.9733	1.4233	14.7067	30.6	13.07	14.58	33.35	13.49	28.02	0.22	0.17	0.29	1.9	1.02	1.24	0.16	0.09	0.09	5.88	0.7	0.23	19.4167	24.9533	0.226667	1.38667	0.113333	2.27	no|down
ZX.01G0035180	128.03	105.23	184.27	14.18	40.42	11.92	0.32	124.57	6.79	307.66	492.48	555.42	491.64	451.6	348.15	306	249.59	182.44	451.853	139.177	430.463	22.1733	246.01	43.8933	10.99	16.54	17.19	6.31	5.7	11.57	13.27	13.28	9.57	0.7	1.95	0.5	8.57	6.55	4.86	0.02	4.62	0.34	14.9067	7.86	12.04	1.05	6.66	1.66	no|up
ZX.01G0035200	87.97	84.77	43.73	6.82	3.58	24.08	4.68	47.43	10.21	121.34	232.52	378.58	262.36	215.4	219.85	178	143.41	123.56	244.147	72.1567	232.537	11.4933	148.323	20.7733	4.34	7.81	11.73	4.34	4.59	2.75	7.09	6.34	6.04	0.33	0.17	1.01	4.99	3.77	3.3	0.25	1.76	0.51	7.96	3.89333	6.49	0.503333	4.02	0.84	no|up
ZX.01G0035220	1	6	1	0	1	0	0	0	0	109.57	124	144	17	19	12	3	1	3	125.857	2.6667	16	0.3333	2.3333	0	12.09	12.82	13.62	0.15	1.01	0.2	1.42	1.74	1.01	0	0.15	0	0.26	0.08	0.24	0	0	0	12.8433	0.453333	1.39	0.05	0.193333	0	yes|up
ZX.01G0035290	23.97	27.49	22.5	22.38	28.97	30.22	18.85	47.8	21.83	128.48	125.12	107.97	22.17	25.08	25.38	26.3	39.82	40.33	120.523	24.6533	24.21	27.19	35.4833	29.4933	4.93	6.41	4.05	1.7	2.46	1.92	1.35	1.6	1.44	1.8	2.47	1.56	1.37	1.2	1.69	2.27	2.07	1.94	5.13	2.02667	1.46333	1.94333	1.42	2.09333	yes|up
ZX.01G0035390	37.47	23.57	17.27	81.53	64.8	128.72	43.1	33.35	77.33	68.54	63.06	47.19	15.38	21.16	18.27	0	42.19	13.19	59.5967	26.1033	18.27	91.6833	18.46	51.26	13.09	9.35	8.72	5.24	5.8	5.49	3.53	4.71	3.84	6.32	12.74	15.17	4.37	4.96	5.16	4.65	4.37	12.3	10.3867	5.51	4.02667	11.41	4.83	7.10667	no|up
ZX.01G0035410	1796.86	932.61	1207.74	101	137	116.96	108.17	80.65	121	5985.33	3199.66	4951.17	476.2	474.15	491	371.79	471.37	473.94	4712.05	1312.4	480.45	118.32	439.033	103.273	285.73	139.6	204.03	117.08	64.97	97.94	16.53	18.15	17.15	6.3	8.4	6.64	13.33	16.03	16.35	7.74	4.05	7.63	209.787	93.33	17.2767	7.11333	15.2367	6.47333	yes|up
ZX.01G0035450	183.01	186.74	154.37	19.83	19.69	23.32	10.39	18.13	30.18	558.19	662.09	650.47	89.5	46.18	97.08	98.33	103.19	55.86	623.583	174.707	77.5867	20.9467	85.7933	19.5667	31.3	35.98	32.86	12.73	14.13	13.64	4.07	2.6	4.82	1.35	1.31	1.36	4.86	5.29	3.44	0.77	0.96	2.07	33.38	13.5	3.83	1.34	4.53	1.26667	yes|up
ZX.01G0035460	22.56	36.18	36.04	24.04	19.41	11.74	16.65	17.13	6.39	17.97	19.95	46.44	13.84	3.09	0.5	8.31	26.8	5.73	28.12	31.5933	5.81	18.3967	13.6133	13.39	10.97	13.11	16.47	8.25	14.95	17.37	3.93	2.87	1.58	8.63	6.92	3.66	3.31	7.12	3.22	6.48	5.09	2.36	13.5167	13.5233	2.79333	6.40333	4.55	4.64333	yes|up
ZX.01G0035480	0	0	0	0	0	0	0	1.51	1.9	24.78	57.2	109.02	54.14	58.7	29.46	35.95	29.74	56.03	63.6667	0	47.4333	0	40.5733	1.1367	0.45	0.97	1.7	0	0	0	0.73	0.87	0.41	0	0	0	0.51	0.39	0.75	0	0.03	0.05	1.04	0	0.67	0	0.55	0.026667	yes|up
ZX.01G0035520	17.13	6.11	1.15	2.7	2.92	15.62	0	4.21	6.94	36.26	67.27	51.81	30.04	7.9	48.61	12.73	24.48	28.97	51.78	8.13	28.85	7.08	22.06	3.7167	24.74	44.75	30.61	16.98	7.2	1.56	17.14	5.08	25.05	2.63	2.88	13.5	7.2	12.84	14.79	0	3.77	6.99	33.3667	8.58	15.7567	6.33667	11.61	3.58667	yes|up
ZX.01G0035550	548.99	300.46	496.93	302.2	339.05	291.55	294.39	289.57	311.4	2139.54	1380.87	1952.01	455.56	396.72	429.93	316.04	435.39	449.39	1824.14	448.793	427.403	310.933	400.273	298.453	146.76	90.55	115.64	51.49	33.54	53.75	23.48	24.42	24.56	31.21	32.35	25.43	21.6	21.51	23.56	38.35	24.3	31.85	117.65	46.26	24.1533	29.6633	22.2233	31.5	yes|up
ZX.01G0035570	239	130	177	276	241	290	327.7	231	202	266	207.17	235	197	205	237	195	204	248	236.057	182	213	269	215.667	253.567	6.76	5.24	5.17	8.37	4.99	7.88	3.78	4.28	4.63	9.62	8.24	8.63	3.88	3.8	4.7	12.72	6.07	7.1	5.72333	7.08	4.23	8.83	4.12667	8.63	no|down
ZX.01G0035580	272.63	367.04	304.04	2.46	7.57	19.09	0	17.21	11.54	139.27	142.79	244.92	25.04	17.9	13.43	3.04	23.27	11.55	175.66	314.57	18.79	9.7067	12.62	9.5833	29.53	76.72	103.47	282.49	249.41	310.57	4.4	3.41	3.23	12.74	18.73	15.71	3.69	1.94	2.35	5.51	37.45	17.09	69.9067	280.823	3.68	15.7267	2.66	20.0167	yes|down
ZX.01G0035590	1393.95	1453.09	1514.34	1049.3	743.09	1042.05	801.06	1429.8	958.18	3959.59	6054.56	6389.88	2892.28	2505.13	2232.39	3716.87	3371.97	2177.79	5468.01	1453.79	2543.27	944.813	3088.88	1063.01	306.49	439.87	429.31	150	171.24	207.18	174.49	164.15	136.45	111.23	78.1	95.7	226.79	194.98	127.74	92.74	116.65	102.67	391.89	176.14	158.363	95.01	183.17	104.02	yes|up
ZX.01G0035610	18	22	15	34	44	37	14	81	22	62	114	214	93	64	67	113	76	48	130	18.3333	74.6667	38.3333	79	39	2.04	3.53	6.1	0.82	1.1	0.87	2.31	1.73	1.7	1.54	1.95	1.43	2.91	1.84	1.18	0.69	2.76	1	3.89	0.93	1.91333	1.64	1.97667	1.48333	yes|up
ZX.01G0035620	33.76	45.12	34.44	0	0	0	0	0	0	107.7	149.96	169.53	0	0	0	0	0	0	142.397	37.7733	0	0	0	0	19.78	26.24	26.94	8.7	13.08	11.62	0	0	0	0	0	0	0	0	0	0	0	0	24.32	11.1333	0	0	0	0	yes|up
ZX.01G0035720	0	0	0	0	0	0	0	0	0	99.29	93.67	151.33	67.47	80.78	67.16	70.28	42.14	38.05	114.763	0	71.8033	0	50.1567	0	3.37	2.76	4.52	0	0	0	1.73	2.08	1.62	0	0	0	1.73	0.97	0.89	0	0	0	3.55	0	1.81	0	1.19667	0	yes|up
ZX.01G0035750	2.73	0	0	0	35.15	22.9	6.86	33.92	16.64	25.73	10.54	40.45	59.29	37.31	21.25	26.65	26.67	40.34	25.5733	0.91	39.2833	19.35	31.22	19.14	24.33	22.03	17.63	15.48	21.78	22.27	13.79	16.46	14.43	41.41	34.99	31.51	14.38	15.78	15.03	38.16	30.51	37.93	21.33	19.8433	14.8933	35.97	15.0633	35.5333	no|down
ZX.01G0035770	13.34	20.1	20.79	19.65	230.06	157.56	10.58	62.14	147.08	33.58	132.5	245.76	55.2	28.23	32.46	14.8	13.48	21.09	137.28	18.0767	38.63	135.757	16.4567	73.2667	1.76	6.37	10.2	1.72	2.34	2.86	2.62	1.45	1.96	2.82	16.41	10.11	1.14	0.94	1.12	2.65	4.9	11.08	6.11	2.30667	2.01	9.78	1.06667	6.21	no|up
ZX.01G0035790	293.1	306.15	250.57	174.54	126.24	123.97	245.23	216.41	181.7	116.14	152.27	158.96	69.04	76.19	46.23	47.15	100.3	88.08	142.457	283.273	63.82	141.583	78.51	214.447	2.55	3.14	3.03	8.87	10.17	9.64	1.14	1.37	0.78	5.26	3.73	3.19	0.81	1.62	1.45	8.08	4.91	5.53	2.90667	9.56	1.09667	4.06	1.29333	6.17333	yes|down
ZX.01G0035820	57.73	45.35	49.14	280.64	191.41	271.49	582.61	551.56	413.67	157.38	120.66	138.71	266.79	279.51	231.1	245.22	253.16	294.16	138.917	50.74	259.133	247.847	264.18	515.947	16.37	11.87	12.5	8.35	7.28	9.17	21.25	24.37	18.48	40.3	27.08	33.49	20.14	19.47	22.84	91.21	61.58	60.4	13.58	8.26667	21.3667	33.6233	20.8167	71.0633	no|up
ZX.01G0035830	18	8	5.54	173.1	104.24	124.32	188.28	158.57	97.36	38.85	8.35	8.67	81.03	67.63	62.8	55.35	89.53	95.22	18.6233	10.5133	70.4867	133.887	80.0333	148.07	2.36	1.7	0.87	0.8	0.39	0.82	2.43	3.74	3.88	12.92	8.68	7.89	3.43	3.49	4.29	21.16	12.74	8.74	1.64333	0.67	3.35	9.83	3.73667	14.2133	no|up
ZX.01G0035850	222.54	129.61	290.63	602.64	600.53	550.52	723.42	738.67	692	2044.73	664.66	759.27	345.07	419.88	497.46	538.47	603.61	675.65	1156.22	214.26	420.803	584.563	605.91	718.03	73.41	22.45	23.58	11.01	7.25	18.25	9.38	12.48	13.79	29.76	29.18	23.17	15.08	15.92	18.17	38.8	27.49	34.49	39.8133	12.17	11.8833	27.37	16.39	33.5933	yes|up
ZX.01G0035960	2668	2359	2541	1741	1639	1776	2506	2081	1677	13093	6550	8725	2509	2418	2497	2498	2771.48	2513	9456	2522.67	2474.67	1718.67	2594.16	2088	299.46	140.73	172.98	84.06	81.53	101.76	43.27	45.4	43.94	54.64	50.46	47.6	44.75	46.51	42.91	85.96	49.14	53.07	204.39	89.1167	44.2033	50.9	44.7233	62.7233	yes|up
ZX.01G0035990	335.51	227.55	311.33	108.19	118.92	78.78	61.42	4262.28	320.94	63.34	203.46	204.46	104.92	65.71	41.63	149.19	68.62	35.12	157.087	291.463	70.7533	101.963	84.31	1548.21	8.34	25.4	23.3	61.6	46.6	74.12	10.63	7.3	4.21	19.7	21.37	12.35	15.55	6.69	3.45	12.18	610.39	59.6	19.0133	60.7733	7.38	17.8067	8.56333	227.39	yes|down
ZX.01G0036000	49.7	54.92	57.3	6.7	0	9.15	0	956.52	57.3	9.37	22.02	31.94	10.99	1.32	4.96	39.42	8.75	4.15	21.11	53.9733	5.7567	5.2833	17.44	337.94	0.73	1.63	2.16	5.39	6.58	7.97	0.83	0.62	0.64	0.72	0	0.85	2.43	0.5	0.24	0	79.25	6.26	1.50667	6.64667	0.696667	0.523333	1.05667	28.5033	yes|down
ZX.01G0036020	0	0	0	0	0	0	0	0	0	22.6	26.47	15.91	0	23.05	30.39	30.02	26.27	41.57	21.66	0	17.8133	0	32.62	0	4.35	6.04	4.66	3.51	2.35	3.04	4.68	4.38	4.36	5.2	3.67	5.12	4.41	4.9	4.57	5.52	3.72	7.9	5.01667	2.96667	4.47333	4.66333	4.62667	5.71333	yes|up
ZX.01G0036090	29	35	21.59	79	71	76	47	82	80	128	112	139	139	153	142	105	145	173	126.333	28.53	144.667	75.3333	141	69.6667	8.46	6.98	7.96	2.65	3.54	2.73	6.99	8.39	7.22	7.19	6.35	5.92	5.46	7.06	8.54	4.67	5.71	7.37	7.8	2.97333	7.53333	6.48667	7.02	5.91667	yes|up
ZX.01G0036140	204.27	228	187	33	79	21.24	27	67	11	106.89	178.33	253.65	45.42	39.22	26.84	30.72	16.86	19.95	179.623	206.423	37.16	44.4133	22.51	35	3.97	6.07	8.07	10.48	12.51	11.9	1.24	1.17	0.75	1.64	3.86	1.57	0.87	0.45	0.54	1.47	2.52	0.55	6.03667	11.63	1.05333	2.35667	0.62	1.51333	yes|down
ZX.01G0036150	55.55	97.39	48.82	21.95	6	22.72	8	22.55	11	78.61	61.52	146.61	12.98	21.36	5.6	2.81	4.79	6.54	95.58	67.2533	13.3133	16.89	4.7133	13.85	2.96	2.18	4.78	2.88	5.56	3.23	0.37	0.66	0.16	1.13	0.3	1	0.08	0.13	0.18	0.45	0.88	0.57	3.30667	3.89	0.396667	0.81	0.13	0.633333	no|down
ZX.01G0036200	26	49	54	12	11	9	1	44	2	137	164	196	87	63	97	125	81	102	165.667	43	82.3333	10.6667	102.667	15.6667	7.35	8.28	9.11	1.93	4	5.12	3.54	2.8	4	0.89	0.8	0.57	5.27	3.2	4.08	0.08	2.47	0.15	8.24667	3.68333	3.44667	0.753333	4.18333	0.9	yes|up
ZX.01G0036210	624.28	605.63	652.82	190.38	206.07	232.23	65.7	125.19	158.66	861.26	1512.58	2065.9	147.38	87.9	129.46	191.78	39.67	33.7	1479.91	627.577	121.58	209.56	88.3833	116.517	36.56	52.89	70.94	43.37	38.18	47.3	3.98	4.37	5.2	9.23	9.73	11.71	5.27	3.35	4.35	6.47	9.41	8.01	53.4633	42.95	4.51667	10.2233	4.32333	7.96333	no|up
ZX.01G0036250	9.23	3.01	11.03	0	0	0	0	0	1	22.91	14.13	18.94	0	0	5.08	0	0	0	18.66	7.7567	1.6933	0	0	0.3333	58.4	55.76	57.46	5.13	1.99	7.52	10.17	10.08	10.28	0.52	0.16	0.32	5.29	6.64	6.42	0.18	0.19	0.85	57.2067	4.88	10.1767	0.333333	6.11667	0.406667	yes|up
ZX.01G0036260	79	66	39	170.57	132	139	279	180	160	56	38.81	32.02	195.88	220.34	183.45	126.33	106.97	163.78	42.2767	61.3333	199.89	147.19	132.36	206.333	7.04	3.67	2.83	7.64	7.05	4.84	18.18	17.91	18.8	16.4	12.48	11.45	10.65	9.9	21.9	29.28	13.27	15.59	4.51333	6.51	18.2967	13.4433	14.15	19.38	yes|down
ZX.01G0036270	25.83	44.36	27.18	49.96	28.4	42	27.28	31.42	16.47	188.86	153.78	98.29	78	46.35	75	92.8	113.28	45.86	146.977	32.4567	66.45	40.12	83.98	25.0567	7.65	5.14	3.19	4.76	2.78	2.04	2.02	2.23	1.98	3.33	1.61	1.69	2.83	3.33	2.03	3.16	1.59	1.34	5.32667	3.19333	2.07667	2.21	2.73	2.03	yes|up
ZX.01G0036280	1334.53	1274.79	936.98	452.8	359.24	369.9	1341.16	795.21	531.24	1284.96	594.07	748.55	233.01	236.7	299.57	62.57	125.43	191.51	875.86	1182.1	256.427	393.98	126.503	889.203	142.72	49.55	55.28	156.58	183.61	153.77	18.72	26.62	27.03	51.84	44.67	36.16	9.67	11.85	14.61	143.84	66.6	58.17	82.5167	164.653	24.1233	44.2233	12.0433	89.5367	yes|down
ZX.01G0036290	12	5	17	5	8	4	5	62	4	9	18	73	63	22	24	98	52	39	33.3333	11.3333	36.3333	5.6667	63	23.6667	0.67	1.27	4.73	1.24	0.57	2.26	3.59	1.37	1.38	0.52	0.81	0.35	5.77	2.87	2.18	0.56	4.91	0.42	2.22333	1.35667	2.11333	0.56	3.60667	1.96333	no|up
ZX.01G0036440	2.34	1.18	2.74	2.22	7.25	2.7	6.94	3.31	10.63	29.49	32.02	36.49	73.4	84.96	75.86	80.61	113.62	102.85	32.6667	2.0867	78.0733	4.0567	99.0267	6.96	13.76	10.5	10.64	7.19	6.62	11.12	21.35	19.32	18.18	13.01	13	11.13	21.2	24.43	21.2	14.85	14.13	17.64	11.6333	8.31	19.6167	12.38	22.2767	15.54	no|up
ZX.01G0036450	100.66	30.51	72.93	83.63	92.18	93.37	77.19	72.71	50.13	103.02	124.82	144.31	64.78	35.73	49.12	37.46	59.1	47.54	124.05	68.0333	49.8767	89.7267	48.0333	66.6767	4.61	5.54	5.12	7.27	5.52	7.43	2.41	2.51	2.27	7.69	5.11	5.37	1.87	1.77	2.29	7.46	3.45	3.51	5.09	6.74	2.39667	6.05667	1.97667	4.80667	no|down
ZX.01G0036470	26	44	24	1	4	6	5	48	3	68	157	211	87	81	94	140	108	80	145.333	31.3333	87.3333	3.6667	109.333	18.6667	12.6	27.71	33.82	6.76	12.87	8.17	12.54	12.85	13.37	0.26	1.02	1.33	20.64	14.9	11.06	1.4	9.93	0.79	24.71	9.26667	12.92	0.87	15.5333	4.04	yes|up
ZX.01G0036490	13.89	7.2	4.07	7.04	11.44	22.74	19.68	14.75	20.9	56.61	135.54	121.23	84.36	61.79	82.21	93.18	108.06	90.09	104.46	8.3867	76.12	13.74	97.11	18.4433	2.3	5.18	4.27	0.78	0.44	0.29	2.59	2.07	2.57	0.39	0.63	1.09	2.97	3.23	2.73	1.2	0.62	1.18	3.91667	0.503333	2.41	0.703333	2.97667	1	yes|up
ZX.01G0036500	0	0	0	0	38.99	57.8	29.85	35.1	34.75	117.17	110.61	97.01	157.04	178.34	266.57	167.05	182.47	173	108.263	0	200.65	32.2633	174.173	33.2333	2.59	3.39	3.37	1.38	0.37	0.92	2.16	2.71	3	0.96	0.77	0.8	2.38	1.84	2.69	1.19	0.43	0.57	3.11667	0.89	2.62333	0.843333	2.30333	0.73	yes|up
ZX.01G0036510	0	0	0	0	0	0	0	0	0	81.41	49.41	61.08	2.88	6.26	13.57	8.08	5.28	2.13	63.9667	0	7.57	0	5.1633	0	2.87	2.43	2.89	0	0	0	0.24	0.28	0.49	0	0	0	0.22	0.43	0.36	0	0	0	2.73	0	0.336667	0	0.336667	0	yes|up
ZX.01G0036520	83.18	83.01	53.34	134.81	99.8	133.63	148.44	166.22	134.73	73.51	86.89	134.7	65.67	92.67	108.03	116.73	128.6	114.04	98.3667	73.1767	88.79	122.747	119.79	149.797	4.26	3.7	5.06	7.88	6.68	7.25	3.18	4.14	3.59	11.65	8.49	7.51	4.62	4.82	5.16	14.14	10.06	12.61	4.34	7.27	3.63667	9.21667	4.86667	12.27	no|down
ZX.01G0036530	28.03	43.88	28.52	25.07	11.36	43.9	9.23	17.28	12.88	19.2	18.91	51.72	0	0	0	0	21.16	0	29.9433	33.4767	0	26.7767	7.0533	13.13	7.91	8.03	10.75	9.26	8.03	9.89	4.05	3.44	2.95	6.78	6.66	7.23	2.43	3.32	3.19	7.72	5.66	6.35	8.89667	9.06	3.48	6.89	2.98	6.57667	no|down
ZX.01G0036650	10.32	61	0	4.01	15.44	4.04	9.21	6.49	20.38	36.44	8.11	32.11	0	5.47	14	0	0	0	25.5533	23.7733	6.49	7.83	0	12.0267	8.18	7.12	4.96	4.82	5.95	7.21	0.59	0.75	0.69	3.02	2.35	1.06	0.46	0.29	0.68	2.51	1.63	3.13	6.75333	5.99333	0.676667	2.14333	0.476667	2.42333	no|up
ZX.01G0036660	3174.61	1554.65	2313.6	81.79	79.89	89.81	81.93	93.47	68.65	6199.46	4319.14	5675.17	391.51	395.23	418.21	100.57	107.07	188.36	5397.92	2347.62	401.65	83.83	132	81.35	577.73	352.69	435.04	395.33	186.68	372.05	26.94	25.24	26.6	9.07	10.83	9.67	6.8	6.37	9.19	10.33	7.72	11.72	455.153	318.02	26.26	9.85667	7.45333	9.92333	no|up
ZX.01G0036670	239	317	145	48	79	60	31	85	83	1922	670	958	143	98	117	78	42	65	1183.33	233.667	119.333	62.3333	61.6667	66.3333	110.71	36.36	47.81	19.04	27.85	14.77	6.25	4.68	5.18	3.8	6.15	4.07	3.53	1.78	2.8	2.68	5.14	6.66	64.96	20.5533	5.37	4.67333	2.70333	4.82667	yes|up
ZX.01G0036820	834.94	544.72	573.48	713.78	619	693.07	1474.17	1198.57	803.12	993.53	879.31	1480.76	609.6	620.02	693.65	780.76	844.43	951.4	1117.87	651.047	641.09	675.283	858.863	1158.62	74.8	47.03	78.74	64.26	51.19	63.32	20.82	22.17	23.06	41.73	38.86	34.48	26.71	27.64	30.69	104.48	55.98	52.18	66.8567	59.59	22.0167	38.3567	28.3467	70.88	no|up
ZX.01G0037000	1615.64	1133.52	1140.13	56.34	55.78	37.63	248.74	161.01	30.35	2157.75	2137.9	1894.17	12.36	7.46	25.46	0	0	0	2063.27	1296.43	15.0933	49.9167	0	146.7	253	237.41	192.31	263.8	205.97	240.73	1.11	0.74	2.29	9.13	8.91	5.24	0	0	0	43.92	20.39	5.01	227.573	236.833	1.38	7.76	0	23.1067	no|down
ZX.01G0037010	2491.91	1765.48	1871.8	376.62	381.22	340.66	767.44	486.57	332.79	3548.34	3249.37	3536.71	291.38	317.54	295.7	137.42	206.94	221.57	3444.81	2043.06	301.54	366.167	188.643	528.933	58.05	49.91	50.42	56.27	43.57	53.51	4.21	4.26	4.66	8.84	8.39	7.34	4.22	4.18	3.07	18.95	8.36	8.5	52.7933	51.1167	4.37667	8.19	3.82333	11.9367	no|down
ZX.01G0037050	7	11	17	2	7	7	4	10	2	37	63	40	43	34	34	45	36.54	44	46.6667	11.6667	37	5.3333	41.8467	5.3333	4.57	7.14	4.1	1.48	2.21	3.64	3.83	3.33	2.98	0.31	1.09	0.95	4.82	3.31	3.94	0.69	1.23	0.45	5.27	2.44333	3.38	0.783333	4.02333	0.79	no|up
ZX.01G0037350	0	14.14	6.03	9.55	55.22	73.27	61.9	32.42	27.6	2.9	4.98	8.66	85.34	80.08	74.25	10.74	13.8	13.14	5.5133	6.7233	79.89	46.0133	12.56	40.64	0.21	1.43	0.92	1.66	2.18	0.79	16.37	13.64	16.23	4.63	26.75	25.26	1.71	3.6	5.96	20.88	13.53	15.46	0.853333	1.54333	15.4133	18.88	3.75667	16.6233	no|down
ZX.01G0037370	3.5	2.64	0	0	0	0	0	0	0	327.88	136.04	151.82	2.8	0	6.41	0	2.94	0	205.247	2.0467	3.07	0	0.98	0	881.42	749.31	857.54	188.42	157.89	185.59	32.39	32.99	27.81	10.48	9.29	9.24	32.9	28.97	28.51	24.53	11.86	13.79	829.423	177.3	31.0633	9.67	30.1267	16.7267	yes|up
ZX.01G0037380	198.58	167.99	242.2	423.85	258.25	310.89	207	204.96	271.53	24.02	42.07	37.54	183.21	241.3	204.41	140.91	172.46	157.81	34.5433	202.923	209.64	330.997	157.06	227.83	69.36	46.99	61.96	35.78	24.1	33.05	28.8	31.09	29.55	30.82	30.34	26.99	22.28	21.69	24.73	39.68	23.63	34.38	59.4367	30.9767	29.8133	29.3833	22.9	32.5633	yes|up
ZX.01G0037390	0	0	0	123.74	0	0	0	122.73	0	0	43.99	0	0	0	0	0	89.29	0	14.6633	0	0	41.2467	29.7633	40.91	29.37	22.28	17.07	31.99	22.36	33.31	19.06	23.22	20.46	57.12	44.87	43.6	16.73	20.84	20.12	84.83	36.66	43.23	22.9067	29.22	20.9133	48.53	19.23	54.9067	no|down
ZX.01G0037430	140.74	82.08	104.89	7	10	15.97	8	7.83	6.43	501.71	259.78	393.48	45.97	34.8	35.96	30.17	21	33.58	384.99	109.237	38.91	10.99	28.25	7.42	76.76	36.43	51.62	29.04	19.79	28.15	5.24	4.36	4.08	1.43	2.02	2.81	3.53	2.3	3.7	1.78	1.27	1.51	54.9367	25.66	4.56	2.08667	3.17667	1.52	yes|up
ZX.01G0037450	0	0	0	0	0	0	0	0	0	0	0	0	0	0	0	0	0	0	0	0	0	0	0	0	39.93	17.58	16.11	61.34	45.01	57.89	30.14	66.17	58.84	92.73	298.4	270.65	25.31	36.23	64.33	87.72	183.32	276.7	24.54	54.7467	51.7167	220.593	41.9567	182.58	no|down
ZX.01G0037480	655.83	896.43	627.94	4895.1	3937.28	4659.69	5318.71	4732.46	4287.3	901.21	845.43	783.71	4250.3	3416.76	3556.41	3908.98	4790.87	4058.94	843.45	726.733	3741.16	4497.36	4252.93	4779.49	231.85	242.5	213.48	102.08	123	106.99	854.73	887.59	807.59	566.95	466.61	454.32	738.68	767.25	768.06	714.78	424.84	519.24	229.277	110.69	849.97	495.96	757.997	552.953	yes|up
ZX.01G0037590	6.16	18.54	26.6	60.03	65.6	54.69	249.94	110.9	78.61	63.27	76.65	49.71	21.72	17.12	31.08	54.6	44.03	36.2	63.21	17.1	23.3067	60.1067	44.9433	146.483	1.23	1.4	0.84	0.16	0.54	0.9	0.32	0.27	0.46	1.6	1.71	1.24	0.83	0.63	0.52	7.27	2.22	2.11	1.15667	0.533333	0.35	1.51667	0.66	3.86667	no|up
ZX.01G0037670	558	172	450	96	145	159	262	257	207	1574	110	276	164	155	166	109	94	100	653.333	393.333	161.667	133.333	101	242	138.61	9.15	21.05	68.2	23.29	70.74	11.03	11.39	11.24	11.66	17.33	16.56	7.57	6.11	6.57	34.7	24.1	25.52	56.27	54.0767	11.22	15.1833	6.75	28.1067	no|down
ZX.01G0037720	0	5.01	6.84	13.63	17.85	5.14	4.48	3.58	3.91	7.9	61.04	21.35	17.13	23.58	17.12	30.33	42.22	12.89	30.0967	3.95	19.2767	12.2067	28.48	3.99	6.7	5.45	6.01	1.13	1.57	1.75	4.05	4.35	5.71	2.01	1.21	1.08	3.66	5.46	4.26	1.44	0.45	1.72	6.05333	1.48333	4.70333	1.43333	4.46	1.20333	yes|up
ZX.01G0037740	0	0	0	0	0	0	0	0	0	6.01	5	4	29.16	25	31.22	26	28.32	45.49	5.0033	0	28.46	0	33.27	0	3.77	3.05	2.17	0	0	0	15.21	14.66	14.82	0	0	0	13.48	13.62	21.35	0	0	0	2.99667	0	14.8967	0	16.15	0	no|up
ZX.01G0037750	0	11.34	9.04	3.92	1.45	0	0	1.21	7.03	89.63	73.97	114.12	63.49	56.88	47.56	55.93	37.89	56.68	92.5733	6.7933	55.9767	1.79	50.1667	2.7467	5.12	3.98	6.01	7.46	6.24	4.13	2.75	3.1	2.09	3.52	2.54	2.6	2.51	2.32	2.7	3.51	0.95	3.16	5.03667	5.94333	2.64667	2.88667	2.51	2.54	yes|up
ZX.01G0037790	5.63	3.02	0	8.3	13.14	9.98	11.81	5.47	19	6.34	0	54.2	123.6	62.68	180.32	73.93	46.14	123.59	20.18	2.8833	122.2	10.4733	81.22	12.0933	2.12	2.99	2.62	0.77	0.61	0.52	3.25	3.81	4.59	1.37	1.2	0.55	3.93	3.38	3.61	1.41	0.47	1.51	2.57667	0.633333	3.88333	1.04	3.64	1.13	yes|up
ZX.01G0037800	10.64	9.12	3.65	0.47	10.07	7.53	7.94	8.36	11.21	206.47	156.98	186.06	168.41	136.53	132.79	148.61	143.39	158.76	183.17	7.8033	145.91	6.0233	150.253	9.17	10.81	7.74	8.44	0.77	0.73	0.34	6.69	5.91	5.35	0.03	0.71	0.46	6.11	5.52	6.2	0.62	0.46	0.82	8.99667	0.613333	5.98333	0.4	5.94333	0.633333	yes|up
ZX.01G0037810	378.29	434.96	360.4	546.3	632.73	737.73	525.93	734.38	615.66	1114.56	1275.64	1113.03	2474.7	2487.27	2641.54	1171.75	1500.76	1909.19	1167.74	391.217	2534.5	638.92	1527.23	625.323	132.85	144.79	115.41	63.15	80.55	77.41	227.32	250.16	242.97	90.4	102.58	104.93	110.45	132.28	169.85	95.08	94.45	103.52	131.017	73.7033	240.15	99.3033	137.527	97.6833	no|up
ZX.01G0037820	108.1	212.14	99.91	751.7	832.6	812.82	970.05	1076.44	856.85	501.76	897.6	525.23	2209.11	2254.17	2604.68	1451.59	1878.2	1241.25	641.53	140.05	2355.99	799.04	1523.68	967.78	21.07	35.47	19.12	6.27	13.53	7.39	70.22	78.1	84.15	43.38	47.18	40.11	47.84	57.98	38.92	61.15	47.1	49.96	25.22	9.06333	77.49	43.5567	48.2467	52.7367	yes|up
ZX.01G0037890	106.35	79.8	55.07	103.21	133.04	131.95	91.75	128.95	144.58	161.08	195.06	191.11	480.89	454.63	551.18	194.18	227.22	305.85	182.417	80.4067	495.567	122.733	242.417	121.76	15.85	18.15	16.29	14.54	12.11	9.7	36.2	37.44	41.69	14.01	17.79	15.38	15.08	16.52	22.47	13.58	13.58	19.95	16.7633	12.1167	38.4433	15.7267	18.0233	15.7033	no|up
ZX.01G0037970	39	32	20	7	13	12	7	7	9	418	346	312	48	54	15	34	37	46	358.667	30.3333	39	10.6667	39	7.6667	12.02	9.35	7.77	1.55	1.39	1.01	1.04	1.28	0.33	0.28	0.5	0.4	0.77	0.78	0.99	0.3	0.21	0.36	9.71333	1.31667	0.883333	0.393333	0.846667	0.29	yes|up
ZX.01G0038100	2	0	0	0	0	0	0	0	0	32	6	11	0	2	2	0	3	2	16.3333	0.6667	1.3333	0	1.6667	0	2.62	0.46	0.78	0.23	0	0	0	0.14	0.13	0	0	0	0	0.18	0.12	0	0	0	1.28667	0.076667	0.09	0	0.1	0	yes|up
ZX.01G0038120	0	16.02	4.24	15.97	28.97	7.23	15.75	0	0	80.4	76.48	115.08	68.75	120.9	138.21	95.93	91.3	104.45	90.6533	6.7533	109.287	17.39	97.2267	5.25	28.16	24.57	24.39	37.77	32.95	31.25	27.55	29.93	27.79	57.24	49.23	48.29	18.53	18.77	23.97	71.87	36.19	46.35	25.7067	33.99	28.4233	51.5867	20.4233	51.47	no|down
ZX.01G0038170	0	29.71	64.25	0	32.08	0	0	36.1	37.64	0	87.73	18.22	8.31	22.86	0	0	0	8.15	35.3167	31.32	10.39	10.6933	2.7167	24.58	3.18	11.28	9.93	4.64	6.15	10.02	1.12	0.95	1.06	3.25	6.42	5.36	2.58	2.49	0.79	5.36	9.39	7.24	8.13	6.93667	1.04333	5.01	1.95333	7.33	no|up
ZX.01G0038280	26.73	55.03	29.72	17.92	24.36	0	39.19	24.37	45.56	280.5	322.25	237.55	132.24	151.26	126.19	80.13	61.5	79.93	280.1	37.16	136.563	14.0933	73.8533	36.3733	26.81	14.72	15.59	21.03	13.51	14.38	6.55	8.18	6.84	2.75	2.61	3.14	6.36	5.9	6.86	2.7	2.54	2.24	19.04	16.3067	7.19	2.83333	6.37333	2.49333	no|up
ZX.01G0038370	274.9	535.86	250.09	2036.3	2173.4	2341.18	2865.95	2705.56	2290.15	354.24	760.4	456.77	1829.89	1869.83	1943.32	1201.41	1394.8	955.75	523.803	353.617	1881.01	2183.63	1183.99	2620.55	14.93	30.17	16.69	16	34.32	18.57	58.39	65.04	63.03	117.98	123.65	115.98	39.75	43.23	30.08	181.38	118.84	134.06	20.5967	22.9633	62.1533	119.203	37.6867	144.76	no|down
ZX.01G0038440	0	0	0	162.77	240.75	218.23	344.78	378.86	194.06	1.13	2.47	53.79	210.68	290.38	391.24	374.48	339.18	304.48	19.13	0	297.433	207.25	339.38	305.9	0.09	0.18	3.65	0	0	0	12.57	18.92	23.54	17.55	25.54	20.18	23.08	19.58	17.79	40.57	31.43	21.22	1.30667	0	18.3433	21.09	20.15	31.0733	yes|up
ZX.01G0038600	19	11	5	9	2	5	15.98	5	9	26.95	28	26	44	16	29.95	22	18	19.94	26.9833	11.6667	29.9833	5.3333	19.98	9.9933	23.29	23.35	19.25	23.72	16.48	8.55	32.94	13.6	19.58	11.03	2.86	5.47	15.93	12.09	13.33	21.3	6.38	12.11	21.9633	16.25	22.04	6.45333	13.7833	13.2633	no|up
ZX.01G0038630	240.32	129.56	175.79	22.79	13	16.21	52.34	20.54	11.73	0	0	0	0	0.85	0	1.03	0	0	0	181.89	0.2833	17.3333	0.3433	28.2033	0	0	0	11.93	7.08	10.94	0	0.02	0	1.11	0.61	0.66	0.03	0	0	2.91	0.76	0.59	0	9.98333	0.006667	0.793333	0.01	1.42	yes|down
ZX.01G0038650	6.88	0	0	54.02	104.99	119.08	24	67.72	52.29	0	0	0	1	8.99	9.91	0	5.05	5.88	0	2.2933	6.6333	92.6967	3.6433	48.0033	0	0	0	0.45	0	0	0.04	0.35	0.36	3.53	6.74	6.66	0	0.18	0.21	1.71	3.36	3.46	0	0.15	0.25	5.64333	0.13	2.84333	no|down
ZX.01G0038870	7.3	2.13	8.1	0	0	3.9	0	1.04	0	234.62	279.13	239.38	84.2	84.86	99.94	88.8	59.49	58.6	251.043	5.8433	89.6667	1.3	68.9633	0.3467	27.48	28.26	26.22	0.93	0.88	1.82	11.6	11.64	12.1	1	0.45	0.55	6.84	9.45	9.41	0	0.8	0.7	27.32	1.21	11.78	0.666667	8.56667	0.5	yes|up
ZX.01G0038990	4	13	0	1	437	422	1	669	344	3	3	10.75	9	3	3	0	5	9	5.5833	5.6667	5	286.667	4.6667	338	0.36	0.34	1.11	0.67	2.41	0	0.83	0.3	0.28	0.17	71.11	59.88	0	0.44	0.8	0.18	86.37	57.81	0.603333	1.02667	0.47	43.72	0.413333	48.12	no|down
ZX.01G0039010	749.06	601.18	514.05	4370.17	2648.28	3189.26	6237.52	4026.38	2368.66	438.96	491.79	578.31	2400.49	2212.09	2427.84	1754.92	2097.52	1760.22	503.02	621.43	2346.81	3402.57	1870.89	4210.85	25.31	17.07	16.63	37.25	32.97	40.3	74.4	66.86	74.95	231.44	129.23	149.7	60.85	63.2	50.5	348.74	143.96	114.28	19.67	36.84	72.07	170.123	58.1833	202.327	yes|down
ZX.01G0039040	3	1	1	5	5	4	44	11	12	1	4	0	0	0	2	0	0	0	1.6667	1.6667	0.6667	4.6667	0	22.3333	0.11	0.41	0	0.45	0.17	0.19	0	0	0.17	0.74	0.73	0.51	0	0	0	7.13	1.27	1.81	0.173333	0.27	0.056667	0.66	0	3.40333	no|down
ZX.01G0039160	18	21	28	46	374	355	19	243	374	63	130	292	134	113	140	103	46	48	161.667	22.3333	129	258.333	65.6667	212	5.92	11.55	23.78	2.35	3.04	4.71	9.63	8.88	10.12	5.97	47.76	39.51	7.64	3.19	3.37	2.69	24.4	49.27	13.75	3.36667	9.54333	31.08	4.73333	25.4533	yes|up
ZX.01G0039230	28	29	26	17	12	5	84	23	1	0	3	1	0	4	2	0	1	0	1.3333	27.6667	2	11.3333	0.3333	36	0	0.13	0.04	1.75	1.99	2.07	0	0.15	0.07	1.06	0.73	0.27	0	0.03	0	5.7	1.09	0.06	0.056667	1.93667	0.073333	0.686667	0.01	2.28333	yes|down
ZX.01G0039310	5.73	30.48	4.54	26.29	4.99	10.64	16.17	0	0	27.37	79.69	71.94	42.61	102.93	19.35	38.16	56.51	61.74	59.6667	13.5833	54.9633	13.9733	52.1367	5.39	4.06	5.99	4.1	2.77	2.86	2.37	2.56	3.42	3.4	2.25	1.67	2.06	3.05	2.7	2.78	1.67	1.26	1.07	4.71667	2.66667	3.12667	1.99333	2.84333	1.33333	no|up
ZX.01G0039340	520.67	584.63	455	272.2	292.39	279.78	227.66	355	288.99	983.92	1835.5	1273.58	943.91	975.4	989.3	855.67	938.09	897.9	1364.33	520.1	969.537	281.457	897.22	290.55	26.21	45.95	29.41	19.12	23.56	21.25	18.98	21.35	20.28	9.95	10.49	8.74	17.86	18.35	17.86	9.1	9.78	10.66	33.8567	21.31	20.2033	9.72667	18.0233	9.84667	no|up
ZX.01G0039350	3936.48	3983.8	3053.8	1519.82	1310.91	1505.94	904	1468.71	1311.9	4902.45	6432.14	9510.61	3968.52	3601.62	3535.72	4219.73	4295.65	3159.72	6948.4	3658.03	3701.95	1445.56	3891.7	1228.2	119.12	146.84	200.31	131.78	146.34	129.98	72.74	71.87	66.1	50.68	42.88	42.88	80.32	76.6	57.32	32.95	36.87	44.12	155.423	136.033	70.2367	45.48	71.4133	37.98	no|up
ZX.01G0039360	13.15	18.78	2.25	33.69	30.43	25.07	7.82	4.65	21.75	20.71	40.28	37.38	24.32	11.74	15.12	24.43	33.06	15.55	32.79	11.3933	17.06	29.73	24.3467	11.4067	1.3	2.38	2.03	1.14	1.8	0.25	1.16	0.61	0.73	4.22	4.88	7.14	1.2	1.52	0.73	5.68	5.17	6.43	1.90333	1.06333	0.833333	5.41333	1.15	5.76	no|up
ZX.01G0039450	0	0	0	0	0	0	0	0	0	0	0	0	4	7	1	14	26	27	0	0	4	0	22.3333	0	0	0	0	0	0	0	0.2	0.38	0.05	0	0	0	0.71	1.24	1.31	0	0	0	0	0	0.21	0	1.08667	0	no|no test
ZX.01G0039500	358.64	294.11	345.56	261.13	672.57	617.66	684.18	583.07	499.14	653.31	1114	1398	417	404.84	378.76	434.31	403.72	469.48	1055.1	332.77	400.2	517.12	435.837	588.797	8.79	14.08	16.31	6.64	5.97	8.12	4.23	4.46	3.92	4.82	12.17	9.73	4.58	3.98	4.72	13.81	8.07	9.28	13.06	6.91	4.20333	8.90667	4.42667	10.3867	no|up
ZX.01G0039510	1.36	3.89	10.44	8.87	7.43	3.34	109.82	19.93	38.86	12.69	0	0	0	0	5.24	2.69	11.28	10.52	4.23	5.23	1.7467	6.5467	8.1633	56.2033	4.37	0	0	0.67	2.2	6.88	0	1.47	1.38	4.29	3.59	1.41	0.75	2.93	2.71	57.51	8.23	19.48	1.45667	3.25	0.95	3.09667	2.13	28.4067	no|down
ZX.01G0039570	22	6	3	16	0	7	5	4	4	105	43	139	52	36	45	18	9	13	95.6667	10.3333	44.3333	7.6667	13.3333	4.3333	5.65	2.18	6.48	1.64	0.49	0.29	2.12	1.6	1.86	1.18	0	0.44	0.76	0.36	0.52	0.4	0.23	0.3	4.77	0.806667	1.86	0.54	0.546667	0.31	yes|up
ZX.01G0039580	11.89	15.07	9.78	4	0	11.9	3	101.98	4.76	152.47	378.21	762.92	243.09	202.81	121.14	125.22	71.57	40.36	431.2	12.2467	189.013	5.3	79.05	36.58	10.47	24.49	45.38	1.13	1.58	1.19	12.7	11.57	6.4	0.38	0	0.96	6.76	3.62	2.07	0.31	7.39	0.46	26.78	1.3	10.2233	0.446667	4.15	2.72	yes|up
ZX.01G0039590	32.1	0.95	31.71	0	2	5.75	5	87.17	1.66	128.46	309.78	744.64	184.01	135	74.37	101.97	67.3	31.46	394.293	21.5867	131.127	2.5833	66.91	31.2767	13.14	27.44	64.44	4.49	0.86	4.55	14.65	12.07	6.28	0	0.19	1.06	8.54	5.09	2.7	0.83	8.13	0.5	35.0067	3.3	11	0.416667	5.44333	3.15333	yes|up
ZX.01G0039600	3.15	0	0	0	21.64	0	0	0	0	46.67	46.09	0	68.12	11.41	22.89	27.48	0	19.86	30.92	1.05	34.14	7.2133	15.78	0	2.74	4.58	6.88	3.43	3.09	3.66	6.46	9.86	7.25	3.41	4.39	3.47	6.5	6.81	4.13	2.97	7.01	2.26	4.73333	3.39333	7.85667	3.75667	5.81333	4.08	no|up
ZX.01G0039610	2.6	0	0	0	0	0	0	0	2.64	32.81	58.64	34.21	207.57	120.93	124.33	101.68	92.95	89.77	41.8867	0.8667	150.943	0	94.8	0.88	1.09	1.27	1.85	0.25	0	0.21	5.3	4.22	2.23	2.89	1.34	1.53	3.18	1.6	2.11	1.27	1.04	1.25	1.40333	0.153333	3.91667	1.92	2.29667	1.18667	yes|up
ZX.01G0039630	10.14	0	13.19	95.75	60.02	88.75	94.23	92.26	141.37	77.86	149.76	179.68	259.96	165.7	226.94	385.11	268.31	360.9	135.767	7.7767	217.533	81.5067	338.107	109.287	10.63	19.4	21.24	1.93	0	3.26	27.36	19.13	23.81	18.1	11.2	14.44	41.66	27.17	36.8	19.4	13.74	27.26	17.09	1.73	23.4333	14.58	35.21	20.1333	yes|up
ZX.01G0039660	89.37	99.53	68.22	26.03	18.01	25.3	70.76	50.92	40.6	47.47	103.5	65.84	21.48	26.52	27.78	60.79	54.04	51.79	72.27	85.7067	25.26	23.1133	55.54	54.0933	5.21	10.75	6.26	13.65	16.9	13.46	1.81	2.44	2.34	3.95	2.69	3.3	5.27	4.39	4.24	11.69	6.02	6.26	7.40667	14.67	2.19667	3.31333	4.63333	7.99	yes|down
ZX.01G0039710	8.46	6.27	6.87	5.93	3.6	6	1.24	4.69	11.5	49.33	52.59	16.24	37.27	30.79	29.25	11.34	17.02	22.78	39.3867	7.2	32.4367	5.1767	17.0467	5.81	1.55	2.99	2.39	0.71	0.53	0.87	1.66	1.62	1.36	0.7	1.09	1.12	0.65	1.41	1.73	0.42	0.77	1.07	2.31	0.703333	1.54667	0.97	1.26333	0.753333	yes|up
ZX.01G0039730	0	6.63	17.65	7.48	35.95	64.79	65.42	39.8	0	70.08	128.79	47.27	126.76	142.02	218.32	0	21.54	83.93	82.0467	8.0933	162.367	36.0733	35.1567	35.0733	16.9	11.33	6.25	3.15	2.83	2	19.61	27.78	28.9	3.87	17.57	13.9	6.35	8.39	14.44	8.36	6.23	7.68	11.4933	2.66	25.43	11.78	9.72667	7.42333	yes|up
ZX.01G0039860	209	0	81	1	15.97	29.76	41.36	0	53.31	23	205.15	396.58	1573.57	1349.07	758.84	1589.23	2207.72	2398.95	208.243	96.6667	1227.16	15.5767	2065.3	31.5567	1.77	26.33	30.18	22.25	0	11.07	179.82	121.87	64.85	0.11	7.51	8.12	183.41	251.37	201.14	8.77	1.36	11.11	19.4267	11.1067	122.18	5.24667	211.973	7.08	no|up
ZX.01G0039870	1.27	0	2.62	0	8.74	0	0	0	0	1.06	2.86	2.6	0	9.71	2.26	14.85	2.73	5.27	2.1733	1.2967	3.99	2.9133	7.6167	0	0.06	0.16	0.13	0.1	0	0.27	0	0.47	0.1	0	0.68	0	0.68	0.12	0.23	0	0	0	0.116667	0.123333	0.19	0.226667	0.343333	0	no|down
ZX.01G0039880	21.73	26	32.38	96	51.26	59	32	37	62	27.94	12.14	33.4	194	155.29	120.74	141.15	195.27	146.73	24.4933	26.7033	156.677	68.7533	161.05	43.6667	0.98	0.4	1.02	1.05	1.39	2	5.16	4.5	3.27	4.64	2.43	2.44	3.89	5.04	3.85	1.69	1.35	3.02	0.8	1.48	4.31	3.17	4.26	2.02	no|down
ZX.01G0039920	146.51	135.97	72.09	132.63	142.14	141.91	109.36	92.66	95.89	263.07	341.05	214.94	467.89	396.11	322.48	208.08	343.16	351.9	273.02	118.19	395.493	138.893	301.047	99.3033	21.71	26.57	15.36	16.77	17.22	10.6	29.45	27.24	20.46	15.08	15.91	13.84	13.53	20.89	21.68	13.57	8.12	11.06	21.2133	14.8633	25.7167	14.9433	18.7	10.9167	no|up
ZX.01G0039990	133	148	90	51	126	105	32	68	76	314	535	463	375	393	371	217	221	301	437.333	123.667	379.667	94	246.333	58.6667	90.11	147.45	114.87	54.13	68.82	48.8	85.34	99.09	81.6	20.49	50.35	36.67	50.07	47.64	64.52	13.93	22.86	31.55	117.477	57.25	88.6767	35.8367	54.0767	22.78	no|up
ZX.01G0040120	67.97	125.49	73.66	717.36	602.96	613.43	727.49	1046.01	904.22	920.54	667.25	488.24	2452.87	2247.48	3046.57	3017.26	3835.92	2768.32	692.01	89.04	2582.31	644.583	3207.17	892.573	29.35	20	13.49	2.99	6.06	4.12	59.09	58.97	74.74	31.41	25.91	22.95	75.43	89.83	65.9	34.81	34.58	39.96	20.9467	4.39	64.2667	26.7567	77.0533	36.45	yes|up
ZX.01G0040140	3	1	7	7	11	6	8	18	22	11	20	22	49	39	31	36	32	41	17.6667	3.6667	39.6667	8	36.3333	16	2.53	4.4	4.38	0.97	0.37	3	8.85	7.77	5.47	2.24	3.5	1.67	6.62	5.5	7.04	2.79	4.73	7.26	3.77	1.44667	7.36333	2.47	6.38667	4.92667	no|up
ZX.01G0040180	0	0.62	0.05	0	0	2.98	0	0	0.13	0	0	1.67	0.23	0	2.71	1.15	0	0	0.5567	0.2233	0.98	0.9933	0.3833	0.0433	7.59	20.36	22.94	10.79	15.47	13.5	10.4	10.47	10.76	3.05	3.99	5.02	10.43	4.6	4.17	3.13	7	3.07	16.9633	13.2533	10.5433	4.02	6.4	4.4	no|up
ZX.01G0040240	334	584	298	630	728	635	777	570	488	491	603	382	289	316	294	254	266	280	492	405.333	299.667	664.333	266.667	611.667	33.47	38.76	22.56	31.52	60.88	36.04	14.98	17.89	15.41	59.12	67.18	51.05	13.62	13.36	14.25	79.58	40.98	46.39	31.5967	42.8133	16.0933	59.1167	13.7433	55.65	no|down
ZX.01G0040270	121.94	69.01	130.61	377.37	150.34	222.35	208.07	183.6	228.28	327.02	121.38	0	47.73	10.17	51.75	49.5	0	36.89	149.467	107.187	36.55	250.02	28.7967	206.65	65.99	17.86	9.51	46.4	33.36	32.87	3.09	7.24	6.64	77.84	27.15	35.82	2.19	5.13	3.35	50.93	26.76	28.42	31.12	37.5433	5.65667	46.9367	3.55667	35.37	no|down
ZX.01G0040310	2888.08	2195.23	2604.11	1079.5	1239.31	1186.66	1636.47	1127.68	965.89	4401.97	3483.73	3114.43	6264.9	5759.02	6526.42	4405.15	5141.71	4911.19	3666.71	2562.47	6183.45	1168.49	4819.35	1243.35	300.4	218.86	190.58	279.95	226.44	336.39	312.28	311.03	345.61	103.07	116.51	106.52	247.73	271.73	263.25	189.96	81.38	96.71	236.613	280.927	322.973	108.7	260.903	122.683	no|down
ZX.01G0040420	39	35	16	12	6	16	3	8	7	7	8	29	27	35	33	9	4	6	14.6667	30	31.6667	11.3333	6.3333	6	0.59	0.63	2.1	4.53	4.5	2.39	1.72	2.44	2.12	1.38	0.68	1.58	0.59	0.25	0.37	0.38	0.71	0.82	1.10667	3.80667	2.09333	1.21333	0.403333	0.636667	yes|down
ZX.01G0040430	0	0	0	0	0	0	0	0	0	587.98	974.51	846.26	300.86	285.49	330.72	375.98	338.93	503.17	802.917	0	305.69	0	406.027	0	12.4	17.31	16.3	4.32	4.88	3.98	4.64	4.94	4.95	1.33	1.48	1.75	5.17	4.73	6.03	0.91	0.93	0.62	15.3367	4.39333	4.84333	1.52	5.31	0.82	yes|up
ZX.01G0040450	2729.04	2035	2043	2566.12	2699.36	2448	4024.64	2097	1513	2709	2372.46	2106.86	1040	1023.32	1019.63	984	1193.1	1103.47	2396.11	2269.01	1027.65	2571.16	1093.52	2544.88	58.04	48.28	39.26	80.97	65.87	76.62	16.8	18.11	16.95	75.91	78.26	61.45	16.51	18.87	17.88	130.3	46.35	44.84	48.5267	74.4867	17.2867	71.8733	17.7533	73.83	no|down
ZX.01G0040480	6307	4934	4550	298	497	516	190	1015	509	2954	5012	6150	400	322	364	627	770	596	4705.33	5263.67	362	437	664.333	571.333	160.27	256.15	289.13	473.07	407.92	436.27	16.46	14.46	15.19	22.24	36.44	32.95	26.73	30.74	24.14	15.48	57.7	38.42	235.183	439.087	15.37	30.5433	27.2033	37.2	yes|down
ZX.01G0040490	2000.02	1826.32	1729.3	1747.89	1337.24	1437.18	2524.29	2134.72	1765.19	2608.5	2504.78	2266.32	964.22	1042.03	1141.15	1429.57	1602	1291.22	2459.87	1851.88	1049.13	1507.44	1440.93	2141.4	134.51	122.5	101.32	138.17	137.37	154.39	36.67	45.08	43.27	115.78	89.01	81.97	55.85	57.21	48.96	179.43	106.95	118.12	119.443	143.31	41.6733	95.5867	54.0067	134.833	no|down
ZX.01G0040520	46.28	31.74	42.79	45	4.42	0	8.28	15.82	0	34	36.91	20	21.23	14.22	37	17.54	24.96	36	30.3033	40.27	24.15	16.4733	26.1667	8.0333	1.23	2.17	0.63	2.76	2.79	3.08	1.16	0.54	1.03	2.24	1.63	1.7	1.66	1.53	1.26	3.45	2.22	1.82	1.34333	2.87667	0.91	1.85667	1.48333	2.49667	yes|down
ZX.01G0040550	45	53.44	39	51	50	55	40	33.27	38	100	77	100.41	174	148	219.72	86.49	120	165	92.47	45.8133	180.573	52	123.83	37.09	2.95	2.14	2.72	1.83	2.42	2.02	3.88	3.6	5.1	2.07	1.99	1.91	2.11	2.6	3.64	1.77	1.37	1.56	2.60333	2.09	4.19333	1.99	2.78333	1.56667	no|up
ZX.01G0040650	170	115	97	7	7	15	14	9	12	193	123	123	51	41	39	12	15	23	146.333	127.333	43.6667	9.6667	16.6667	11.6667	22.08	13.32	12.18	27.07	20.37	19.96	4.48	3.94	3.43	1.11	1.09	2.04	1.08	1.27	1.96	2.41	1.11	1.93	15.86	22.4667	3.95	1.41333	1.43667	1.81667	no|down
ZX.01G0040690	1044.94	1022.62	891.9	589.14	929.52	837.33	882.26	1136.48	570.42	682.06	1533.91	1684.44	787.25	629.72	624.71	509.03	323.31	106.88	1300.14	986.487	680.56	785.33	313.073	863.053	28.46	60.23	60.92	60.2	64.81	65.53	24.86	21.68	20.05	33.78	52.34	41.06	16.67	9.92	3.33	55.26	49.4	33.05	49.87	63.5133	22.1967	42.3933	9.97333	45.9033	no|down
ZX.01G0040730	9.34	11	5	31	18.7	19	10.48	15	9.96	24	11	16	11.08	13.12	11	14	16.73	22.76	17	8.4467	11.7333	22.9	17.83	11.8133	1.51	0.65	0.87	1.07	1.05	0.56	0.64	0.85	0.53	3.38	1.68	1.4	0.69	1.01	1.23	1.34	0.99	1.58	1.01	0.893333	0.673333	2.15333	0.976667	1.30333	no|up
ZX.01G0040770	66	87	75	168	106	152	40	202	129	164	211	259	597	388	366	662	494	405	211.333	76	450.333	142	520.333	123.667	5.1	6.17	6.98	2.83	4.1	4.09	14.02	9.92	8.75	7.17	4.44	5.54	16.13	11.28	9.4	1.87	6.51	5.56	6.08333	3.67333	10.8967	5.71667	12.27	4.64667	no|up
ZX.01G0040790	542.91	610.27	447.02	486.63	363.36	296.94	293.4	389.7	300.48	328.61	429.71	348.11	285.75	284.47	144.21	135.78	166.36	325.16	368.81	533.4	238.143	382.31	209.1	327.86	13.38	9.72	7.9	37.13	33.06	35.05	5.09	6.11	3.99	18.06	15.24	13.73	2.72	3.35	6.43	9.4	9.72	10.5	10.3333	35.08	5.06333	15.6767	4.16667	9.87333	yes|down
ZX.01G0040810	10.93	164.65	15.26	6.79	19.75	111.82	16.55	85.55	19.53	1746.85	1345.05	1433.95	1817.36	1813.62	2125.08	1259.61	1528.23	1510.59	1508.62	63.6133	1918.69	46.12	1432.81	40.5433	54.07	42.73	44.8	31.57	31.22	31.03	41.05	51.54	54.23	35.94	23.49	22.7	32.85	35.68	37.27	22.7	17.13	23.57	47.2	31.2733	48.94	27.3767	35.2667	21.1333	no|up
ZX.01G0040830	0	10.69	0	0	0	56.89	252.02	0.23	74.33	0	47.22	0	0	119.61	0	83.32	265.38	127.07	15.74	3.5633	39.87	18.9633	158.59	108.86	47.4	51.41	44.28	14.97	17.26	9.82	59.18	59.82	61.43	24.17	19.67	19.57	51.38	44.67	44.65	28.96	25.68	35.83	47.6967	14.0167	60.1433	21.1367	46.9	30.1567	yes|up
ZX.01G0040850	23.68	29.94	33.08	75.24	62.41	38.96	91.5	70.01	83.82	34.66	0	0	0	0	0	0	0	11.43	11.5533	28.9	0	58.87	3.81	81.7767	16.99	0	0	16.72	24.74	31.71	0	0	0	52.28	43.53	23.8	0	0	4.19	68.46	43.14	60.36	5.66333	24.39	0	39.87	1.39667	57.32	no|down
ZX.01G0041010	94.66	82.82	60.82	30.83	28.37	47.22	41	16.57	37.66	77.52	93.18	108.6	87.97	69.74	90.15	50	54	42.97	93.1	79.4333	82.62	35.4733	48.99	31.7433	106.35	137.17	103.54	70.63	64.11	61.1	120.6	129.49	141.23	32.93	42.32	38.43	39.22	43.94	60.29	28.61	24.05	33.47	115.687	65.28	130.44	37.8933	47.8167	28.71	no|up
ZX.01G0041040	1974.22	1635	1509	3791.46	2921.9	2989.39	3779	2835.49	2251.31	2207	2252	2149.17	2664.44	2646	2805	1970	2113	2143.87	2202.72	1706.07	2705.15	3234.25	2075.62	2955.27	88.16	84.63	74.51	109.01	99.15	106.08	80.61	87.15	86.2	208.43	157.99	140.56	61.74	62.04	64.26	226.58	118	124.98	82.4333	104.747	84.6533	168.993	62.68	156.52	no|down
ZX.01G0041080	0	0	1	0	0	0	0	0	1	1	6	4	2	1	2	0	0	3	3.6667	0.3333	1.6667	0	1	0.3333	5.9	10.27	9.84	4.42	3.58	7.11	22.37	32.86	37.18	11.25	14.54	14.14	9.35	8.89	16.65	5.95	11.21	14.31	8.67	5.03667	30.8033	13.31	11.63	10.49	no|up
ZX.01G0041110	1526	3027	2204	9	52	56	14	824	83	1742	6362	6537	3468	1895	1365	3518	1910	1403	4880.33	2252.33	2242.67	39	2277	307	297.49	1033.72	966.01	365.12	812.78	688.79	459.46	276.04	179.02	2.13	12.18	11.45	477.52	242.58	178.88	3.61	156.08	20.14	765.74	622.23	304.84	8.58667	299.66	59.9433	no|up
ZX.01G0041240	7	21	23	140	101	144	172	194	155	31	44	29	91	105	108	108	123	92	34.6667	17	101.333	128.333	107.667	173.667	2.52	3.37	2.04	0.79	2.62	3.33	5.63	7.1	6.74	15.66	11.12	13.81	6.91	7.37	5.58	20.99	16.72	17.59	2.64333	2.24667	6.49	13.53	6.62	18.4333	no|up
ZX.01G0041260	608.09	284.02	382.01	59.69	81.27	121.53	48.28	92.98	58.04	120.78	62.76	143	56.23	36.6	36.91	27.7	41.16	32.4	108.847	424.707	43.2467	87.4967	33.7533	66.4333	7.61	5.52	6.38	10.83	5.83	8.93	5.61	8.09	7.39	6.28	3.93	4.41	7.18	7.67	6.91	7.7	4.17	5.12	6.50333	8.53	7.03	4.87333	7.25333	5.66333	yes|down
ZX.01G0041270	369.93	342.48	401.32	863.71	625.27	733.68	1379.27	1398.95	1243.33	0	0	0	0	0	0	0	0	0	0	371.243	0	740.887	0	1340.52	0	0	0	15.93	15.82	21.48	0	0	0	38.2	25.7	26.88	0	0	0	72.83	44.22	52.55	0	17.7433	0	30.26	0	56.5333	yes|down
ZX.01G0041290	31.03	43.16	24	1	2	3	0	0	3	0	0	0	0	0	0	0	0	0	0	32.73	0	2	0	1	0	0	0	1.68	2.38	1.43	0	0	0	0.05	0.09	0.12	0	0	0	0	0	0.14	0	1.83	0	0.086667	0	0.046667	yes|down
ZX.01G0041340	86.07	100.56	87.82	220.43	201.33	184.54	370.92	298.83	334.39	106.78	173.96	163.51	90	84.45	91.51	93.77	57.2	127.19	148.083	91.4833	88.6533	202.1	92.72	334.713	3.66	4.68	4.17	2.61	9.46	3.62	2.23	2.25	2.47	7.67	10.28	8.73	2.61	1.35	2.48	15.12	9.17	12.02	4.17	5.23	2.31667	8.89333	2.14667	12.1033	no|down
ZX.01G0041460	7	2	4	46	80	63	107	105	83	43	46	141	170	165	196	164	137	134	76.6667	4.3333	177	63	145	98.3333	4.67	4.72	13.25	1.06	0.34	0.78	14.14	15.02	16.35	6.89	11.81	8.11	14.06	10.99	10.85	17.48	12.25	12.65	7.54667	0.726667	15.17	8.93667	11.9667	14.1267	yes|up
ZX.01G0041470	17	12	14	34	16	16	23	42	13	102	160	179	167	149	157	177	145	165	147	14.3333	157.667	22	162.333	26	3.78	5.58	5.75	0.87	0.67	0.91	4.68	4.55	4.48	1.73	0.8	0.7	5.14	3.95	4.56	1.28	1.62	0.67	5.03667	0.816667	4.57	1.07667	4.55	1.19	yes|up
ZX.01G0041520	0	0	2	31.34	91.66	38.1	38.31	12.5	10.49	4	0	2	15.38	11.17	8.61	41	12.05	0	2	0.6667	11.72	53.7	17.6833	20.4333	1.43	0.12	1.17	0.28	0.1	1.91	6.67	5.05	3.68	20.39	64.61	26.93	15.51	4.83	0	27.8	7.95	7.15	0.906667	0.763333	5.13333	37.31	6.78	14.3	no|up
ZX.01G0041540	16.66	5	0	15.71	10.72	7.84	9.25	12.08	0	26.54	15.81	17.47	46.95	39.88	63.87	56.59	56.61	63.18	19.94	7.22	50.2333	11.4233	58.7933	7.11	3.34	2.4	2.92	2.24	0.55	0.71	5.7	5.5	5.24	2.73	3.71	1.29	5.52	5.05	6.15	1.71	1.46	0.45	2.88667	1.16667	5.48	2.57667	5.57333	1.20667	no|up
ZX.01G0041580	5	14	8	55	29	20	326	136	74	35	12	2	0	0	2	3	3	12	16.3333	9	0.6667	34.6667	6	178.667	3.22	1.04	0.16	0.64	1.98	1.31	0	0	0.14	6.97	3.62	2.18	0.22	0.2	0.82	45.07	13.33	9.53	1.47333	1.31	0.046667	4.25667	0.413333	22.6433	no|up
ZX.01G0041600	22	0	9.3	19.3	38.96	29.21	0	31	33.63	48	10.9	20.66	124	100	37.77	66.4	25.43	60	26.52	10.4333	87.2567	29.1567	50.61	21.5433	1.52	2.61	3.25	0.96	0.62	1.28	2.96	2.6	2.13	2.32	1.66	1.27	2.36	1.21	1.42	1.13	1.02	2.01	2.46	0.953333	2.56333	1.75	1.66333	1.38667	yes|up
ZX.01G0041620	1	1	4	0	0	0	0	0	0	27	41	78	0	0	0	0	0	0	48.6667	2	0	0	0	0	5.29	7.65	13.21	0.28	0.31	1.44	0	0	0	0	0	0	0	0	0	0	0	0	8.71667	0.676667	0	0	0	0	yes|up
ZX.01G0041630	125.21	205.98	260.68	118.24	39.51	31.02	80.63	26.43	10.4	29.28	88.94	67.68	28	0	41.28	0	0	17.94	61.9667	197.29	23.0933	62.9233	5.98	39.1533	107.48	82.26	81.34	161.14	112.34	164.74	13.24	12.97	13.21	36.56	21.2	20.47	12.93	12.64	9.96	66.79	22.28	16.76	90.36	146.073	13.14	26.0767	11.8433	35.2767	no|down
ZX.01G0041800	0	0	0.85	0	5	0	0	1	0	5	9.81	29.79	0	0	0	0	0	0	14.8667	0.2833	0	1.6667	0	0.3333	3.45	5.87	12.95	0.15	0.32	0.68	0.24	0.17	0.08	0.07	2.09	0	0.08	0.12	0	0	0.35	0	7.42333	0.383333	0.163333	0.72	0.066667	0.116667	yes|up
ZX.01G0041920	19	20	16	43	26	30	28	30	54	58	53	48	19	17	15	25	31	27	53	18.3333	17	33	27.6667	37.3333	10.25	8.92	7.34	4.71	5.57	5.18	2.61	2.57	2.04	10.55	6.31	6.36	3.51	4.08	3.56	7.47	5.9	13.58	8.83667	5.15333	2.40667	7.74	3.71667	8.98333	no|up
ZX.01G0041940	0	0	0	0	0	0	0	2	0	10	7	5	9	2	4	2	6	5	7.3333	0	5	0	4.3333	0.6667	1.52	1.01	0.66	0	0	0	1.06	0.26	0.47	0	0	0	0.24	0.68	0.57	0	0.33	0	1.06333	0	0.596667	0	0.496667	0.11	yes|up
ZX.01G0041960	26	12	39	118	121	110	193	117	76	103	96	66	60	64	99	36	51	66	88.3333	25.6667	74.3333	116.333	51	128.667	5	4.39	2.78	1.74	0.89	3.34	2.21	2.57	3.7	7.88	7.93	6.28	1.37	1.82	2.39	14.07	5.93	5.13	4.05667	1.99	2.82667	7.36333	1.86	8.37667	no|up
ZX.01G0042020	161.34	69.14	82.93	39.86	110.93	78.03	27.69	44.13	33.41	338.09	144.15	177.31	79.25	281.87	180.48	58.97	170.88	165.96	219.85	104.47	180.533	76.2733	131.937	35.0767	48.09	16.52	16	67.6	79.44	65.42	9.37	65.44	26.3	20.3	25.21	25.49	8.43	21.55	26.47	11.31	22.4	11.01	26.87	70.82	33.7033	23.6667	18.8167	14.9067	no|down
ZX.01G0042040	21.52	28.31	21.77	12.85	18.56	18.84	4.89	2.93	8.84	10.39	6.32	9.18	8.6	14.27	10.97	0	9.51	14.01	8.63	23.8667	11.28	16.75	7.84	5.5533	7.34	4.35	5.62	22.13	34.63	30.6	5.1	9.53	5.85	12.99	18.96	16.89	0	5.17	7.41	5.28	3.33	9.22	5.77	29.12	6.82667	16.28	4.19333	5.94333	yes|down
ZX.01G0042060	0	0	0	0	32	37	24	12.04	13.57	67.89	40.84	82.18	135.54	120.67	111.11	79.42	116.92	124.14	63.6367	0	122.44	23	106.827	16.5367	1.78	1.59	1.52	0.3	0.18	0.39	2.6	2.57	1.77	0.39	0.84	0.85	2.3	2.04	2.55	0.71	0.39	0.55	1.63	0.29	2.31333	0.693333	2.29667	0.55	yes|up
ZX.01G0042100	1.02	14.8	9.51	26.65	3.01	5.7	32.98	8.2	4.67	4.06	4.73	8.43	1.04	1.07	0	0	2.09	5	5.74	8.4433	0.7033	11.7867	2.3633	15.2833	0.11	0.12	0.19	0.04	0.59	0.44	0.02	0.02	0	0.96	0.11	0.18	0	0.04	0.1	1.3	0.22	0.17	0.14	0.356667	0.013333	0.416667	0.046667	0.563333	no|down
ZX.01G0042140	100	53	78	51	43	28	15	24	27	2049	457	591	82	97	86	62	68	52	1032.33	77	88.3333	40.6667	60.6667	22	162.11	34.13	40.51	10.97	6.43	10.99	4.95	6.39	5.23	5.56	4.61	2.62	3.86	3.97	3.07	1.78	2.01	2.99	78.9167	9.46333	5.52333	4.26333	3.63333	2.26	yes|up
ZX.01G0042220	337	311	290	371	328	395	406	294	284	188	204	214	185	158	171	140	152	149	202	312.667	171.333	364.667	147	328	7.51	7.67	7.41	18.58	18.86	20.39	5.59	5.2	5.26	20.36	17.68	18.54	4.39	4.46	4.44	24.34	12.22	15.75	7.53	19.2767	5.35	18.86	4.43	17.4367	yes|down
ZX.01G0042270	0	0	2.77	0	0	0	0	0	0	3.38	3.1	1.28	4.53	1.46	2.93	3.64	3.13	8.73	2.5867	0.9233	2.9733	0	5.1667	0	6.66	4.89	4.15	3.6	7.38	6.64	7.25	10.22	5.64	2.14	3.54	3.09	4.57	5.35	6.76	1.55	0.88	0.73	5.23333	5.87333	7.70333	2.92333	5.56	1.05333	no|down
ZX.01G0042290	3	1.8	0	18.45	53.79	76.89	32.85	49.89	30.79	2.91	5	1.01	15.3	2.09	19.32	18.13	21.83	43.71	2.9733	1.6	12.2367	49.71	27.89	37.8433	0.23	0.18	0.09	0.15	0.25	0.17	0.82	0.99	1.23	1.62	5.26	6.37	0.9	0.88	2.29	4.75	3.54	3.22	0.166667	0.19	1.01333	4.41667	1.35667	3.83667	no|down
ZX.01G0042300	23	24.51	22.59	26	25	20.42	12	9	10	26	33.76	29	20.77	19.16	32.95	20.42	31.88	52.9	29.5867	23.3667	24.2933	23.8067	35.0667	10.3333	1.84	2.11	1.27	1.78	2.05	2.2	1.07	1.63	1.55	1.8	1.7	1.5	1.24	1.28	2.32	0.91	0.47	0.7	1.74	2.01	1.41667	1.66667	1.61333	0.693333	no|down
ZX.01G0042310	0	0	10.67	0	0	0	0	0	0	83.48	25.35	28.21	9.07	11.96	57.74	37.74	26.85	40.06	45.68	3.5567	26.2567	0	34.8833	0	24.06	7.02	7.03	0	0	5.81	2.07	3.03	12.75	0	0	0	8.75	5.81	8.62	0	0	0	12.7033	1.93667	5.95	0	7.72667	0	no|up
ZX.01G0042330	67.12	93.63	43.3	23.89	6.93	12.35	9.4	23	28.07	121.25	122.81	99.1	7.17	5.47	4.73	2.59	14	17	114.387	68.0167	5.79	14.39	11.1967	20.1567	6.74	5.71	4.16	5.23	7.53	5.93	0.42	0.38	0.36	1.91	0.95	1.1	0.35	0.48	0.59	0.97	1.11	2.17	5.53667	6.23	0.386667	1.32	0.473333	1.41667	no|down
ZX.01G0042360	25.83	25	22	8	6	4.81	5	5.57	4	20.53	28.94	55.35	48	45.37	51.6	23	12.22	20	34.94	24.2767	48.3233	6.27	18.4067	4.8567	2.58	2.98	4.47	3.83	3.59	3.67	3.42	3.74	3.7	1.03	0.76	0.74	1.69	1.15	1.39	0.7	1.44	0.52	3.34333	3.69667	3.62	0.843333	1.41	0.886667	no|down
ZX.01G0042380	12.41	27	7.59	2	5.89	6.57	0	2	8	103.76	73.51	99.71	9	20	5.62	3	3	6.47	92.3267	15.6667	11.54	4.82	4.1567	3.3333	18.45	8.27	8.67	3.73	3.3	2.83	0.55	1.33	1.47	0.22	0.74	1.75	0.19	0.18	0.63	0	0.17	0.89	11.7967	3.28667	1.11667	0.903333	0.333333	0.353333	yes|up
ZX.01G0042390	5.67	0	0	29.68	21.05	0	100.23	0	23.12	15.27	1.15	39.49	32.15	21.28	39.11	0.23	0	9.6	18.6367	1.89	30.8467	16.91	3.2767	41.1167	29.16	24.65	20.9	14.53	31.05	15.49	44.59	52.29	45.52	146.64	185.85	143.7	15.08	20.46	22.69	302.52	120.42	113.11	24.9033	20.3567	47.4667	158.73	19.41	178.683	no|up
ZX.01G0042420	62.14	84.42	102.62	45.83	64.19	74.73	99.05	76.99	67.14	196.83	192.19	101.29	71.08	84.33	95.31	19.01	56.89	96.22	163.437	83.06	83.5733	61.5833	57.3733	81.06	4.75	4.5	4.92	1.79	3.54	4.72	2.45	3.74	3.05	1.94	1.46	1.91	4.35	2.18	3.11	2.38	2.36	1.87	4.72333	3.35	3.08	1.77	3.21333	2.20333	yes|up
ZX.01G0042490	493.71	124.32	409.02	132.92	111	93.51	149.9	84.6	64.15	263.75	0	156.16	0	0	61.27	0	8.43	17.63	139.97	342.35	20.4233	112.477	8.6867	99.55	24.3	37.93	19.48	54.2	35.31	53.36	6.57	8.11	6.82	35.86	12.98	11.87	3.63	1.74	1.77	19.09	7.68	11.68	27.2367	47.6233	7.16667	20.2367	2.38	12.8167	no|down
ZX.01G0042520	28.69	11	29	4	1	2	5	1	5	81	63	47	19	54	41	16	20	47	63.6667	22.8967	38	2.3333	27.6667	3.6667	4.58	3.36	2.31	2.25	0.95	2.9	0.82	2.53	1.78	0.31	0.08	0.13	0.71	0.83	1.99	0.43	0.06	0.39	3.41667	2.03333	1.71	0.173333	1.17667	0.293333	no|up
ZX.01G0042570	41.3	35.76	50.04	6.79	8.81	2.73	6.1	13.74	3.8	79.14	186.32	292.14	18.97	21.26	16.56	24.65	24.22	4.33	185.867	42.3667	18.93	6.11	17.7333	7.88	2.61	5.78	8.36	1.88	1.79	2.9	0.47	0.58	0.42	0.31	0.39	0.11	0.64	0.59	0.11	0.3	0.47	0.17	5.58333	2.19	0.49	0.27	0.446667	0.313333	yes|up
ZX.01G0042610	13	17	19	24	26	25	18	42	31	33	82	64	113	92.94	122	83	66	90	59.6667	16.3333	109.313	25	79.6667	30.3333	2.12	4.97	3.57	1.16	1.67	2.17	5.53	5.16	6.04	2.13	2.26	1.9	4.2	3.13	4.32	1.74	2.85	2.78	3.55333	1.66667	5.57667	2.09667	3.88333	2.45667	no|up
ZX.01G0042650	217.33	175.43	192.57	129.92	122.05	127.3	209.23	180.5	158.9	528.13	556.65	462.11	213.45	242.22	226.76	248.24	205.98	256.92	515.63	195.11	227.477	126.423	237.047	182.877	105.18	96.14	85.01	96.6	63.64	113.29	26.77	27.9	34.74	68.75	56.15	56.06	39.24	37.51	34.66	98.23	64.81	70.34	95.4433	91.1767	29.8033	60.32	37.1367	77.7933	no|down
ZX.01G0042670	375.42	214.33	162.51	42.07	131.07	82.08	182.51	187.26	139.51	373.51	321.18	295.25	14.22	79.51	45.9	53.8	61.94	145.47	329.98	250.753	46.5433	85.0733	87.07	169.76	38.18	37.05	33.41	25.55	18.03	28.93	4.33	5.25	4.88	12.46	11.9	10.13	7.8	10.58	11.24	24.98	13.06	20.5	36.2133	24.17	4.82	11.4967	9.87333	19.5133	no|up
ZX.01G0042770	1098.03	1142.67	651.36	229.4	323.38	218.81	180.37	226.57	208.48	1628.67	1666.2	1404.06	763.12	576.35	711.3	893.35	741.51	1323.39	1566.31	964.02	683.59	257.197	986.083	205.14	89.85	92.27	77.52	80.84	85	70.88	26.6	21.73	23.68	17.96	18.97	14.68	27.92	26.19	37.67	13.07	10.35	12.4	86.5467	78.9067	24.0033	17.2033	30.5933	11.94	no|up
ZX.01G0042880	0	0	0	0	0	0	0	0	6.36	16.41	10.55	12.57	0	0	0	0	5.1	0	13.1767	0	0	0	1.7	2.12	1.35	0.82	0.9	0	0	0	0	0	0	0	0	0	0	0.31	0	0	0	0.73	1.02333	0	0	0	0.103333	0.243333	yes|up
ZX.01G0042910	25	21	9.3	2	62	22	2	150	125	28	21	44	10	26	16	14	3	8	31	18.4333	17.3333	28.6667	8.3333	92.3333	1.98	1.4	2.69	2.44	2.27	1.17	0.54	1.53	0.87	0.19	5.93	1.83	0.78	0.16	0.42	0.21	11.18	12.31	2.02333	1.96	0.98	2.65	0.453333	7.9	no|down
ZX.01G0042970	1.88	1.66	4.3	12.14	0	10.72	2.22	10.61	5.88	44.14	18.1	38.04	74.51	89.11	76.13	27.28	30.86	34.06	33.4267	2.6133	79.9167	7.62	30.7333	6.2367	2.87	2.04	2.13	0.76	1.68	0.52	4.58	3.64	3.7	2.64	2.17	2.26	2.07	1.88	2.16	1.99	1.22	1.59	2.34667	0.986667	3.97333	2.35667	2.03667	1.6	yes|up
ZX.01G0043020	0	0	0	119.11	65.1	59.12	179.55	100.51	46.72	31.02	30.41	7.55	128.92	117.35	130.82	88.51	86.59	51.62	22.9933	0	125.697	81.11	75.5733	108.927	2.72	2.52	0.57	0	0	0	8.63	8.59	8.82	14.41	7.75	6.13	6.12	5.61	3.38	23.69	9.39	5.74	1.93667	0	8.68	9.43	5.03667	12.94	yes|up
ZX.01G0043100	0	0	0	0	0	0.01	0	11.02	0	781.92	1350.92	1105.37	1747.67	2086.34	3498.73	1290.44	1464.37	991.56	1079.4	0	2444.25	0.0033	1248.79	3.6733	86.31	79.66	75.55	119.25	56.61	114.32	419.53	464.96	509.91	257.52	208.81	195.97	276.68	259.4	266.93	303.24	176.43	221.17	80.5067	96.7267	464.8	220.767	267.67	233.613	no|up
ZX.01G0043110	0	0	0	0	0	0	0	0	0	0	0	0	0	3.29	1.54	1.57	0	0	0	0	1.61	0	0.5233	0	6.05	6.5	5.57	1.16	0.91	2.21	18.16	30.17	25.68	6.07	3.09	2.33	14.73	11.3	12.07	4.33	3.84	5.24	6.04	1.42667	24.67	3.83	12.7	4.47	yes|up
ZX.01G0043230	14.25	10.24	0	5.24	0	27.79	22.64	0	0	0	0	0	26.44	0	31.76	0	0	17.28	0	8.1633	19.4	11.01	5.76	7.5467	0	0	0	1.69	1.34	0	1.72	0	2.08	0.62	0	2.8	0	0	1.1	2.9	0	0	0	1.01	1.26667	1.14	0.366667	0.966667	yes|down
ZX.01G0043240	25	17	18	31.27	49.61	66	159.18	85.11	102.4	58.68	35	27	12	7	15	25	25	14	40.2267	20	11.3333	48.96	21.3333	115.563	2.04	1.14	0.81	1.2	0.9	1.1	0.32	0.2	0.4	1.49	2.33	2.69	0.68	0.64	0.36	8.31	3.07	4.94	1.33	1.06667	0.306667	2.17	0.56	5.44	no|up
ZX.01G0043300	402	374	364	202	124	142	101	176	146	231	367	351	123	141	92	95	112	129	316.333	380	118.667	156	112	141	22.13	33.24	29.12	53.5	55.2	62.39	9.01	11.3	6.78	26.7	16.14	16.11	7.18	7.93	9.23	14.56	18.02	19.6	28.1633	57.03	9.03	19.65	8.11333	17.3933	yes|down
ZX.01G0043320	35.44	76.51	19.43	46.86	24.33	35.11	17.19	29.48	6.31	15.63	16.02	12.37	24.77	12.7	22.15	18	15.62	6.92	14.6733	43.7933	19.8733	35.4333	13.5133	17.66	1.2	1.1	1.47	4.11	14.82	3.93	1.11	0.64	0.96	5.38	3.06	4.02	0.75	0.61	0.48	1.94	1.81	1.02	1.25667	7.62	0.903333	4.15333	0.613333	1.59	yes|down
ZX.01G0043370	5.83	2.7	3.42	13.64	6.31	0	13.89	3.32	4.73	0	0	0	0	0	0	0	0	2	0	3.9833	0	6.65	0.6667	7.3133	0	0.13	0.96	6.7	1.06	3.79	0	0	0.86	5.06	2.46	6.34	0	0	1.67	5.38	5.7	6.32	0.363333	3.85	0.286667	4.62	0.556667	5.8	yes|down
ZX.01G0043510	17.05	10.6	17.33	7.51	0	11.21	3.84	4.5	4.66	810.66	295.18	290.16	12.03	2.37	5.61	11.98	9.96	11.52	465.333	14.9933	6.67	6.24	11.1533	4.3333	19.7	9.48	10.59	4.11	2.94	4.32	1.73	1.87	1.61	2.39	2.78	2.27	1.67	1.68	1.91	2.39	1.87	1.75	13.2567	3.79	1.73667	2.48	1.75333	2.00333	yes|up
ZX.01G0043670	3	1	1	0	1	2	0	0	0	3	21	49	6	5	4	1	1	0	24.3333	1.6667	5	1	0.6667	0	0.42	2.81	5.98	0.59	0.22	0.26	0.65	0.6	0.43	0	0.19	0.34	0.11	0.1	0	0	0	0	3.07	0.356667	0.56	0.176667	0.07	0	yes|up
ZX.01G0043730	118	100	82	41	103	61	64	70	48	139	115	89	54	104	89	10	20	27	114.333	100	82.3333	68.3333	19	60.6667	2.41	1.87	1.34	2.82	2.62	2.49	0.71	1.48	1.19	0.98	2.4	1.24	0.14	0.25	0.35	1.66	1.25	1.15	1.87333	2.64333	1.12667	1.54	0.246667	1.35333	no|down
ZX.01G0043880	0	1	1	0	1	0	0	0	0	3	27	59	1	5	6	7	5	3	29.6667	0.6667	4	0.3333	5	0	0.31	2.62	5.24	0	0.16	0.18	0.08	0.43	0.47	0	0.14	0	0.57	0.38	0.23	0	0	0	2.72333	0.113333	0.326667	0.046667	0.393333	0	yes|up
ZX.01G0043970	1	2	0	1	1	2	0	2	1	6	13	11	19	10	25	19	22	15	10	1	18	1.3333	18.6667	1	0.67	1.37	1.06	0.16	0.34	0	1.62	0.94	2.14	0.15	0.15	0.26	1.67	1.81	1.25	0	0.24	0.16	1.03333	0.166667	1.56667	0.186667	1.57667	0.133333	no|up
ZX.01G0044010	0	0	4	5.09	3.5	0	6.46	6.11	2.89	47.45	64.74	53.29	19.3	10.73	54.15	17.47	28.83	34.08	55.16	1.3333	28.06	2.8633	26.7933	5.1533	6.96	8.67	6.62	0.67	0.37	0.98	2.26	2.66	6.26	2.34	2.21	2.29	2.4	3.26	3.98	3.05	0.9	1.42	7.41667	0.673333	3.72667	2.28	3.21333	1.79	yes|up
ZX.01G0044130	610.72	417.65	367.02	841.3	618.96	820.42	892.12	519.98	624.97	427.8	217.87	154.71	169.75	223.94	305.99	223.81	322.97	337.12	266.793	465.13	233.227	760.227	294.633	679.023	14.58	6.98	5.18	32.17	23.04	22.53	4.37	6.28	8.02	41.16	28.43	35.13	5.98	8.09	8.58	48.59	18.39	29.53	8.91333	25.9133	6.22333	34.9067	7.55	32.17	yes|down
ZX.01G0044140	50.45	39.83	33.32	108.89	136.48	140.15	181.43	145.4	88.69	216.44	223.03	276.13	414.84	214.89	293.28	372.5	298.52	254.76	238.533	41.2	307.67	128.507	308.593	138.507	22.46	25.43	27.75	8.06	6.67	10.06	11.1	12.23	11.2	5.93	6.23	5.29	9.23	7.58	9.1	7.25	6.87	5.99	25.2133	8.26333	11.51	5.81667	8.63667	6.70333	yes|up
ZX.01G0044150	116.77	119.66	120.24	93	89	86.99	123	149.87	113.39	564.62	595.78	498.51	375.39	272.17	288.34	270.84	249	233	552.97	118.89	311.967	89.6633	250.947	128.753	35.25	35.06	26.97	10.09	11.41	13.3	17.81	14.09	13.85	7.99	7.52	6.4	13.3	11.45	10.86	11.54	9.84	9.86	32.4267	11.6	15.25	7.30333	11.87	10.4133	yes|up
ZX.01G0044190	168.44	95.16	89.77	2.29	3	0	22.3	9	0	114.55	3.96	5.75	0	0	5	1	1	0	41.42	117.79	1.6667	1.7633	0.6667	10.4333	14.5	0.46	0.6	30.82	21.52	23.3	0	0	0.47	0.38	0.5	0	0.1	0.09	0	4.08	1.18	0	5.18667	25.2133	0.156667	0.293333	0.063333	1.75333	no|down
ZX.01G0044210	223	158.21	154.28	48	59	63	55	57	50	297.28	186.13	252	35.17	40	56.26	23	25	24	245.137	178.497	43.81	56.6667	24	54	32.47	19.24	23.84	33.89	26.72	30.27	2.94	3.67	4.72	7.24	8.77	8.17	1.98	2.02	1.96	9.04	6.7	7.67	25.1833	30.2933	3.77667	8.06	1.98667	7.80333	no|down
ZX.01G0044290	276.4	200.54	207.31	95.58	45.34	88.83	35.37	50.84	99.24	386.55	539.14	401.48	222.25	175.53	246.96	300.44	248.04	331.44	442.39	228.083	214.913	76.5833	293.307	61.8167	7.46	9.77	6.72	7.35	5.84	7	3.23	2.78	3.67	2.53	1.18	2.01	4.54	3.51	4.78	1.02	1.01	2.65	7.98333	6.73	3.22667	1.90667	4.27667	1.56	no|up
ZX.01G0044340	0	0	0	0	0	0	0	0	0	14	0	0	14.87	30.93	19.86	0	0	8.5	4.6667	0	21.8867	0	2.8333	0	2.9	2.88	2.93	0.17	0.55	0.19	15.84	14.82	14.36	0	0.59	0.61	3.63	6.51	11.79	0.14	0.51	0.07	2.90333	0.303333	15.0067	0.4	7.31	0.24	yes|up
ZX.01G0044350	6	50	17	6	158.71	168	17.08	12	87.33	24.69	356.58	278.96	61.59	39	47.81	90	132.43	211.94	220.077	24.3333	49.4667	110.903	144.79	38.8033	1.44	18.38	13.49	0.45	4.09	1.61	2.92	1.73	2.05	0.44	11.66	10.61	3.8	5.33	8.75	1.38	0.67	6.52	11.1033	2.05	2.23333	7.57	5.96	2.85667	yes|up
ZX.01G0044360	0	0	0	0	5	11	0	5	5	5	26	20	26	30	53	4	18	43	17	0	36.3333	5.3333	21.6667	3.3333	1.43	7.17	4.96	0	0	0	5.92	7.56	11.66	0	2	3.84	0.92	3.88	9.22	0	1.68	2.08	4.52	0	8.38	1.94667	4.67333	1.25333	yes|up
ZX.01G0044370	0	0	0	0	18	10	0	25	7	0	1	0	0	1	0	1	0	0	0.3333	0	0.3333	9.3333	0.3333	10.6667	0	0.13	0	0	0	0	0	0.12	0	0	3.45	1.67	0.11	0	0	0	3.83	1.39	0.043333	0	0.04	1.70667	0.036667	1.74	no|up
ZX.01G0044380	2950.47	1744	2975.48	1432.83	1774.48	1470.75	3548.83	8484.05	2192.18	4002.11	6471.59	9778.88	7071.99	5899.17	3991.62	7893.03	6064.12	4983.85	6750.86	2556.65	5654.26	1559.35	6313.67	4741.69	218.88	330.85	465.5	222.27	141.45	292.45	299.14	266.59	176.25	113.4	133.95	93.49	349.53	252.22	208.55	290.18	498.75	168.85	338.41	218.723	247.327	113.613	270.1	319.26	no|up
ZX.01G0044390	0	0	0	0	0	0	0	0	0	13.27	9.94	0	6.55	4.35	0	11.28	7.36	3.53	7.7367	0	3.6333	0	7.39	0	0.18	0.13	0	0	0	0	0.07	0.05	0	0	0	0	0.12	0.08	0.04	0	0	0	0.103333	0	0.04	0	0.08	0	no|up
ZX.01G0044420	44	97	62	373	315	409	523	350	393	101	75	45	91	83	110	129	245	194	73.6667	67.6667	94.6667	365.667	189.333	422	6.86	4.8	2.65	4.14	10.07	7.47	4.7	4.68	5.74	34.86	28.95	32.74	6.89	12.25	9.83	53.35	25.06	37.2	4.77	7.22667	5.04	32.1833	9.65667	38.5367	no|down
ZX.01G0044430	7	0	2	3	39	44	4	20	12	7	1	15	6	2	8	7	1	1	7.6667	3	5.3333	28.6667	3	12	0.24	0.03	0.44	0.32	0	0.12	0.15	0.06	0.21	0.14	1.76	1.73	0.18	0.02	0.03	0.2	0.7	0.56	0.236667	0.146667	0.14	1.21	0.076667	0.486667	no|up
ZX.01G0044480	272.14	312.04	252.08	310	527	523	117.1	336	341.52	1297.83	1636.57	1512.23	724.13	845.25	873.36	430.4	433.14	572.14	1482.21	278.753	814.247	453.333	478.56	264.873	14.59	17.27	14.74	4.21	5.28	4.95	6.13	7.78	7.56	4.78	7.96	6.88	3.79	3.57	4.8	1.97	3.88	5.3	15.5333	4.81333	7.15667	6.54	4.05333	3.71667	yes|up
ZX.01G0044490	1	1	1	2	20	16	4	6	6	0	6	13	3	4	5	4	1	3	6.3333	1	4	12.6667	2.6667	5.3333	0	0.25	0.49	0.06	0.07	0.08	0.1	0.14	0.17	0.12	1.17	0.82	0.14	0.03	0.1	0.26	0.27	0.36	0.246667	0.07	0.136667	0.703333	0.09	0.296667	no|up
ZX.01G0044530	6.7	25.68	5.55	104.58	119.45	146.07	17.5	43.88	33.26	8.02	22	75.01	55.69	50.94	22.48	67.27	49.74	32.88	35.01	12.6433	43.0367	123.367	49.9633	31.5467	19.32	12.07	18.06	4.64	3.63	4.41	3.82	5.02	4.59	21.28	20.93	8.54	6.02	3.94	5.3	21.08	5.2	18.39	16.4833	4.22667	4.47667	16.9167	5.08667	14.89	yes|up
ZX.01G0044540	10.78	9.8	9.91	5.21	5.23	0	15.87	9.85	5.26	91.16	56.97	70.52	25.19	24.64	26.93	25.91	22.65	0	72.8833	10.1633	25.5867	3.48	16.1867	10.3267	53.03	60.23	110.68	18.79	16.89	19.96	61.7	62.92	38.4	25.76	23.49	17.88	42.26	39.29	26.81	28.04	32.09	20.75	74.6467	18.5467	54.34	22.3767	36.12	26.96	yes|up
ZX.01G0044550	2005.28	591.22	1046.35	358.16	507.61	413.84	519.9	305.32	626.92	5132.48	1980.99	1844.69	1514.18	2127.97	2240.21	1621.62	2363.81	3268.5	2986.05	1214.28	1960.79	426.537	2417.98	484.047	77.31	28.19	24.88	42.42	13.6	28.13	17.46	26.33	25.99	7.42	10.35	7.27	19.3	26.08	36.87	11.64	4.73	12.9	43.46	28.05	23.26	8.34667	27.4167	9.75667	no|up
ZX.01G0044560	0	31.18	0	59.99	46.92	203.86	49.36	74.28	116.13	431.35	634.82	863.82	399.88	475.82	610.47	914.68	592.57	573.82	643.33	10.3933	495.39	103.59	693.69	79.9233	25.83	34.94	51.58	8.79	6.72	12.18	31.4	30.18	29.56	33.21	69.66	58.05	34.55	26.33	22.31	22.33	37.93	62.58	37.45	9.23	30.38	53.64	27.73	40.9467	yes|up
ZX.01G0044610	1	3	0	0	0	0	0	0	0	11	11	8	6	10	4	0	0	2	10	1.3333	6.6667	0	0.6667	0	1.6	1.52	1.01	0.2	0.68	0	0.67	1.23	0.45	0	0	0	0	0	0.22	0	0	0	1.37667	0.293333	0.783333	0	0.073333	0	no|up
ZX.01G0044640	0	0	0	0	0	13.81	0	0	22.25	0	0	0	2.77	0	0	0	0	0	0	0	0.9233	4.6033	0	7.4167	7.23	14.05	12.24	12.19	12.26	11.05	2.77	2.88	1.98	3.73	7.76	4.81	2.34	2.86	2.94	3.92	2.99	5.39	11.1733	11.8333	2.54333	5.43333	2.71333	4.1	no|down
ZX.01G0044700	73	39	60	10	27	24	10	11	12	193	226	294	56	74	59	22	29	49	237.667	57.3333	63	20.3333	33.3333	11	7.83	8.63	10.34	4.09	2.4	4.29	1.72	2.48	1.84	0.56	1.48	1.14	0.7	0.87	1.48	0.61	0.46	0.68	8.93333	3.59333	2.01333	1.06	1.01667	0.583333	yes|up
ZX.01G0044730	94.2	126.63	91.56	51.43	62.59	56.54	12.34	39.7	50.65	377.75	438.04	429.2	254.97	276.28	236.11	177.69	207.04	231.88	414.997	104.13	255.787	56.8533	205.537	34.23	42.01	48.18	43.93	12.89	18.47	14.92	20.61	26.78	21.67	7.12	9.12	6.36	15.71	16.88	19.98	2.76	4.57	6.49	44.7067	15.4267	23.02	7.53333	17.5233	4.60667	yes|up
ZX.01G0044740	147.19	120.44	201.29	19.75	20.66	3.59	0	19.24	21.54	604.97	739.01	748.55	25.82	41.07	38.38	70.45	37.91	71.5	697.51	156.307	35.09	14.6667	59.9533	13.5933	45.43	52.16	55.03	20.85	19.46	26.07	3.74	3.65	3.03	2.7	1.37	2.43	6.24	3.16	4.39	1.08	2.68	1.4	50.8733	22.1267	3.47333	2.16667	4.59667	1.72	yes|up
ZX.01G0044790	77.21	130.86	54.78	0	0	0	2.19	13.45	0	99.13	50.62	94.4	10.4	26.54	1.12	11.24	2.77	7.26	81.3833	87.6167	12.6867	0	7.09	5.2133	3.85	2.56	3.51	5.35	7.67	6.97	2.89	2.78	3.11	2.67	2.56	1.58	1.87	1.94	2	2.51	2.6	1.08	3.30667	6.66333	2.92667	2.27	1.93667	2.06333	yes|down
ZX.01G0044800	14.18	34.21	23.92	0	0	5.52	5.56	15.78	2.93	58.95	123.49	119.8	52.53	45.96	35.56	52.87	35.75	17.61	100.747	24.1033	44.6833	1.84	35.41	8.09	283.48	623.63	725.73	339.48	515.16	484.52	460.46	388.22	320.65	214.63	187.14	194.4	427.45	354.37	167.3	172.01	430.79	243.97	544.28	446.387	389.777	198.723	316.373	282.257	no|up
ZX.01G0044850	53.15	42.57	35.76	17.02	18.11	39.48	11.32	11.76	19.77	32.91	14.98	6.85	1.37	3	7.13	5.26	5.03	9.54	18.2467	43.8267	3.8333	24.87	6.61	14.2833	2.75	1.64	1.36	15.29	14.82	15.79	0.59	2.08	1.55	24.35	20.74	25.41	1.16	2.17	2.02	25.01	17.82	30.53	1.91667	15.3	1.40667	23.5	1.78333	24.4533	yes|down
ZX.01G0044860	25.79	15	14	33.56	33.57	31	56.08	25	33	4	0	1	2	5	7	2	4	0	1.6667	18.2633	4.6667	32.71	2	38.0267	0.26	0.27	0.06	2.64	1.49	1.62	0.1	0.27	0.35	3.15	3.2	2.38	0.1	0.19	0.32	6.13	1.72	3	0.196667	1.91667	0.24	2.91	0.203333	3.61667	yes|down
ZX.01G0044890	43.1	48.77	57.3	5.93	64.65	90.88	39.93	63.4	53.92	196.31	293.1	348.68	211.28	221.06	256.23	215.94	220.33	190.64	279.363	49.7233	229.523	53.82	208.97	52.4167	19.2	32.72	36.84	10.63	10.46	13.9	19.1	18.27	20.78	8.7	13.58	15.53	18.93	17.48	15.6	9.38	14.13	14.37	29.5867	11.6633	19.3833	12.6033	17.3367	12.6267	yes|up
ZX.01G0044900	578.1	369.43	405.14	179.63	398.22	450.15	455.24	491.92	471.43	1376.49	544.62	886.06	1820.64	1477.66	1692.66	1691.93	1779.06	1471.38	935.723	450.89	1663.65	342.667	1647.46	472.863	138.66	55.73	82.18	99.35	65.83	75.56	159.49	138.65	139.77	24.49	60.66	71.85	146.69	145.24	124.9	67.11	64.02	78	92.19	80.2467	145.97	52.3333	138.943	69.71	no|up
ZX.01G0044940	362	835	331	400	369	429	350	414	370	335	505	426	466	419	534	418	357	426	422	509.333	473	399.333	400.333	378	8.95	12.68	9.87	13.33	33.76	15.51	9.4	9.2	10.98	14.68	13.28	13.44	8.75	7	8.5	14.03	11.45	13.69	10.5	20.8667	9.86	13.8	8.08333	13.0567	yes|down
ZX.01G0044950	4	0	2	0.68	0	2.36	6	4	4	21	6.72	58	0	13.92	21.44	13.09	11	0	28.5733	2	11.7867	1.0133	8.03	4.6667	1.6	1.37	3.82	0.42	0.87	0.27	1.13	1.47	1.83	0.69	0.77	0.77	1	0.62	0.53	0.69	0.32	0.42	2.26333	0.52	1.47667	0.743333	0.716667	0.476667	yes|up
ZX.01G0045040	53	65	33	29	18	20	3	3	0	23	9	11	63	18	12	12	5	15	14.3333	50.3333	31	22.3333	10.6667	2	0.77	0.28	0.32	2.44	3.28	1.93	1.59	0.49	0.31	1.33	0.81	0.78	0.31	0.12	0.37	0.15	0.1	0	0.456667	2.55	0.796667	0.973333	0.266667	0.083333	yes|down
ZX.01G0045050	50	69.64	51	34	105	70	85	83	96	175	0	32	42	62	75	47	52	89	69	56.88	59.6667	69.6667	62.6667	88	10.25	2.07	1.62	4.05	6.71	5.29	1.87	3.01	3.38	2.74	8.32	4.83	2.16	2.24	3.89	7.48	5.11	7.83	4.64667	5.35	2.75333	5.29667	2.76333	6.80667	no|down
ZX.01G0045090	3	3	1	0	1	0	0	5	0	15	20	29	4	7	6	1	12	3	21.3333	2.3333	5.6667	0.3333	5.3333	1.6667	2.17	2.74	3.63	0.61	0.68	0.26	0.45	0.86	0.67	0	0.2	0	0.11	1.29	0.32	0	0.79	0	2.84667	0.516667	0.66	0.066667	0.573333	0.263333	yes|up
ZX.01G0045110	84	51	86	239	156	141	508	280	233	826	307	225	212	191	199	258	277	228	452.667	73.6667	200.667	178.667	254.333	340.333	65.35	22.93	15.42	9.21	6.19	12.11	12.78	12.59	12.11	26.06	16.73	13.18	16.08	16.16	13.47	60.43	23.49	25.76	34.5667	9.17	12.4933	18.6567	15.2367	36.56	yes|up
ZX.01G0045200	11	10	0	0	7	0	0	55	0	0	25	78	36.35	28	13	43	0	0	34.3333	7	25.7833	2.3333	14.3333	18.3333	0.53	1.31	3.76	0.85	0.85	0.73	1.83	1.29	0.56	0.08	0.53	0	1.88	0.39	0.04	0.09	3.21	0.08	1.86667	0.81	1.22667	0.203333	0.77	1.12667	no|up
ZX.01G0045230	409.15	475.36	412.54	994.24	703.98	1017.33	473.44	486.72	857.25	229.74	337.21	175.09	540.73	718.98	798.33	775.35	950.32	870.29	247.347	432.35	686.013	905.183	865.32	605.803	24.34	29.5	20.03	55.05	46.94	57.13	36.01	39.89	41.83	102.93	84.17	85.6	35.18	43.69	48.88	83.59	56.48	81.96	24.6233	53.04	39.2433	90.9	42.5833	74.01	yes|down
ZX.01G0045300	0	2.9	0	0	2.17	0	0	4.77	0	0	8.1	10.73	21.01	3.1	9.1	1.8	1.77	0	6.2767	0.9667	11.07	0.7233	1.19	1.59	12.83	8.35	10.6	2.89	2.81	2.79	6.42	4.38	6.18	1.23	0.95	1.59	3.31	1.89	1.78	0.67	1.18	0.63	10.5933	2.83	5.66	1.25667	2.32667	0.826667	yes|up
ZX.01G0045320	0	0	0	0	0	0	0	0	0	6.59	0	0	36.84	0	0	162.1	102.39	133.97	2.1967	0	12.28	0	132.82	0	2.93	3.08	2.52	2.05	2.39	1.76	13.6	15.83	15.85	66.74	37.63	41.76	18.56	14.9	17.34	107.21	41.72	29.62	2.84333	2.06667	15.0933	48.71	16.9333	59.5167	no|up
ZX.01G0045340	105.92	129.28	106.35	155.32	173.27	164.14	123.78	115.7	163.23	313.09	774.21	673.4	245.49	279.79	282.3	262.6	323.34	265.97	586.9	113.85	269.193	164.243	283.97	134.237	15.65	31.47	25.77	6.55	8.28	7.9	8.88	9.9	9.37	9.44	9.86	9.28	9.52	10.5	9.02	8.56	5.41	9.55	24.2967	7.57667	9.38333	9.52667	9.68	7.84	yes|up
ZX.01G0045360	107.12	107.39	87.3	31.45	31.5	22.61	33.39	28.23	37.17	145.56	208.68	180	100.98	105.67	127	136.24	94.57	89.3	178.08	100.603	111.217	28.52	106.703	32.93	28.57	27.19	29.46	42.31	39.24	37.21	68.28	78.76	60.43	321.06	420.83	316.91	58.78	67.75	60.28	717.1	264.64	298.9	28.4067	39.5867	69.1567	352.933	62.27	426.88	no|down
ZX.01G0045420	305	274	252	124.33	204.56	219	127	187	169.87	640.9	795.37	1057.11	744.22	795.01	820.83	586.11	617	672.69	831.127	277	786.687	182.63	625.267	161.29	20.75	30.73	29.73	13.62	13.44	14.33	20.08	21.18	20.86	5.53	9.62	8.32	15.96	14.67	20.2	6.17	6.28	7.69	27.07	13.7967	20.7067	7.82333	16.9433	6.71333	no|up
ZX.01G0045480	85.17	67.41	50.86	1.81	0	4.6	42.19	9.22	5.62	108.78	65.59	88.94	8.59	27.13	16.19	6.32	0	7.91	87.77	67.8133	17.3033	2.1367	4.7433	19.01	21.76	18.93	20.18	33.09	26.41	25.88	1.86	3.05	3.99	1.9	1.87	2.59	0.58	0.24	1.03	14.4	4.91	3.4	20.29	28.46	2.96667	2.12	0.616667	7.57	no|down
ZX.01G0045500	0	0	0	0	0	0	0	0	0	44.39	22.17	57.84	420.29	236.47	526.18	647.27	780.13	264.38	41.4667	0	394.313	0	563.927	0	4.76	2.25	5.37	0	0	0	34.55	21.28	43.38	0	0	0	54.83	61.87	21.17	0	0	0	4.12667	0	33.07	0	45.9567	0	yes|up
ZX.01G0045540	62	56	40	1	0	12	0	0	14	138.03	339.38	422.19	17.88	9.51	29	9.53	9	0	299.867	52.6667	18.7967	4.3333	6.1767	4.6667	13.05	21.81	29.14	5.66	5.64	4.67	1.4	0.79	1.47	0.09	1.56	0.93	0.69	0.44	1.13	0.11	1.29	1.29	21.3333	5.32333	1.22	0.86	0.753333	0.896667	yes|up
ZX.01G0045550	182.8	113.18	123.96	10.16	0	2.73	9.26	25.77	14.15	112.02	73.76	46.51	0	10.44	15.78	8.87	5.14	0	77.43	139.98	8.74	4.2967	4.67	16.3933	2.95	2.16	1.11	5.5	3.85	4.32	0.47	0.49	0.56	2.27	2.08	1.05	0.42	0.38	0.24	1.23	1.29	1.31	2.07333	4.55667	0.506667	1.8	0.346667	1.27667	yes|down
ZX.01G0045560	188.44	127.11	139	16.87	11.76	8.2	27.95	28.73	5.45	98.7	93.94	65.94	6.7	10.22	8.27	12.41	14.12	13.88	86.1933	151.517	8.3967	12.2767	13.47	20.71	5.87	5.26	3.86	17.95	12.27	15.18	0.3	0.55	0.38	1.38	0.95	1.12	0.58	0.62	0.62	2.5	1.99	0.45	4.99667	15.1333	0.41	1.15	0.606667	1.64667	yes|down
ZX.01G0045680	7	12	17	15	25	16	17	21	16	6	8	15	8	18	15	6	14	7	9.6667	12	13.6667	18.6667	9	18	0.67	0.85	1.46	1.09	2.08	3.42	0.69	1.69	1.29	2.32	3.81	2.13	0.53	1.16	0.59	2.87	2.53	2.52	0.993333	2.19667	1.22333	2.75333	0.76	2.64	no|down
ZX.01G0045740	77	52	65	23	21	30	31	33	32	99.9	98	106.98	122.96	118	174	94	76	78	101.627	64.6667	138.32	24.6667	82.6667	32	17.61	16.45	16.32	19.03	14.43	21	16.83	17.77	23.56	5.63	5.08	6.34	13.18	9.97	10.27	8.25	6.47	8.02	16.7933	18.1533	19.3867	5.68333	11.14	7.58	no|down
ZX.01G0045910	83	28	56	27	77	46	31	46	40	307	170	201	70	57	71	70	57	80	226	55.6667	66	50	69	39	55.93	29.49	31.68	21.21	8.04	18.73	9.91	8.88	9.93	6.83	19.27	10.05	10.15	7.73	10.88	8.53	9.35	10.37	39.0333	15.9933	9.57333	12.05	9.58667	9.41667	yes|up
ZX.01G0045920	84	50	46	49	165	140	35	91	123	224	166	265	125	151	158	94	96	123	218.333	60	144.667	118	104.333	83	7.85	5.47	8.05	4.06	2.66	2.83	3.31	4.36	4.26	2.36	7.79	5.76	2.58	2.47	3.22	1.84	3.31	5.97	7.12333	3.18333	3.97667	5.30333	2.75667	3.70667	yes|up
ZX.01G0045980	30.09	0	11.42	6.58	9.85	0	0	0	0	20.52	24.94	25.95	6.98	7.92	0	0	0	21.15	23.8033	13.8367	4.9667	5.4767	7.05	0	6.61	5.53	4.82	5.95	4.47	6.6	1.87	2.03	2.52	4.14	5.6	4.2	1.89	2.39	2.76	4.86	3.11	5.24	5.65333	5.67333	2.14	4.64667	2.34667	4.40333	no|down
ZX.01G0046030	6246.79	3217.99	4505.63	111	78.78	136	90	64	84	4282.78	2138.94	3740.37	145.19	152	160.08	56	86	92	3387.36	4656.8	152.423	108.593	78	79.3333	66.82	29.65	48.12	125.85	76.56	115.09	1.57	1.78	2.02	2.18	2.05	2.28	0.63	0.9	0.98	1.93	0.94	1.66	48.1967	105.833	1.79	2.17	0.836667	1.51	yes|down
ZX.01G0046040	244.69	208.44	137.81	206.94	217.49	257.06	196.38	177.17	178.98	416.01	138.67	219.73	486.8	287.64	433.55	470.61	507.83	577.38	258.137	196.98	402.663	227.163	518.607	184.177	97.46	36.02	49.71	72.09	47.56	57.66	147.68	121.33	133.5	63.62	60.84	58.86	137.15	124.99	188.03	85.15	52.64	60.59	61.0633	59.1033	134.17	61.1067	150.057	66.1267	no|down
ZX.01G0046070	209.72	187.9	219.77	311.02	245.47	270.36	287.77	271.88	227.88	178.51	251.39	279.91	241.63	201.14	215.97	141.42	220	228.19	236.603	205.797	219.58	275.617	196.537	262.51	3.34	4.99	4.88	6.96	5.31	7.79	3.95	3.06	3.33	8.21	7.35	7.55	2.66	2.92	3.88	9.48	5.98	6.41	4.40333	6.68667	3.44667	7.70333	3.15333	7.29	no|down
ZX.01G0046080	0	0	0	1	0	0	0	0	1	6	1	0	3	4	25	6	11	7	2.3333	0	10.6667	0.3333	8	0.3333	0.25	0.04	0	0	0	0	0.09	0.14	0.79	0.06	0	0	0.19	0.33	0.22	0	0	0.06	0.096667	0	0.34	0.02	0.246667	0.02	no|up
ZX.01G0046120	98.59	91.86	55.99	135.58	98.25	111.24	125.2	105	116.82	156.93	169.17	133.97	256.42	228.06	263.56	310.68	317.03	498.59	153.357	82.1467	249.347	115.023	375.433	115.673	3.36	3.4	2.48	2.91	2.97	2.1	4.14	4	4.34	3.98	2.83	2.79	5.21	4.98	7.96	4.02	2.32	3.46	3.08	2.66	4.16	3.2	6.05	3.26667	no|up
ZX.01G0046160	0	0	12.69	25.79	20.21	0	13.8	55.26	63.71	7.13	0	0	0	0	20.3	0	13.18	0	2.3767	4.23	6.7667	15.3333	4.3933	44.2567	14.5	21.5	37.39	131.33	44.43	159.64	83.84	165.39	62.49	95.08	109.21	156.13	59.65	36.35	32.57	114.42	120.4	105.6	24.4633	111.8	103.907	120.14	42.8567	113.473	yes|down
ZX.01G0046460	60.24	64.47	33.96	28.83	39.1	40	13.99	20	17.22	123	152	143	106	111	103	81	73	98	139.333	52.89	106.667	35.9767	84	17.07	7.57	8.82	7.63	6.87	7.57	3.83	4.96	5.66	4.88	2.44	5.33	2.9	3.92	3.31	4.5	3.69	1.29	3.25	8.00667	6.09	5.16667	3.55667	3.91	2.74333	no|up
ZX.01G0046540	633.72	607.87	371.11	105.93	126.1	104.04	138.69	118.88	87.02	565.26	353.28	344.88	188.39	174.67	149.75	137.97	148.2	161.07	421.14	537.567	170.937	112.023	149.08	114.863	31.53	17.86	16.02	47.89	49.13	36.34	7.8	7.9	6.54	8.24	8.54	6.32	5.81	6.19	6.82	10.91	6.34	6.19	21.8033	44.4533	7.41333	7.7	6.27333	7.81333	yes|down
ZX.01G0046630	157	178	119	187	190	174	163	147	199	282	305	229	792	596	776	306	407	559	272	151.333	721.333	183.667	424	169.667	21.86	22.32	15.38	16.87	21.16	16.42	46.79	38.47	46.26	19.97	19.97	15.93	18.68	23.27	32.35	19	12.08	21.55	19.8533	18.15	43.84	18.6233	24.7667	17.5433	no|up
ZX.01G0046640	43	51	33	5	4	9	0	1	3	37	15	16	0	0	0	0	1	0	22.6667	42.3333	0	6	0.3333	1.3333	0.78	0.3	0.29	1.25	1.63	1.22	0	0	0	0.14	0.11	0.22	0	0.02	0	0	0.02	0.09	0.456667	1.36667	0	0.156667	0.006667	0.036667	yes|down
ZX.01G0046710	3	0	0	0	0	9	23.41	5	8	9	10	6	55	48.79	26	37.88	92.6	109.9	8.3333	1	43.2633	3	80.1267	12.1367	2.86	3.28	1.79	4.87	0	0.4	23.71	16.51	14.52	0.04	0.14	3.3	22.85	36.84	47.28	37.04	1.73	3.8	2.64333	1.75667	18.2467	1.16	35.6567	14.19	no|up
ZX.01G0046730	15.91	33	11.25	6.26	5.5	8.34	3.49	4.65	3.89	10.55	11.92	9.12	6.36	7.35	6.12	0	1.43	3.43	10.53	20.0533	6.61	6.7	1.62	4.01	0.7	0.74	0.52	1.45	3.33	1.32	0.32	0.4	0.31	0.57	0.49	0.65	0	0.07	0.17	0.35	0.32	0.36	0.653333	2.03333	0.343333	0.57	0.08	0.343333	yes|down
ZX.01G0046990	135	75	49	41	14	26	9	20	9	651	255	432	30	26	47	17	15	16	446	86.3333	34.3333	27	16	12.6667	16.17	5.95	9.3	4.62	2.82	2.13	0.56	0.53	0.9	1.4	0.47	0.76	0.33	0.27	0.3	0.34	0.51	0.31	10.4733	3.19	0.663333	0.876667	0.3	0.386667	yes|up
ZX.01G0047000	7	1	1	22	11	1	9	6	1	3	6	2	0	2	2	1	0	0	3.6667	3	1.3333	11.3333	0.3333	5.3333	0.18	0.34	0.11	0.59	0.09	0.11	0	0.1	0.09	1.85	0.91	0.07	0.05	0	0	0.82	0.38	0.08	0.21	0.263333	0.063333	0.943333	0.016667	0.426667	no|down
ZX.01G0047010	3569	1730	2212.3	6539.06	6526	7021.35	5712	7527.79	5471.41	7306.49	4684.92	8804.46	5021.27	4752.37	5572.93	6258	6050.81	6277.89	6931.96	2503.77	5115.52	6695.47	6195.57	6237.07	116.97	71.09	122.16	77.89	41.38	62.7	60.14	61.86	68.25	142.43	139.15	130.59	77.66	70.48	74.56	135.79	122.97	120.36	103.407	60.6567	63.4167	137.39	74.2333	126.373	no|up
ZX.01G0047020	0	0	0	0	0	0	0	0	3.98	16.49	17.69	25.96	0	0	0	0	18.4	13.12	20.0467	0	0	0	10.5067	1.3267	4.86	5.01	6.61	0	0	0	0	0	0	0	0	0	0	4.07	2.89	0	0	1.7	5.49333	0	0	0	2.32	0.566667	yes|up
ZX.01G0047160	265	350	215	100	82	91	44	85	64	179	298	242	181	166	190	155	126	108	239.667	276.667	179	91	129.667	64.3333	8.33	13.05	9.76	17.03	24.77	17.64	6.38	6.38	6.8	6.4	5.15	4.98	5.66	4.31	3.75	3.07	4.13	4.14	10.38	19.8133	6.52	5.51	4.57333	3.78	yes|down
ZX.01G0047220	910.34	744.28	731.61	245.76	275	329	249	226	165.37	1585.76	2297.7	2057.17	1034.18	821.27	854.42	538.17	452.46	482.57	1980.21	795.41	903.29	283.253	491.067	213.457	61.11	85.91	69.63	48.74	43.74	49.79	30.84	26.97	25.62	13.28	14.18	14.94	16.86	13.57	14.32	14.29	8.99	9.2	72.2167	47.4233	27.81	14.1333	14.9167	10.8267	no|up
ZX.01G0047280	0	0	0	0	0	0	0	0	0	7.43	8.19	15.59	33.76	39.82	80.07	53.84	59.29	70.68	10.4033	0	51.2167	0	61.27	0	12.25	12.45	9.45	8.14	10	7.29	27.71	27.2	31.75	8.41	9.48	10.02	15.65	14.2	20.06	6.85	8.14	9.15	11.3833	8.47667	28.8867	9.30333	16.6367	8.04667	no|up
ZX.01G0047300	192.75	245.33	148.62	187.95	261.33	347.69	150.95	213.93	161.1	429.6	539.62	535.51	863.23	932.52	1117.1	315.18	344	410.7	501.577	195.567	970.95	265.657	356.627	175.327	20.92	26.06	22.78	13.59	19.12	13.8	33.32	40.55	45.16	13.33	18.62	21.6	12.81	13.42	16.22	12.13	10.67	12.28	23.2533	15.5033	39.6767	17.85	14.15	11.6933	no|up
ZX.01G0047350	0	5.27	0	4.69	16	14.64	5.63	5.52	6.37	14	12.08	0	0	7.14	6.26	0	11.13	5.85	8.6933	1.7567	4.4667	11.7767	5.66	5.84	0.81	0.72	0.7	1.22	0.85	0.6	0.41	0.39	0.53	1.52	1.25	1.82	0.58	0.62	0.56	2.25	0.65	0.76	0.743333	0.89	0.443333	1.53	0.586667	1.22	no|down
ZX.01G0047520	9.68	17	25	111	198	136	159	140	142	39	15.45	0	157	129	120	107	104	92	18.15	17.2267	135.333	148.333	101	147	1.21	1.06	0.67	0.86	0.8	1.36	3.67	3.28	2.86	4.71	8.25	4.93	2.59	2.36	2.12	7.38	4.49	6.08	0.98	1.00667	3.27	5.96333	2.35667	5.98333	no|down
ZX.01G0047540	51	95	63	40	37	51	43	56	28	48	48	42	79	81	71	69	40	61	46	69.6667	77	42.6667	56.6667	42.3333	4.95	4.68	3.75	7.31	15.11	11.64	6.23	6.99	5.62	5.69	5.18	6.23	5.61	3.05	4.69	6.67	6.19	4.05	4.46	11.3533	6.28	5.7	4.45	5.63667	yes|down
ZX.01G0047610	67	41.54	29.9	12	11.87	15	24.3	10.18	31.72	12	3	6.81	0	1	3	2.94	2.35	0	7.27	46.1467	1.3333	12.9567	1.7633	22.0667	0.64	0.15	0.61	4.92	5.59	4.36	0	0.04	0.12	0.88	1.02	0.94	0.13	0.22	0.08	2.37	1.01	3.89	0.466667	4.95667	0.053333	0.946667	0.143333	2.42333	yes|down
ZX.01G0047650	2.19	12.94	4.96	0	0	0	0	0	0	0	0	0	0	0	0	0	0	0	0	6.6967	0	0	0	0	0	0	0	1	6.76	3.02	0	0	0	0	0	0	0	0	0	0	0	0	0	3.59333	0	0	0	0	yes|down
ZX.01G0047680	41.35	17.84	22.7	15.08	28.59	8.11	3.55	7.08	19	31.13	12.16	41.51	39.38	0	29.72	17.23	23.56	23.92	28.2667	27.2967	23.0333	17.26	21.57	9.8767	15.23	19.34	22.09	15.16	13.36	16.55	20.5	16.17	16.4	38.52	34.74	32.57	22.59	15.73	14.92	86.72	43.93	24.77	18.8867	15.0233	17.69	35.2767	17.7467	51.8067	no|up
ZX.01G0047690	88	104	90	19	17	17	13	28	14	39	151	168	56	27	43	69	58	72	119.333	94	42	17.6667	66.3333	18.3333	1.67	6.08	6.23	5.2	6.76	6.78	1.81	0.95	1.42	1.12	0.98	0.85	2.32	1.82	2.3	0.84	1.25	0.83	4.66	6.24667	1.39333	0.983333	2.14667	0.973333	no|down
ZX.01G0047710	0	0	0	27	8	19	29	8	3	11	11	3	19	17	33	3	9	12	8.3333	0	23	18	8	13.3333	1.23	1.16	0.29	0	0	0	1.63	1.59	2.83	4.16	1.22	2.52	0.26	0.74	1	4.88	0.96	0.47	0.893333	0	2.01667	2.63333	0.666667	2.10333	yes|up
ZX.01G0047730	38	27	31	59	38	38	38	36	41	88	131	168	118	104	112	95	106	112	129	32	111.333	45	104.333	38.3333	2.17	3.03	3.59	1.29	1.01	1.34	2.19	2.1	2.12	1.99	1.26	1.1	1.83	1.92	2.06	1.4	0.92	1.4	2.93	1.21333	2.13667	1.45	1.93667	1.24	yes|up
ZX.01G0047750	0	3.7	11.25	0.29	9.85	0	3.98	0	8.8	38	54.23	55.63	18.27	20.43	45.18	23.25	15.36	30.39	49.2867	4.9833	27.96	3.38	23	4.26	3.82	3.74	3.65	0	0.25	0.88	1.49	1.91	2.18	0.02	0.59	0	1.8	1.73	1.74	0.26	0	0.54	3.73667	0.376667	1.86	0.203333	1.75667	0.266667	yes|up
ZX.01G0047800	0	0	0	0	0	0	0.44	0	0	1	0	0	0	3	1.09	1.03	0	14.59	0.3333	0	1.3633	0	5.2067	0.1467	0.74	0.02	0	0	0	0	0	2.12	0.65	0	0	0	0.67	0.03	8.12	0.5	0	0	0.253333	0	0.923333	0	2.94	0.166667	no|up
ZX.01G0047820	45.87	17.17	46.73	13.53	14.64	16.82	1.99	20.06	11.52	221.17	140.25	185.07	33.62	27.85	23.53	13.63	9.84	14.37	182.163	36.59	28.3333	14.9967	12.6133	11.19	4.75	2.83	3.45	1.36	0.56	1.76	0.54	0.49	0.39	0.4	0.42	0.42	0.23	0.16	0.23	0.06	0.44	0.34	3.67667	1.22667	0.473333	0.413333	0.206667	0.28	yes|up
ZX.01G0047930	19.63	24	20	10	2282.79	1692.27	8	1070.43	888.71	19	21	26	11	3	5	3	5	3	22	21.21	6.3333	1328.35	3.6667	655.713	0.5	0.52	0.59	0.71	0.95	0.92	0.22	0.06	0.1	0.36	80.62	52.03	0.06	0.1	0.06	0.31	29.03	32.27	0.536667	0.86	0.126667	44.3367	0.073333	20.5367	no|down
ZX.01G0047950	243.21	84.11	184.83	3.67	8.6	3.64	0	9.44	9.75	0	0	0	3.11	11.49	7.39	0	3.64	6.6	0	170.717	7.33	5.3033	3.4133	6.3967	0	0	0	16.19	6.17	15.71	0.11	0.46	0.27	0.24	0.56	0.21	0	0.13	0.24	0	0.48	0.65	0	12.69	0.28	0.336667	0.123333	0.376667	yes|down
ZX.01G0047960	85.59	53.22	77.46	42.18	32.93	41.9	53.23	31.17	34.05	24.34	26.74	26.98	41.53	43.3	44.92	32.51	30.96	27.98	26.02	72.09	43.25	39.0033	30.4833	39.4833	0.52	0.54	0.5	2.54	1.73	2.92	0.68	0.77	0.75	1.25	0.96	1.06	0.55	0.49	0.45	1.72	0.69	1.02	0.52	2.39667	0.733333	1.09	0.496667	1.14333	yes|down
ZX.01G0048000	7	4.69	4.48	0	0	0	0	9.32	0	13.17	188.27	297.79	88.99	31.08	46.11	56.79	16.31	2	166.41	5.39	55.3933	0	25.0333	3.1067	1.53	46.1	78.24	0.92	0.79	0.75	15.23	4.83	9.94	0	0	0	8.25	1.13	0.14	0	0.94	0	41.9567	0.82	10	0	3.17333	0.313333	yes|up
ZX.01G0048020	0	0	0	0	0	0	0	0	0	0	5.26	15.45	4.43	8.89	5.95	1.65	0.86	4.08	6.9033	0	6.4233	0	2.1967	0	0	0.07	0.19	0	0	0	0.05	0.1	0.06	0	0	0	0.02	0.01	0.04	0	0	0	0.086667	0	0.07	0	0.023333	0	no|up
ZX.01G0048040	1595.59	1510.89	1316.49	2494.87	2316.9	2404.96	3125.21	2435.47	2113.67	1100.73	1071.2	908.99	1411.92	1397.16	1377.21	1086.63	1310.24	1125.04	1026.97	1474.32	1395.43	2405.58	1173.97	2558.12	62.35	56.16	44.85	122.44	128.73	129.99	62.38	65.77	61.48	196.74	178.32	159.2	48.69	55.79	51.21	264.82	144.92	166.58	54.4533	127.053	63.21	178.087	51.8967	192.107	yes|down
ZX.01G0048080	24.58	24.18	6.35	1.6	0	0	2	4	0	103.39	80.68	48.76	32.05	26.16	23.06	9	24.54	3.79	77.61	18.37	27.09	0.5333	12.4433	2	14.22	9.67	5.78	8.09	6.45	6.52	1.91	1.74	1.5	0.65	0.2	0.06	0.5	1.55	0.94	0.21	0.3	0.64	9.89	7.02	1.71667	0.303333	0.996667	0.383333	no|up
ZX.01G0048110	1.46	6	3.97	7	7	10	16.04	9	13.01	38.2	78.1	71.35	164.34	169.12	180.94	184.35	188.96	211.19	62.55	3.81	171.467	8	194.833	12.6833	1.34	3.04	2.17	0.14	0.32	0.42	4.36	4.98	5.08	0.34	0.33	0.41	5.07	4.87	5.53	0.84	0.33	0.63	2.18333	0.293333	4.80667	0.36	5.15667	0.6	yes|up
ZX.01G0048150	27.01	3.46	1	12	5.2	13.02	2.03	5	7.81	3	2	1	0	4	4	1	1.37	7	2	10.49	2.6667	10.0733	3.1233	4.9467	0.26	0.16	0.07	3.24	0.46	0.15	0	0.29	0.27	1.43	0.61	1.33	0.07	0.09	0.45	0.26	0.46	0.94	0.163333	1.28333	0.186667	1.12333	0.203333	0.553333	no|down
ZX.01G0048290	149	153	161	15	24	19	22	42	18	250	250	341	96	50	74	63	53	49	280.333	154.333	73.3333	19.3333	55	27.3333	8.46	7.95	10	6.95	7.85	9.57	2.45	1.39	1.93	0.7	1.09	0.75	1.67	1.32	1.24	1.12	1.47	0.84	8.80333	8.12333	1.92333	0.846667	1.41	1.14333	no|up
ZX.01G0048320	1.91	6.73	21.89	4	6.28	10	3	7.72	2.77	52.31	24.2	17.39	2.56	1.1	0	2.42	3	0	31.3	10.1767	1.22	6.76	1.8067	4.4967	3.41	1.49	0.98	0.17	0.67	2.53	0.13	0.06	0	0.36	0.55	0.77	0.12	0.14	0	0.29	0.53	0.25	1.96	1.12333	0.063333	0.56	0.086667	0.356667	no|up
ZX.01G0048400	29.1	17.02	34.86	11.33	9.64	11.05	2.93	11.22	4.35	130.33	58.55	63.08	54.38	47.48	98.17	16.75	17.25	30.4	83.9867	26.9933	66.6767	10.6733	21.4667	6.1667	27.62	32.01	29.15	14.96	18.79	20.83	16.52	16.72	19.74	9.62	8.78	4.79	6.52	5.39	6.32	4.95	6.48	3.58	29.5933	18.1933	17.66	7.73	6.07667	5.00333	no|up
ZX.01G0048410	14.08	10.33	10.56	22.77	19.63	20.32	11.94	16.71	16.64	43.4	48.52	95.09	41.01	41.52	43.06	26.73	29.95	47.27	62.3367	11.6567	41.8633	20.9067	34.65	15.0967	5.53	5.22	9.85	2.23	1.82	2.16	3.57	3.96	4.16	3.57	3.04	2.74	2.4	2.52	4.01	2.04	2.05	2.66	6.86667	2.07	3.89667	3.11667	2.97667	2.25	yes|up
ZX.01G0048430	355	802	492	13	75	37	10	69	46	2320	3536	8257	155	192	257	151	141	155	4704.33	549.667	201.333	41.6667	149	41.6667	153.03	219.92	471.86	32.42	80.86	57.55	7.77	10.51	13.04	1.18	6.7	2.88	7.83	6.85	7.63	0.99	4.8	4.23	281.603	56.9433	10.44	3.58667	7.43667	3.34	yes|up
ZX.01G0048490	44	25	25	135.93	163.38	197	164	200.49	122.96	116.59	52.51	50.6	467.1	451	413	489.5	572	383	73.2333	31.3333	443.7	165.437	481.5	162.483	3.03	1.82	1.76	1.46	0.91	1.05	8.88	8.91	7.64	4.85	5.85	5.55	10.03	10.1	6.88	5.92	5.16	4.49	2.20333	1.14	8.47667	5.41667	9.00333	5.19	no|up
ZX.01G0048560	58.89	0	0	0	14.91	26.52	0	5.48	0	36.92	78.74	119.97	0	52.63	22.5	78.81	10.46	124.56	78.5433	19.63	25.0433	13.81	71.2767	1.8267	3.6	5.9	5.37	2.81	2.95	2.54	0.76	1	0.75	0.3	0.5	0.6	1.02	0.56	1.65	0.2	0.19	0.57	4.95667	2.76667	0.836667	0.466667	1.07667	0.32	no|up
ZX.01G0048730	0	0	0	0	0	0	1.61	1.51	0	23.34	7.42	5.53	0	4.62	0	0	0	5.19	12.0967	0	1.54	0	1.73	1.04	2.58	0.78	0.53	0	0	0	0	0.43	0	0	0	0	0	0	0.43	0.27	0.18	0	1.29667	0	0.143333	0	0.143333	0.15	yes|up
ZX.01G0048740	5.7	5.43	0	9.42	42.75	51.79	4	22.1	29.44	2.27	19.42	15.48	5	8	4	0	0	2	12.39	3.71	5.6667	34.6533	0.6667	18.5133	3.64	8.29	9.04	4.9	4.4	3.71	3.26	3.5	2.77	4.68	47.01	39.73	1.23	1.07	0.95	3.3	24.86	30.35	6.99	4.33667	3.17667	30.4733	1.08333	19.5033	no|up
ZX.01G0048790	27.68	12.56	20.35	8	42	22	6	14.84	5	212.77	206.5	201.16	69.75	74	71	50.62	36	36.74	206.81	20.1967	71.5833	24	41.12	8.6133	4.89	4.46	4.01	0.88	0.44	0.82	1.21	1.4	1.26	0.25	1.3	0.59	0.91	0.61	0.63	0.21	0.35	0.16	4.45333	0.713333	1.29	0.713333	0.716667	0.24	yes|up
ZX.01G0048920	139.49	130.54	121.49	354.74	376.94	338.54	645.85	561.28	117.75	320.52	323.6	324.82	278.52	149.57	313.89	247.55	309.02	247.85	322.98	130.507	247.327	356.74	268.14	441.627	16.13	17.78	21.74	4.36	5.96	7.63	18.7	6.17	10.78	20.46	19.37	18.57	6.37	8.56	5.63	45.96	20.12	8.16	18.55	5.98333	11.8833	19.4667	6.85333	24.7467	no|up
ZX.01G0048950	0	133.05	163.85	105.42	138.26	115.5	0	202.08	57.9	0	5.62	0	176.46	160.65	111.27	26.8	210.41	7.03	1.8733	98.9667	149.46	119.727	81.4133	86.66	68.31	101.27	94.88	46.08	48.07	53.96	31.09	27.6	23.12	20.83	14.1	21.03	33.22	30.2	20.82	15.58	16.14	17.93	88.1533	49.37	27.27	18.6533	28.08	16.55	no|up
ZX.01G0048960	30	41	20	11	9	4	9	43	19	658	466	964	456	391	350	535	447	528	696	30.3333	399	8	503.333	23.6667	26.88	17.91	34.12	1.69	2.54	1.44	14.09	13.17	11	0.62	0.5	0.19	17.15	13.42	16.1	0.55	1.83	1.08	26.3033	1.89	12.7533	0.436667	15.5567	1.15333	yes|up
ZX.01G0048970	745.46	994.6	523.29	154	138.77	168	121.16	136	92	1844	1215	1245.15	302	292	247.13	298	320	444	1434.72	754.45	280.377	153.59	354	116.387	62	38.41	36.61	34.93	51.95	31.67	7.67	8.08	6.6	7.11	6.9	6.63	7.86	7.9	11.15	6.26	4.75	4.29	45.6733	39.5167	7.45	6.88	8.97	5.1	no|up
ZX.01G0048980	0	0	109.76	0	23.52	0	0	11.15	0	201.94	0	0	0	0	0	0	0	0	67.3133	36.5867	0	7.84	0	3.7167	6.85	4.27	5.35	12.24	3.07	7.64	0.29	0.53	0.67	1.08	1.5	1.22	0.61	0.36	0.75	0.86	1.44	1.43	5.49	7.65	0.496667	1.26667	0.573333	1.24333	no|down
ZX.01G0049040	148	166	110	518	589	759	517	597	579	408	387	382	1902	1626	2076	1535	1736	2074	392.333	141.333	1868	622	1781.67	564.333	27.27	24.39	22.12	13.69	16.96	13.04	96.67	90.22	106.7	47.66	53.29	59.82	80.71	85.48	103.48	51.92	42.06	53.96	24.5933	14.5633	97.8633	53.59	89.89	49.3133	no|up
ZX.01G0049120	507.57	381.51	538.65	498.08	393.59	460.78	133.92	750	340	1890.2	2525.7	3404.89	2260.86	1891.39	2469.03	2257.75	2076.53	2498	2606.93	475.91	2207.09	450.817	2277.43	407.973	38.79	52.14	56.75	18.38	15.33	21.32	29.92	26.33	31.68	14.96	10.54	10.26	28.95	28.09	30.8	6.09	13.85	9.33	49.2267	18.3433	29.31	11.92	29.28	9.75667	yes|up
ZX.01G0049180	0	0	0	0	0	0	0	0	0	3	6	9	7	7	7	9	10.88	15	6	0	7	0	11.6267	0	0.59	1.12	1.53	0	0	0	1.07	1.18	1.06	0	0	0	1.41	1.59	2.2	0	0	0	1.08	0	1.10333	0	1.73333	0	no|up
ZX.01G0049340	0	0	0	1	0	0	0	0	0	4	9.44	10.07	4.22	10.03	3.05	5.26	2.52	4.73	7.8367	0	5.7667	0.3333	4.17	0	0.24	0.52	0.51	0	0	0	0.19	0.49	0.14	0.08	0	0	0.24	0.11	0.21	0	0	0	0.423333	0	0.273333	0.026667	0.186667	0	yes|up
ZX.01G0049350	0	7	5	2	1	3	9	9	4	4	1	0	0	0	0	0	0	0	1.6667	4	0	2	0	7.3333	0.16	0.04	0	0	0.43	0.35	0	0	0	0.11	0.05	0.14	0	0	0	0.54	0.38	0.22	0.066667	0.26	0	0.1	0	0.38	no|down
ZX.01G0049400	514	462.12	581.77	81.61	75.91	88	126	69.06	30	701.06	774.01	568.15	24.13	17	37	16.15	28.54	28	681.073	519.297	26.0433	81.84	24.23	75.02	36.96	38.27	25.88	37.13	37.26	54.28	1.09	0.73	1.49	6.33	5.49	5.41	0.73	1.15	1.09	9.89	3.87	2.18	33.7033	42.89	1.10333	5.74333	0.99	5.31333	no|down
ZX.01G0049420	0	0	3	0	94	73	1	29	91	0	3	21	2	0	15	4	1	3	8	1	5.6667	55.6667	2.6667	40.3333	0	0.12	0.76	0	0	0.22	0.06	0	0.48	0	5.28	3.57	0.13	0.03	0.09	0.06	1.26	5.26	0.293333	0.073333	0.18	2.95	0.083333	2.19333	no|up
ZX.01G0049430	0	0	0	0	0	0	0	0	0	2	3	1.44	14	13	3.86	4.99	7.34	3.91	2.1467	0	10.2867	0	5.4133	0	0.68	0.98	0.42	0	0	0	3.8	3.92	1	0	0	0	1.37	1.88	0.99	0	0	0	0.693333	0	2.90667	0	1.41333	0	no|up
ZX.01G0049610	4619.2	3799.8	3632.05	767.56	548.9	649.57	855.77	610.57	747.89	3944.09	3527.13	3611.29	524.56	507.71	473.58	401.21	631.38	615.8	3694.17	4017.02	501.95	655.343	549.463	738.077	65.6	55.08	52.07	105.76	95.36	105.59	6.57	6.92	6.06	17.51	12.28	12.65	5.22	7.7	7.65	21.34	10.45	17.19	57.5833	102.237	6.51667	14.1467	6.85667	16.3267	no|down
ZX.01G0049640	83	48.67	33.76	13.49	24	14.06	23.9	42.84	19.44	21.06	37.24	46.08	35	42.11	29.16	33.18	18	24.24	34.7933	55.1433	35.4233	17.1833	25.14	28.7267	1.62	2.76	3.3	7.21	4.99	4.67	1.67	4.68	1.63	3.64	2.04	1.77	2.84	1.29	1.92	5.32	3.88	4.02	2.56	5.62333	2.66	2.48333	2.01667	4.40667	yes|down
ZX.01G0049690	0	0	0	0	79	70	0	27	89	5	1	3	1	2	9	1	5	0	3	0	4	49.6667	2	38.6667	0.26	0.05	0.14	0	0	0	0.04	0.09	0.37	0	5.65	4.36	0.04	0.19	0	0	1.5	6.55	0.15	0	0.166667	3.33667	0.076667	2.68333	no|up
ZX.01G0049870	70.96	47	25.91	1244.14	381.19	529.23	3363.17	1115.66	242.85	4.88	0	0	0	1	5.33	0	0	0	1.6267	47.9567	2.11	718.187	0	1573.89	1.87	0	0	6.97	4.11	2.95	0	0.05	0.28	119.14	42.37	46.38	0	0	0	372.34	90.93	23.4	0.623333	4.67667	0.11	69.2967	0	162.223	no|down
ZX.01G0049880	0	0	0	6.12	2.28	1.23	16.41	2.21	2.4	1	0	0	0	0	0	0	0	0	0.3333	0	0	3.21	0	7.0067	1.7	0	0	0	0	0	0	0	0	15.1	5.74	2.76	0	0	0	42.53	5.41	5.92	0.566667	0	0	7.86667	0	17.9533	no|up
ZX.01G0049900	157.7	148.27	146.22	191	108.3	165.63	186.37	165.06	176.46	303.53	275.96	252.23	102.12	92.03	169.47	110.02	203.38	200.85	277.24	150.73	121.207	154.977	171.417	175.963	11.96	10.23	8.86	8.57	8.87	10.14	3.04	3.13	5.14	10.34	6.2	7.66	3.4	5.89	5.91	11.02	6.77	9.65	10.35	9.19333	3.77	8.06667	5.06667	9.14667	no|up
ZX.01G0049930	85.11	58.98	75.66	25.93	17.58	10.49	16	9	24.81	199.25	149.68	191.96	39.81	100	69.69	38.51	57.61	30.68	180.297	73.25	69.8333	18	42.2667	16.6033	16.29	8.81	11.27	7.69	5.52	7.16	2.27	3.83	2.61	2.01	1.34	0.79	2.24	2.37	2.47	1.11	0.44	2.33	12.1233	6.79	2.90333	1.38	2.36	1.29333	no|up
ZX.01G0049970	0	0	0	4.31	6.97	4.61	4.28	6.38	0	2.41	4.8	41.59	21.04	24.07	0	10.2	2.19	4.47	16.2667	0	15.0367	5.2967	5.62	3.5533	8.8	18.67	28.7	9.4	5.37	7.95	18.56	16.36	17.45	18.4	25.38	20.03	12.54	9.95	8.16	20.6	14.47	13.79	18.7233	7.57333	17.4567	21.27	10.2167	16.2867	yes|up
ZX.01G0050030	67	45	54	0	4	12	3	2	8	409	82	473	2	0	8	1	0	1	321.333	55.3333	3.3333	5.3333	0.6667	4.3333	114.41	22.02	114.39	26.56	20.36	28.49	0.44	0	1.72	0	1.56	4.08	0.22	0	0.21	1.27	0.65	3.23	83.6067	25.1367	0.72	1.88	0.143333	1.71667	yes|up
ZX.01G0050110	229	145.59	152.82	4693.41	3418.17	3612.58	8905.03	5679.65	3779.19	499.8	349	267.58	2223.38	2511.69	2501.88	2465.8	3077.18	3418.93	372.127	175.803	2412.32	3908.05	2987.3	6121.29	17.7	11.14	7.98	10.72	8.13	9.58	57.9	70.98	66.45	227.26	162.99	152.96	67.64	79.22	88.24	476.62	213.86	185.71	12.2733	9.47667	65.11	181.07	78.3667	292.063	no|up
ZX.01G0050130	1	0	0	0	7	14	0	3	3	12	28	26	5	5	9	5	5	1	22	0.3333	6.3333	7	3.6667	2	0.95	2.1	1.79	0.11	0	0	0.3	0.33	0.55	0	0.75	1.31	0.31	0.29	0.06	0	0.25	0.33	1.61333	0.036667	0.393333	0.686667	0.22	0.193333	yes|up
ZX.01G0050190	3.28	2.31	0	10.01	11.64	23.49	20.09	9.37	4.76	11.4	31.65	26.12	45.83	22.71	53.32	50.4	56.53	74.65	23.0567	1.8633	40.62	15.0467	60.5267	11.4067	6.32	6.88	5.98	1.16	3.56	2.63	7.97	7.53	7.49	3.04	4.44	4.63	9.12	9.84	10.66	3.47	3.82	4.19	6.39333	2.45	7.66333	4.03667	9.87333	3.82667	yes|up
ZX.01G0050200	0	0	2	14	24	32	24	22	18	4	4	0	60	72	39	50	81	67	2.6667	0.6667	57	23.3333	66	21.3333	0.21	0.19	0	0	0	0.18	2.34	3.07	1.54	0.99	1.67	1.94	2.02	3.07	2.58	1.86	1.19	1.29	0.133333	0.06	2.31667	1.53333	2.55667	1.44667	no|up
ZX.01G0050260	76.39	41	43	185	193.12	258	109	176	182	244.01	228	280	575.66	660.92	556.58	330.37	376	476.62	250.67	53.4633	597.72	212.04	394.33	155.667	8.38	7.16	8.28	4.01	2.07	2.52	14.63	18.67	15.38	8.48	9.6	10.11	8.9	9.22	12.6	5.46	6.1	8.42	7.94	2.86667	16.2267	9.39667	10.24	6.66	yes|up
ZX.01G0050320	7	14	3	9	18	13	3	11	17	54	24	49	32	114	123	1	27	38	42.3333	8	89.6667	13.3333	22	10.3333	5.1	2.14	4.01	0.92	2.04	0.51	2.31	9	8.93	1.17	2.31	1.45	0.07	1.88	2.68	0.43	1.11	2.25	3.75	1.15667	6.74667	1.64333	1.54333	1.26333	no|up
ZX.01G0050330	1.04	0.42	7	7.1	3.08	1.32	3.45	6.85	6.5	1	1.67	5.42	0	0	2	3.65	1	2	2.6967	2.82	0.6667	3.8333	2.2167	5.6	0.97	1.71	4.77	2.04	1.07	13.61	0.11	0.05	1.67	10.37	5.41	1.97	3.19	0.85	1.48	5.54	9.18	9.59	2.48333	5.57333	0.61	5.91667	1.84	8.10333	no|down
ZX.01G0050340	324.36	223.14	239.87	342.31	408.28	480.7	387.02	458.95	446.68	205.29	239.54	315.86	205.95	206.71	217.6	200.72	230.64	215.13	253.563	262.457	210.087	410.43	215.497	430.883	10.03	11.31	10.3	18.44	19.21	23.6	7.9	10.01	9.02	24.57	24.4	22.87	8.46	9.15	8.44	28.82	18.77	27.12	10.5467	20.4167	8.97667	23.9467	8.68333	24.9033	yes|down
ZX.01G0050350	168.68	163	146.43	160.99	121.33	161	89.42	195	136.21	695.76	880.28	953.5	461.16	646.74	592.45	496.05	553.04	443.25	843.18	159.37	566.783	147.773	497.447	140.21	17.38	19.87	19.43	5.57	4.15	6.48	9.7	12.16	13.93	3.73	3.25	3.18	10.26	7.68	10.51	3.02	3.39	3.55	18.8933	5.4	11.93	3.38667	9.48333	3.32	yes|up
ZX.01G0050370	7.5	8.33	3.31	0	4.72	0	5.08	1.4	2.27	0	0	0	3.44	1.2	1.66	0	0	6.57	0	6.38	2.1	1.5733	2.19	2.9167	0	0	0	5.19	6.73	3.1	1.35	0.53	0.61	0	3.23	0	0	0	2.36	3.72	0.84	1.6	0	5.00667	0.83	1.07667	0.786667	2.05333	yes|down
ZX.01G0050460	47.63	19.59	10.77	8.54	20.86	0	0.74	24.14	0	66.08	26.25	62.7	0	7.25	0	40.94	45.58	13.14	51.6767	25.9967	2.4167	9.8	33.22	8.2933	15.58	10.52	12.87	24.1	21.51	24.98	4.97	6.18	6.18	15.61	9.07	10.9	5.33	5.98	6.58	15.22	11.2	13.6	12.99	23.53	5.77667	11.86	5.96333	13.34	no|down
ZX.01G0050480	4	3	4	2	5	2	4	6	7	16	11	17	17	19	23	21	4	13	14.6667	3.6667	19.6667	3	12.6667	5.6667	0.66	0.43	0.61	0.23	0.19	0.29	0.53	0.64	0.73	0.11	0.28	0.1	0.68	0.12	0.4	0.25	0.26	0.4	0.566667	0.236667	0.633333	0.163333	0.4	0.303333	no|up
ZX.01G0050500	12.72	5.98	11	11.43	28	12.42	14.6	8.25	7.67	73	73.58	51	240	212	190.57	207.15	189.67	174.05	65.86	9.9	214.19	17.2833	190.29	10.1733	4.07	5.44	2.47	1.27	0.65	1.08	10.16	9.79	11.76	2.32	2.11	2.06	11.07	10.02	11.1	1.96	1.42	2.41	3.99333	1	10.57	2.16333	10.73	1.93	yes|up
ZX.01G0050570	109	80	98	8	230	280	12	331	83	115	56	202	18	19	16	13	10	7	124.333	95.6667	17.6667	172.667	10	142	3.62	1.66	5.51	4.73	3.82	5.42	0.43	0.49	0.39	0.35	9.76	10.34	0.32	0.23	0.16	0.57	10.8	3.62	3.59667	4.65667	0.436667	6.81667	0.236667	4.99667	no|down
ZX.01G0050670	0	4	1	21	16	18	25	16	12	3	2	4	9	6	6	14	22	3	3	1.6667	7	18.3333	13	17.6667	0.29	0.18	0.33	0	0.59	0.17	0.66	0.48	0.44	2.79	2.09	2.05	1.06	1.56	0.22	3.62	1.65	1.62	0.266667	0.253333	0.526667	2.31	0.946667	2.29667	no|down
ZX.01G0050750	1243.91	358.99	854.96	281.11	287.53	160.29	406.69	357.85	166.55	1567.35	1728.14	1421.6	161.61	145.43	197.04	110.17	85.26	137.66	1572.36	819.287	168.027	242.977	111.03	310.363	67.74	58.98	43.94	57.54	31.52	50.36	5.84	5.91	6.19	13.08	11.05	8.55	4.83	4.65	5.27	23.29	10.6	8.71	56.8867	46.4733	5.98	10.8933	4.91667	14.2	no|up
ZX.01G0050810	371	388	254	276.24	434	463	265	452	418	672	835	695	1538.68	1448	1848.34	872	836.33	1026.01	734	337.667	1611.67	391.08	911.447	378.333	94.54	111.48	84.64	72.88	85.13	64.81	166.96	172.4	199.78	53.8	83.45	77.65	97.22	87.27	107.76	56.21	69.49	83.1	96.8867	74.2733	179.713	71.6333	97.4167	69.6	no|up
ZX.01G0050870	6	4	0	13	44	41	2	12	56	11	6	6	7	10	4	4	9	7	7.6667	3.3333	7	32.6667	6.6667	23.3333	0.62	0.32	0.29	0.47	0.34	0	0.3	0.47	0.17	1.01	3.36	2.73	0.18	0.37	0.3	0.17	0.71	4.4	0.41	0.27	0.313333	2.36667	0.283333	1.76	no|up
ZX.01G0050900	1	3	1	2	12	8	3	4	6	3	0	2	1	2	1	0	0	2	1.6667	1.6667	1.3333	7.3333	0.6667	4.3333	0.25	0	0.14	0.11	0.38	0.15	0.06	0.14	0.06	0.23	1.34	0.78	0	0	0.12	0.37	0.35	0.69	0.13	0.213333	0.086667	0.783333	0.04	0.47	no|down
ZX.01G0050940	26.39	50.92	41	15.56	3.41	34.83	20	17	3.59	27.07	63.43	58.44	51.86	24.74	65.53	38.22	27.82	26.3	49.6467	39.4367	47.3767	17.9333	30.78	13.53	6.25	6.42	5.43	5.59	5.18	4.08	6.23	5.05	7.44	1.26	1.85	2.94	5	4.47	4.94	1.69	1	2.26	6.03333	4.95	6.24	2.01667	4.80333	1.65	no|down
ZX.01G0050990	137.62	100.14	106.03	72.64	55.3	60.55	58.97	45.6	47.94	58.35	96.94	85.29	30.04	66.6	87.52	32.2	51.58	80.88	80.1933	114.597	61.3867	62.83	54.8867	50.8367	6.49	10.21	8.22	21.31	17.24	21.21	2.56	6.22	7.49	11.17	8.38	8	2.83	4.25	6.72	9.88	5.47	7.5	8.30667	19.92	5.42333	9.18333	4.6	7.61667	yes|down
ZX.01G0051010	150	159	96	195	147	168	174	127	175	75	104	94	113	104	121	79	142	148.96	91	135	112.667	170	123.32	158.667	15.18	20.08	16.46	42.69	51.03	35.89	17.85	18.11	18.8	54.9	40.99	40.9	12.75	21.44	22.51	53.24	28.96	50.6	17.24	43.2033	18.2533	45.5967	18.9	44.2667	yes|down
ZX.01G0051090	1	0	0	0	0	0	0	0	5	5	12	16	10	5	7	9	6	3	11	0.3333	7.3333	0	6	1.6667	0.13	0.28	0.35	0.03	0	0	0.19	0.1	0.14	0	0	0	0.18	0.11	0.06	0	0	0.17	0.253333	0.01	0.143333	0	0.116667	0.056667	yes|up
ZX.01G0051130	53	64	64	22	148	151	14	67	62	180	321	360	57	71	61	49	40	57	287	60.3333	63	107	48.6667	47.6667	3.29	5.5	5.7	1.33	1.76	2.04	0.78	1.06	0.86	0.55	3.64	3.23	0.7	0.54	0.78	0.38	1.26	1.57	4.83	1.71	0.9	2.47333	0.673333	1.07	yes|up
ZX.01G0051190	12	11	16	10	13	9	12	14	13	54	55	88	28	26	38	27	22	23	65.6667	13	30.6667	10.6667	24	13	3.45	3.31	4.87	1.06	1.07	1.81	1.36	1.38	1.87	0.88	1.12	0.68	1.36	1.04	1.1	1.15	0.94	1.16	3.87667	1.31333	1.53667	0.893333	1.16667	1.08333	yes|up
ZX.01G0051280	0	2.77	0	0.61	6.58	6.11	0	2.47	1.34	0	0	2.75	3.77	4.92	0	5.88	0.81	0.67	0.9167	0.9233	2.8967	4.4333	2.4533	1.27	0.18	0.25	0.67	0.11	0.74	0.07	0.48	0.87	0.25	0.25	2.46	4.88	0.72	0.15	0.14	0.09	0.62	0.74	0.366667	0.306667	0.533333	2.53	0.336667	0.483333	no|up
ZX.01G0051300	92	99	77	167.71	153	136	170.11	387.47	204.09	386	566.55	842	921.49	516.74	702.78	1540.11	1291.08	1257.61	598.183	89.3333	713.67	152.237	1362.93	253.89	9.37	13.1	17.71	3.08	3.63	3.27	18.81	12.62	14.87	6.16	5	4.45	31.4	24.74	25.9	8.06	11.45	7.33	13.3933	3.32667	15.4333	5.20333	27.3467	8.94667	yes|up
ZX.01G0051320	1	4	3	3	0	1	0	1	0	30	41.16	121.96	22.55	25	11	4	6.18	1	64.3733	2.6667	19.5167	1.3333	3.7267	0.3333	2.22	2.96	7.94	0.1	0.45	0.39	1.32	1.54	0.62	0.31	0	0.09	0.23	0.4	0.06	0	0.08	0	4.37333	0.313333	1.16	0.133333	0.23	0.026667	yes|up
ZX.01G0051410	406.81	508.59	322.6	283.4	440.72	400.71	115.82	510.15	330.63	840.64	1591.93	1787.98	1462.18	1074.85	940.79	1175.98	879.67	985.92	1406.85	412.667	1159.27	374.943	1013.86	318.867	35.27	74.35	73.03	29.86	33.01	27.45	40.83	37.91	35.6	14.31	19.1	21.9	39.89	27.77	32.07	7.72	20.88	21.03	60.8833	30.1067	38.1133	18.4367	33.2433	16.5433	no|up
ZX.01G0051430	0	0	0	0	0	0	0	0	0	30.7	73.35	34.07	39.66	27.42	6.8	0	22.8	18.2	46.04	0	24.6267	0	13.6667	0	3.49	4.8	4.12	1.16	0.92	1.07	2.44	1.89	1.75	0.32	0.7	0.78	1.91	1.6	1.37	0.32	0.31	0.45	4.13667	1.05	2.02667	0.6	1.62667	0.36	yes|up
ZX.01G0051500	9.89	6.14	3.92	0	0	0	0	0	0	18.46	12.76	12.48	0	3.19	3.02	2.2	0	0	14.5667	6.65	2.07	0	0.7333	0	41.59	49.44	32.52	60.01	59.84	47.68	85.04	91.93	92.77	166.53	130.39	121.03	53.52	68.43	60.92	202.22	103.27	127.91	41.1833	55.8433	89.9133	139.317	60.9567	144.467	no|down
ZX.01G0051510	31226.2	20446.3	18777.4	49802.7	38711.8	39144.6	50945.8	38183.8	33030.3	25654	17313.1	16319	35224.8	27455.8	32748.3	24810.6	30237.9	23050.7	19762	23483.3	31809.6	42553	26033.1	40720	2063.03	1340.27	1137.93	3448.87	2609.56	2673.06	2205.99	1935.98	2063.42	5627.22	4321.59	3781.52	1576.92	1806.05	1393.78	6118.29	3304.26	3710.91	1513.74	2910.5	2068.46	4576.78	1592.25	4377.82	yes|down
ZX.01G0051520	213	135.77	119.3	48.99	79	0	36.97	99.1	41.89	531.35	845.17	606.05	203.67	231.51	268.75	227.13	86.81	99.97	660.857	156.023	234.643	42.6633	137.97	59.32	43.31	65.54	71.64	16.57	18.71	19.49	13.94	17.87	15.12	7.59	6.01	6.01	10.31	10.38	8.74	8.55	6.89	5.46	60.1633	18.2567	15.6433	6.53667	9.81	6.96667	yes|up
ZX.01G0051560	0	1	6	0	0	0	0	0	0	330	158.07	174.94	0	202	139.94	0	38	50	221.003	2.3333	113.98	0	29.3333	0	19.4	47.52	58.78	0.67	0.09	0.62	8.31	9.84	10.94	0.5	0.08	0.14	2.76	1.64	2.19	0.18	0.19	0.08	41.9	0.46	9.69667	0.24	2.19667	0.15	yes|up
ZX.01G0051640	5.99	5.43	17.69	32.85	8.71	25.32	20.41	35.18	0	0	0	0	0	0	0	10.2	0	0	0	9.7033	0	22.2933	3.4	18.53	0	0	0	0.9	0.91	3.42	0	0	0	4.89	1.28	3.24	0.87	0	0	3.31	4.08	0	0	1.74333	0	3.13667	0.29	2.46333	yes|down
ZX.01G0051820	2	0	1	0	0	0	2	0	4	5	16	52	7	12	11	7	7	2	24.3333	1	10	0	5.3333	2	0.34	1.02	3.05	0.19	0	0.12	0.36	0.68	0.57	0	0	0	0.37	0.35	0.1	0.2	0	0.38	1.47	0.103333	0.536667	0	0.273333	0.193333	yes|up
ZX.01G0051910	0	13.37	0	3.04	51.73	0	55.5	25.02	9.47	0	34.37	5.33	0	27.79	51.5	12.75	38.08	15.07	13.2333	4.4567	26.43	18.2567	21.9667	29.9967	0	5.26	0.13	0	0.56	0	1.02	1.06	1.1	4.6	6.48	1.89	0.28	0.77	0.31	4.93	2.51	1.76	1.79667	0.186667	1.06	4.32333	0.453333	3.06667	no|up
ZX.01G0051950	641	480	405	1205	1164	1394	1131	1422	1850	1960	864	1061	3327	4108	4810	1261	2112	2344	1295	508.667	4081.67	1254.33	1905.67	1467.67	135.85	56.48	63.71	61.53	50.9	49.83	175.44	236.54	256.38	115.01	109.25	113.99	68.77	107.87	121.29	117.81	104.02	178.89	85.3467	54.0867	222.787	112.75	99.31	133.573	no|up
ZX.01G0052000	22	15	5	7	0	11	2	3	3	21	38	59	29	24	27	47	28	18	39.3333	14	26.6667	6	31	2.6667	1	1.71	2.44	1.45	1.09	0.42	1.05	0.95	0.99	0.46	0.06	0.62	1.76	0.98	0.64	0.14	0.15	0.2	1.71667	0.986667	0.996667	0.38	1.12667	0.163333	no|up
ZX.01G0052010	53.77	32.7	24.5	10.88	7	25.25	17.59	11.34	24.02	458.01	235	143	61	205	156.01	152	182	206.95	278.67	36.99	140.67	14.3767	180.317	17.65	10.02	4.83	2.71	1.62	1.08	0.94	1.01	3.68	2.63	0.33	0.21	0.65	2.61	2.92	3.38	0.58	0.26	0.73	5.85333	1.21333	2.44	0.396667	2.97	0.523333	yes|up
ZX.01G0052030	25.21	30.06	23.1	0	7.37	2.51	2.51	10	0	41.48	6.58	37.95	4.17	0	0	0	0	6.78	28.67	26.1233	1.39	3.2933	2.26	4.17	30.22	20.7	23.56	14.25	14.22	16.1	7.55	8.94	6.68	5.15	3.11	2.7	3.27	4.21	7.67	2.03	0.66	5.09	24.8267	14.8567	7.72333	3.65333	5.05	2.59333	no|up
ZX.01G0052050	0	2.49	0	0	0	6.78	5.53	11.23	0	31.89	5.7	8.09	0	0	10.33	0	0	7.23	15.2267	0.83	3.4433	2.26	2.41	5.5867	4.54	4.72	3.77	9.24	8.09	12.21	6.84	5.39	5.76	9.03	6.46	6.81	3.31	5.68	6.55	5.31	3.74	4.07	4.34333	9.84667	5.99667	7.43333	5.18	4.37333	yes|down
ZX.01G0052120	179.33	131.2	157	54	53	66	36	73.72	49.96	289	329	277	187.26	152.36	201	169	253	293	298.333	155.843	180.207	57.6667	238.333	53.2267	34.82	37.55	28.9	34.12	26.21	34.1	17.85	16.65	18.61	8.99	8.7	9.45	16.1	22.57	26.36	6.53	10.62	14.38	33.7567	31.4767	17.7033	9.04667	21.6767	10.51	no|up
ZX.01G0052170	77.39	67.16	51.97	65.69	76.36	80.27	96.78	105.31	87.17	81.82	110.31	88.37	145.13	78.76	75.15	117.06	115.78	106.19	93.5	65.5067	99.68	74.1067	113.01	96.42	40.47	53.47	52.06	57.94	51.19	59.05	17.07	19.68	22.21	44.82	35.8	35.35	20.16	18.51	23.31	33.3	31.72	45.19	48.6667	56.06	19.6533	38.6567	20.66	36.7367	no|down
ZX.01G0052180	157.31	105	190.17	20002.9	12237.7	15879.8	28694.3	14576.6	10465.4	726.76	674.35	764.89	10096	7864.83	12101.7	11382.3	9759.43	9352.14	722	150.827	10020.9	16040.1	10164.6	17912.1	49.35	42.54	38.78	21.08	17.79	28.96	553.95	527.84	626.13	1970.5	1325.53	1450.7	635.96	564.86	521.09	2950.96	1309.49	1231.53	43.5567	22.61	569.307	1582.24	573.97	1830.66	no|up
ZX.01G0052200	0	0	0	0	0	0	0	0	0	0	0	0	0	0	0	0	0	1.74	0	0	0	0	0.58	0	6.15	10.5	9.28	0	0.34	0.8	115.24	112.36	120.15	64.2	43.34	49.97	88.44	77.39	65.12	84.78	44.9	48.9	8.64333	0.38	115.917	52.5033	76.9833	59.5267	yes|up
ZX.01G0052290	159	184	96	2	41	56	0	27	13	98	167	199	9	9	12	7	10	10	154.667	146.333	10	33	9	13.3333	3.47	5.56	6.1	7.76	9.87	5.97	0.24	0.26	0.33	0.1	1.96	2.33	0.19	0.26	0.26	0	0.99	0.64	5.04333	7.86667	0.276667	1.46333	0.236667	0.543333	no|down
ZX.01G0052380	0	0	3.84	0	0	0	0	0	0	18.78	0.54	0	0	59.67	16.26	30.8	28.46	58.12	6.44	1.28	25.31	0	39.1267	0	3.23	0.09	0	0	0	1.21	0	8.76	2.15	0	0	0	4.21	3.64	7.47	0	0	0	1.10667	0.403333	3.63667	0	5.10667	0	no|up
ZX.01G0052410	2.73	7.15	6.69	573.74	342.88	499.59	516.44	867.01	714.74	5.61	14.9	25.58	1173.57	906.37	1108.11	1804.41	1525.18	1224.23	15.3633	5.5233	1062.68	472.07	1517.94	699.397	1.75	2.02	3.55	0.7	1.08	1.3	140.51	129.31	119.84	124.57	81.93	92.03	182.02	144.3	111.38	122.53	139.82	127.75	2.44	1.02667	129.887	99.51	145.9	130.033	yes|up
ZX.01G0052440	0	0	0	0	0	0	0	0	0	48.19	60.67	46.33	10.9	16.99	24.73	13.65	18.15	27.88	51.73	0	17.54	0	19.8933	0	23.07	18.61	15.52	0	0	0	4.54	8.37	3.62	0	0	0	6.04	10.09	9.15	0	0	0	19.0667	0	5.51	0	8.42667	0	yes|up
ZX.01G0052450	36.99	30.39	26.07	130.52	183.92	186.28	115.25	174.7	163.39	30.35	40.01	58.32	87.24	74.62	126.88	82.76	57.65	94.38	42.8933	31.15	96.2467	166.907	78.2633	151.113	2.52	3.14	4.19	4.26	3.87	3.86	5.53	5.17	8.1	14.94	20.72	18.28	5.41	3.53	5.85	14.39	15.41	18.97	3.28333	3.99667	6.26667	17.98	4.93	16.2567	no|down
ZX.01G0052490	53.47	50	46.97	33	45	52	32	51	36.55	23	43	43.43	39.47	36.35	26.69	27.42	28	21.35	36.4767	50.1467	34.17	43.3333	25.59	39.85	3.42	6.07	5.59	11.11	11.62	12.69	4.53	4.58	3.05	6.8	9.15	9.23	3.23	3.09	2.37	7.17	8.32	7.69	5.02667	11.8067	4.05333	8.39333	2.89667	7.72667	yes|down
ZX.01G0052650	4.87	2.54	0	2.63	1.35	1.33	0	2.81	7.14	498.62	1909.97	3027.38	8344.97	7064.12	7031.15	10424.1	12582.7	14665.3	1811.99	2.47	7480.08	1.77	12557.4	3.3167	108.27	396.13	568.56	1.49	0.88	0	1418.38	1324.33	1171.69	0.79	0.4	0.35	1807.36	2040.29	2377.56	0	0.69	2.22	357.653	0.79	1304.8	0.513333	2075.07	0.97	yes|up
ZX.01G0052720	5710	7169	4284	514	477	392	547	494	289	4237	3836	5206	135	138	177	140	184	107	4426.33	5721	150	461	143.667	443.333	239.62	204.39	255.11	446.55	618.17	428.46	5.79	6.46	7.7	39.99	36.47	26.1	6.22	7.66	4.52	46.46	29.31	22.75	233.04	497.727	6.65	34.1867	6.13333	32.84	yes|down
ZX.01G0052740	146.48	77.55	101.61	88.06	98.11	85.91	58.83	73.26	70.92	255.91	331.79	293.02	177.14	235.17	241.96	180.17	125.71	141.58	293.573	108.547	218.09	90.6933	149.153	67.67	8.61	10.13	7.67	5.41	5.77	4.78	5.84	5.63	5.7	3.61	3.54	3.15	4.54	4.53	5.36	2.37	2.03	2.63	8.80333	5.32	5.72333	3.43333	4.81	2.34333	no|up
ZX.01G0052750	64.3	0	44.49	0.01	64.98	0	20.87	48.11	0	0	91.82	35.63	47.63	60.05	0	12.95	30.73	46.67	42.4833	36.2633	35.8933	21.6633	30.1167	22.9933	7.29	8.78	8.35	16.32	39.56	16.16	7.93	8.04	6.27	11.93	10.39	12.03	5.82	4.99	6.02	7.81	7.12	9.38	8.14	24.0133	7.41333	11.45	5.61	8.10333	yes|down
ZX.01G0052820	0	0	0	0	0	0	0	17.27	0	0	17.15	12.99	16.48	19.18	28.44	20.53	5.67	21.2	10.0467	0	21.3667	0	15.8	5.7567	0	2.59	1.78	0	0	0	2.03	2.59	3.47	0	0	0	2.59	0.67	2.51	0	3.02	0	1.45667	0	2.69667	0	1.92333	1.00667	no|up
ZX.01G0052850	47.28	12.12	10.9	35.27	42.27	54.15	5.83	34.62	25.29	28.8	80.44	53.27	54.16	70.94	37.18	52.29	44.05	29.93	54.17	23.4333	54.0933	43.8967	42.09	21.9133	2.13	3.82	3.09	5.34	1.68	2.95	2.33	2.84	1.55	4.02	5.25	4.21	2.14	1.78	1.28	1.31	2.41	2.73	3.01333	3.32333	2.24	4.49333	1.73333	2.15	no|down
ZX.01G0052930	17.49	14.81	0	11.24	5.9	2.31	1.17	11.27	0	0	0	0.34	0	0	0	0.84	0	0.49	0.1133	10.7667	0	6.4833	0.4433	4.1467	0	0	0.04	3.27	3.09	0	0	0	0	2.08	1.08	0.37	0.09	0	0.05	0.24	1.65	0	0.013333	2.12	0	1.17667	0.046667	0.63	yes|down
ZX.01G0052960	13.31	32.14	22.7	26.4	24.57	5.4	29.05	14.49	16.57	42.87	61.57	39.31	55.45	64.98	73.65	0	46.14	58.53	47.9167	22.7167	64.6933	18.79	34.89	20.0367	5.22	5.6	4.08	1.45	2.37	1.52	5.16	6.35	6.57	2.72	2.28	1.81	5.02	5.2	6.57	2.5	1.47	2.63	4.96667	1.78	6.02667	2.27	5.59667	2.2	yes|up
ZX.01G0052980	9.92	3.36	1.32	15.06	20.73	17.05	12.08	10.53	10.28	1.18	6.86	0	2.48	1.1	11.96	3.45	2	10.19	2.68	4.8667	5.18	17.6133	5.2133	10.9633	0.07	0.37	0	0.78	0.29	0.13	0.11	0.05	0.53	1.19	1.6	1.15	0.16	0.08	0.44	1.04	0.63	0.82	0.146667	0.4	0.23	1.31333	0.226667	0.83	no|down
ZX.01G0053050	37.32	9.6	66.75	44.03	50.42	26.9	140.91	181.72	102.55	54.27	50.36	42.56	0	9.46	18	0	20.03	57.64	49.0633	37.89	9.1533	40.45	25.89	141.727	5.42	4.98	5.83	10.38	4.31	10.72	0.87	1.3	0.59	5.67	4.77	9.51	1.28	2.09	3.1	21.2	10.2	11.62	5.41	8.47	0.92	6.65	2.15667	14.34	no|down
ZX.01G0053060	12	21	19	8	9	7	6	7	2	67	62	76	28	12	16	30	13	20	68.3333	17.3333	18.6667	8	21	5	3.94	3.44	3.87	0.98	1.89	1.98	1.25	0.59	0.72	0.65	0.72	0.49	1.39	0.56	0.88	0.53	0.43	0.16	3.75	1.61667	0.853333	0.62	0.943333	0.373333	yes|up
ZX.01G0053080	633.33	367	517	70.07	138.04	120	21	103.05	53	695	864.5	882.7	477	430	417.29	274	512.89	307	814.067	505.777	441.43	109.37	364.63	59.0167	42.15	49.41	46.38	53.13	33.97	55.51	21.97	21.61	19.46	5.85	11.32	8.57	13.06	22.9	13.9	1.91	6.57	4.48	45.98	47.5367	21.0133	8.58	16.62	4.32	no|down
ZX.01G0053100	30.42	32.87	18.81	67.22	97.38	114.16	111.17	69.4	81.94	7.84	14.34	10.07	25.8	28.48	11.17	36.98	28.7	29.68	10.75	27.3667	21.8167	92.92	31.7867	87.5033	1.58	1.39	1.13	15.83	12.01	14.18	3.95	3.76	2.08	19.77	16.14	19.11	3.83	3.45	3.33	24.42	12.44	16.97	1.36667	14.0067	3.26333	18.34	3.53667	17.9433	yes|down
ZX.01G0053160	322.99	315.14	342.93	2735.18	4426.56	4874.99	386.54	4364.19	2929.49	6.48	32.84	36.78	81.22	73.17	75.72	101.62	105.46	143.88	25.3667	327.02	76.7033	4012.24	116.987	2560.07	3.54	17.41	17.35	254.43	291.86	367.67	36.5	36.87	31.36	2119.01	3449.96	3328.41	45.54	43.93	58.7	322.01	3033.25	2350.53	12.7667	304.653	34.91	2965.79	49.39	1901.93	yes|down
ZX.01G0053230	0	0	0	0	0	0	0	0	0	0	6.46	0	0	0	0	0	0	0	2.1533	0	0	0	0	0	0.89	3.5	2.29	0.05	0.62	0.78	2.82	2.76	2.95	0.33	0.37	0.32	2.5	2.92	4.27	0.1	0.25	1.33	2.22667	0.483333	2.84333	0.34	3.23	0.56	no|up
ZX.01G0053240	0	0	0	0	0	0	0	0	0	12	14	22	8	7	5	6	1	2	16	0	6.6667	0	3	0	0.37	0.41	0.59	0	0	0	0.19	0.18	0.12	0	0	0	0.15	0.02	0.05	0	0	0	0.456667	0	0.163333	0	0.073333	0	yes|up
ZX.01G0053250	2805.54	3483.31	2286.2	16266.5	22647.8	25996.2	3050.3	21598	16536.6	1105.53	3533.96	4798.07	20130.5	17127.5	21595.8	34954.4	38790.7	48725.4	3145.85	2858.35	19618	21636.8	40823.5	13728.3	640.06	1488.08	1667.82	4322.33	6348.82	4465.88	5180.17	4755.41	5319.07	14048.9	18510.6	20137.4	8203.5	8541.93	10367.1	3170.65	17234.5	14578.1	1265.32	5045.68	5084.88	17565.6	9037.52	11661.1	yes|down
ZX.01G0053290	968.12	1033.82	1082.01	7963.88	13165.8	14678.3	1070.53	13766.1	8819.99	243.83	680.48	1372.54	1484.65	1321.41	1946.22	2164.74	2503.83	3363.94	765.617	1027.98	1584.09	11936	2677.5	7885.54	132.96	360.75	647.6	762.62	957.46	1160.08	667.15	665.78	806.12	6169.83	10261.1	10021.6	970.13	1043	1372.41	891.83	9567.88	7076.9	380.437	960.053	713.017	8817.53	1128.51	5845.54	yes|down
ZX.01G0053310	51.57	65.49	54.94	125.23	106.12	150.88	119.58	110.33	188.54	0	0	0	0	0	0	0	0	1.97	0	57.3333	0	127.41	0.6567	139.483	0	0	0	6.95	9.78	9.53	0	0	0	16.75	13.98	17.32	0	0	0.14	17.44	11.44	25.62	0	8.75333	0	16.0167	0.046667	18.1667	yes|down
ZX.01G0053350	204.16	197.67	96	107.84	85.29	89.22	30.35	90.48	55.61	358.57	592.71	568.63	215.43	184.47	229.27	113.41	216.68	209.64	506.637	165.943	209.723	94.1167	179.91	58.8133	7.21	11.2	9.92	5.66	6	3.38	3.27	3.04	3.55	2.98	2.31	2.1	1.79	3.2	3.15	0.92	1.88	1.55	9.44333	5.01333	3.28667	2.46333	2.71333	1.45	no|up
ZX.01G0053380	2070.45	2417.98	1353.32	4232.87	8567	9143	1368.14	6808.89	5531.91	1526.75	4593.95	5184.26	16238.8	12017.3	15037.5	19053.6	20664.3	30102	3768.32	1947.25	14431.2	7314.29	23273.3	4569.65	219.56	594.05	608.2	402.82	520.76	343.01	1677.37	1363.46	1550.21	812.14	1588.11	1477.52	2019.58	2048.75	3003.42	309.13	1008.62	1065.74	473.937	422.197	1530.35	1292.59	2357.25	794.497	no|up
ZX.01G0053420	684.68	771.06	1031.81	3287.83	2538.04	3326.61	3380.38	4882.02	3020.24	2371.21	2955.06	3469.68	10584	10228.9	10222.4	10071.3	9505.65	8811.28	2931.98	829.183	10345.1	3050.83	9462.75	3760.88	167.73	197.18	212.63	67.08	83.48	129.62	569.74	601.88	556.52	320.29	243.15	278.43	561.16	495.55	465.81	359.38	364.72	298.13	192.513	93.3933	576.047	280.623	507.507	340.743	no|up
ZX.01G0053530	0	15	5.11	33.41	106.73	87.92	12.17	9.5	44.53	0	4.21	0	0	0	0.06	7.15	0	7.76	1.4033	6.7033	0.02	76.02	4.97	22.0667	0	0.25	0	0	1.45	0.57	0	0	0	2.9	9.12	6.54	0.36	0	0.37	1.16	0.63	3.92	0.083333	0.673333	0	6.18667	0.243333	1.90333	no|down
ZX.01G0053550	8416.1	8801.22	4700.42	12814.5	13197.8	19099.3	4355.79	16420.5	11842.5	145.69	683.35	1537.12	6041.95	4546.26	7226.35	15609.8	16630.5	25868.5	788.72	7305.91	5938.19	15037.2	19369.6	10872.9	79.45	362.27	725.25	6629.59	8151.16	5039.56	2715.05	2290.59	2993.15	9927.73	10286.1	13040.1	6995.55	6927.62	10553.7	3628.68	11412.8	9502.06	388.99	6606.77	2666.26	11084.6	8158.97	8181.18	yes|down
ZX.01G0053560	0	0	0	0	0	0	0	0	0	5.17	4.28	26.52	12.54	22.45	32.12	7.41	13.89	35.64	11.99	0	22.37	0	18.98	0	0.34	0.26	1.49	0	0	0	0.62	1.21	1.6	0	0	0	0.38	0.66	1.73	0	0	0	0.696667	0	1.14333	0	0.923333	0	yes|up
ZX.01G0053570	4172.38	4449.74	2341.55	6674.36	7041.49	10092.3	2072.65	8630.6	6248	1118.94	4560.22	7478.24	25050.1	20864.8	24143.5	36757.2	42854.5	51994	4385.8	3654.56	23352.8	7936.05	43868.6	5650.42	156.76	601.1	897.26	11636.8	15325	10304.4	2678.63	2447.31	2579.42	17413.9	20918.5	23461.9	4038.82	4406.55	5383.66	6337.7	17849.7	16216.1	551.707	12422.1	2568.45	20598.1	4609.68	13467.8	yes|down
ZX.01G0053580	10	0	0	31.04	34.02	58.02	0	30.65	0.08	1.83	0	3.98	16.53	0	9.87	4.64	20.53	0	1.9367	3.3333	8.8	41.0267	8.39	10.2433	0.18	0	0.35	1.4	0	0	1.27	0	0.76	4.31	4.65	6.91	0.37	1.52	0	0	3.3	0.01	0.176667	0.466667	0.676667	5.29	0.63	1.10333	no|down
ZX.01G0053630	1994.9	2023.15	1093.88	2922	3108.36	4228.94	1323.03	2946.5	2889.99	10.63	51.83	56.02	141.36	117.06	144.84	180.5	223.06	242.64	39.4933	1703.98	134.42	3419.77	215.4	2386.51	6.21	29.45	28.3	1685.49	2015.99	1259.84	68.31	63.51	64.12	2427.36	2601.23	3101.38	86.83	99.67	105.98	1180.58	2212.31	2484.85	21.32	1653.77	65.3133	2709.99	97.4933	1959.25	yes|down
ZX.01G0053670	0	0	0	0	3.43	0	0	0	0	0	13.97	35.98	6.52	6.53	7.35	5.87	1.39	4.93	16.65	0	6.8	1.1433	4.0633	0	0	0.37	0.87	0	0	0	0.14	0.15	0.16	0	0.13	0	0.13	0.03	0.1	0	0	0	0.413333	0	0.15	0.043333	0.086667	0	yes|up
ZX.01G0053750	52.27	82.48	76.38	247.52	1261.79	875.79	46.69	350.17	254.78	111.88	458.89	968.85	558.2	567.29	1074.77	607.73	688.57	687.64	513.207	70.3767	733.42	795.033	661.313	217.213	34.32	135.38	256.94	22.78	41.19	44.47	136.27	153.63	252.57	106.44	540.3	327.83	150.17	158.91	157.58	21.74	126.9	113.31	142.213	36.1467	180.823	324.857	155.553	87.3167	yes|up
ZX.01G0053800	16.68	9.53	18.74	24.64	808.77	358.37	9.51	126.31	96.1	7306.57	17533	19347	64230.9	51094.7	61498.7	76975.9	84048.6	99577.5	14728.8	14.9833	58941.4	397.26	86867.3	77.3067	3440.99	8008.37	7880.23	11.3	7.54	17.22	24692.9	21961.2	22065.2	16.43	540.96	209.84	29627.1	30112.9	35075.9	6.83	74.36	66.42	6443.2	12.02	22906.5	255.743	31605.3	49.2033	yes|up
ZX.01G0053810	907.17	898.82	538.8	1316.39	1436.12	2083.11	357.69	1289.43	1376.1	121.11	306.67	452.3	919.34	115.9	5288.98	2141.78	3634.32	4411.41	293.36	781.597	2108.07	1611.87	3395.84	1007.74	243.44	655.91	635	812.72	1279.06	830.69	1957.78	1919.57	1741.61	1435.54	1604.36	1973.36	1984.8	2116.84	2306.12	461.81	1625.71	1499.48	511.45	974.157	1872.99	1671.09	2135.92	1195.67	yes|down
ZX.01G0053820	0	0	0	1.46	0	0	1.16	0	0	1070.35	2959.23	3164.86	11524.4	9336.87	11533.4	10164.9	11062.6	11877.8	2398.15	0	10798.2	0.4867	11035.1	0.3867	504.08	1351.66	1289.08	0	0	0	4430.46	4013.13	4138.08	0.97	0	0	3912.35	3963.51	4183.93	0.83	0	0	1048.27	0	4193.89	0.323333	4019.93	0.276667	yes|up
ZX.01G0053840	1.73	0	0	7.52	12.91	12.2	0	4.46	7.14	62.12	810.32	514.52	2548.31	2730.25	3398.51	2273.36	2999.03	2945.74	462.32	0.5767	2892.36	10.8767	2739.38	3.8667	29.26	370.12	209.57	1.17	0	0	979.67	1173.5	1219.36	5.01	8.64	7.14	874.99	1074.49	1037.63	0	2.62	4.94	202.983	0.39	1124.18	6.93	995.703	2.52	yes|up
ZX.01G0053850	369.15	566.68	314.59	721.51	858.07	863.08	163.9	1035.44	636.66	2555.96	7255.15	7534.46	32094.9	29962.7	27807.8	32036.3	39559.9	39068.3	5781.86	416.807	29955.1	814.22	36888.2	612	307.68	826.61	784.59	67.11	111.7	74.39	2966.58	3034.1	2570.51	125.48	147.31	124.18	3047.06	3522.21	3507.82	35.98	136.53	108.92	639.627	84.4	2857.06	132.323	3359.03	93.81	yes|up
ZX.01G0053870	89.77	74.09	79.8	271.26	312.54	401.06	86.91	269.03	252.33	87.9	255.24	327.15	971.6	864.71	1700.47	1411.98	1417.91	1756.52	223.43	81.22	1178.93	328.287	1528.8	202.757	3.01	7.42	8.38	3.26	2.96	3.69	27.22	26.79	43.61	9.82	11.11	12.41	34.96	32.83	41.08	3.44	7.34	9.22	6.27	3.30333	32.54	11.1133	36.29	6.66667	no|up
ZX.01G0053880	749.73	854.24	459.41	1409.92	2120.44	2453.22	387.74	2389.89	1442.73	4674.04	14326.8	17389	52340.1	43856.8	46770.7	59578.5	65583.1	67317.5	12129.9	687.793	47655.9	1994.53	64159.7	1406.79	2548.73	7595.22	8204.57	590.58	791.14	492.56	23519.9	22096.9	19372.4	1092.3	1652.62	1674.94	26700.1	27319.4	27464	323.01	1661.05	1157.6	6116.17	624.76	21663	1473.29	27161.1	1047.22	yes|up
ZX.01G0053910	42884.7	53274.6	32363.3	72373.3	89783.6	117094	20471.2	112772	70646.7	4000.03	13449.6	15234.2	47147.1	39278.7	55480.6	40221	49583.4	51331.3	10894.6	42840.9	47302.1	93083.8	47045.2	67963.5	525.08	1680.13	1946.02	7842.28	10867.6	7676.11	5463.12	5022.31	6100.73	13127	16067.6	18276.1	4862.97	5489.22	5408.91	4044.5	16082	13069	1383.74	8795.34	5528.72	15823.5	5253.7	11065.1	yes|down
ZX.01G0053920	5.46	5.72	6.06	84.5	54.79	70.64	114.49	49.8	132.53	1	0	0	0	0	0	0	0	1	0.3333	5.7467	0	69.9767	0.3333	98.94	2.42	0	0	44.86	63.48	61.55	0	0	0	309.84	205.9	239	0	0	1.79	430.16	181.77	470.21	0.806667	56.63	0	251.58	0.596667	360.713	yes|down
ZX.01G0053930	0	0	0	0	0	2	0	0	0	0	9.97	7.93	23.94	12.99	36.99	11.92	7	15.94	5.9667	0	24.64	0.6667	11.62	0	0	3.21	2.29	0	0	0	6.4	3.86	9.46	0	0	0.82	3.22	1.76	3.98	0	0	0	1.83333	0	6.57333	0.273333	2.98667	0	no|up
ZX.01G0053940	0	0	1.75	4.42	5.04	0	0.18	4.18	15.02	118.48	453.96	0.23	1100.9	992.12	1533.85	631.3	980.62	1243.5	190.89	0.5833	1208.96	3.1533	951.807	6.46	55.8	207.35	0.09	0	0	1.61	423.23	426.43	550.33	2.95	3.37	0	242.98	351.33	438.02	0.13	2.46	10.38	87.7467	0.536667	466.663	2.10667	344.11	4.32333	no|up
ZX.01G0053970	113.99	249.86	172.64	134.77	123.7	81.66	103.69	61.86	28.5	531.57	469.13	622.14	44.5	40.79	99.34	20.03	10.88	27.89	540.947	178.83	61.5433	113.377	19.6	64.6833	8.92	7.17	9.17	9.53	10.02	6.33	0.55	0.54	1.31	4	3.31	2.28	0.26	0.13	0.34	3.52	1.59	1.48	8.42	8.62667	0.8	3.19667	0.243333	2.19667	no|down
ZX.01G0053980	496	199.74	361.01	143.99	51.52	163.98	224.36	73.4	105.01	152.8	169.14	0	0	76.52	12.66	13.96	38.09	12.93	107.313	352.25	29.7267	119.83	21.66	134.257	2.04	2.12	1.06	11.39	5.55	12.1	0.74	0.84	0.13	4.55	3.29	4.36	0.15	0.37	0.6	6.7	1.99	2.51	1.74	9.68	0.57	4.06667	0.373333	3.73333	yes|down
ZX.01G0054060	3477.96	3437.09	3136.42	3318.95	2867.94	3369.19	2754.03	2150.06	2941.99	1360.22	2113.65	1730.38	1614.63	1525.97	1499.79	1349.12	1949.68	1618.54	1734.75	3350.49	1546.8	3185.36	1639.11	2615.36	81.7	113.36	83.71	265.49	284.94	302.42	71.16	76.27	70.16	247.8	211.89	213.08	59.16	86.93	70.97	228.16	122.46	226.49	92.9233	284.283	72.53	224.257	72.3533	192.37	yes|down
ZX.01G0054100	130.31	75.68	90.32	234.69	199.91	172.55	281.96	286.42	260.56	138.6	162.83	135.19	199.4	266.12	350.98	140.38	307.31	301.33	145.54	98.77	272.167	202.383	249.673	276.313	8.4	11.38	10.59	4.89	2.2	4.51	11.88	16.35	12.14	16.32	13.47	14.86	17.34	19.19	19.89	35.61	22.34	22.89	10.1233	3.86667	13.4567	14.8833	18.8067	26.9467	yes|up
ZX.01G0054120	36.42	63.82	42.2	257.53	243.13	274.29	275.17	363.95	255.65	30.03	34.87	23.25	103.37	65.07	68.75	91.02	104.16	127.66	29.3833	47.48	79.0633	258.317	107.613	298.257	7.09	6.5	4.43	3.99	6.39	5.44	15.52	16.87	13.31	26.82	23.43	24.12	22.9	21.52	20.31	32.38	27.44	27.1	6.00667	5.27333	15.2333	24.79	21.5767	28.9733	no|down
ZX.01G0054160	2812.37	2699.2	2048.26	303.37	268.69	293.79	486.66	284.67	168.71	846.71	1571.79	1108.35	258.72	274.39	243.11	283.77	303.59	217.36	1175.62	2519.94	258.74	288.617	268.24	313.347	20.19	26.96	20.61	84.03	82.7	79.72	3.4	3.89	3.52	10.05	9.05	8.09	3.43	3.67	3.48	14.52	7.4	7.61	22.5867	82.15	3.60333	9.06333	3.52667	9.84333	yes|down
ZX.01G0054180	319.11	162.85	227.81	89.92	74.92	61.57	100.99	58.01	66.58	723.17	609.17	441.44	16.29	27.78	15.37	31.4	58.89	33.28	591.26	236.59	19.8133	75.47	41.19	75.1933	18.12	14.34	9.59	11.01	6.17	10	0.31	0.57	0.3	3.09	2.53	1.81	0.62	1.08	0.62	3.79	1.5	2.31	14.0167	9.06	0.393333	2.47667	0.773333	2.53333	no|up
ZX.01G0054190	250.89	128.15	188.07	63.08	57.08	83.21	62.01	53.99	84.76	566.83	428.83	270.56	13.71	14.22	29.83	41.6	51.11	54.72	422.073	189.037	19.2533	67.79	49.1433	66.92	33.29	23.73	13.77	20.38	11.48	38.2	0.61	0.69	3.06	5.1	4.53	7.29	1.92	2.21	2.4	5.47	3.33	7.86	23.5967	23.3533	1.45333	5.64	2.17667	5.55333	no|up
ZX.01G0054200	65.53	28.2	38.05	32.58	40.3	50.01	24.5	37.25	6.59	22.27	41.38	104.84	0	5.35	0	2.8	0	0	56.1633	43.9267	1.7833	40.9633	0.9333	22.78	3.37	6.83	10.31	7.81	7.01	8.88	1.58	2.31	1.99	3.65	19.88	7.86	1.54	0.95	0.27	2.8	7.71	4.84	6.83667	7.9	1.96	10.4633	0.92	5.11667	no|down
ZX.01G0054220	2.62	58.12	26.57	0	0	0	0	0	0	9.73	14.83	10.37	0	0	0	0.04	0	0	11.6433	29.1033	0	0	0.0133	0	0.27	3.68	1.65	2.24	4.38	12.34	0.04	0.1	0.33	0.22	0.79	0.41	0.03	0.04	0.05	0.28	0.11	0.16	1.86667	6.32	0.156667	0.473333	0.04	0.183333	no|down
ZX.01G0054230	20.97	9.68	25.23	37.37	15.19	22.35	25.61	45.9	6.37	11.93	0	0	1.87	11.91	0	6.33	3.21	3.14	3.9767	18.6267	4.5933	24.97	4.2267	25.96	0.54	0	0	3.94	1.63	2	0.38	1.05	0.15	3.64	1.46	2.77	0.22	0.11	0.11	2.65	2.39	2.07	0.18	2.52333	0.526667	2.62333	0.146667	2.37	yes|down
ZX.01G0054250	0	0	3	0	6	3	2	1	0	4	10	14.91	29	30.42	24	21	4.86	13.44	9.6367	1	27.8067	3	13.1	1	0.22	0.53	0.74	0	0	0.3	1.23	1.41	1.03	0	0.45	0.2	0.92	0.29	0.56	0.17	0.06	0	0.496667	0.1	1.22333	0.216667	0.59	0.076667	no|up
ZX.01G0054260	47	45	50	59	92	78	42	47	83	18	19	17	30	32	26	30	59	84	18	47.3333	29.3333	76.3333	57.6667	57.3333	1.08	1.07	0.88	3.89	4.11	5.29	1.36	1.59	1.2	4.86	7.44	5.5	1.41	2.6	3.75	3.77	2.95	6.91	1.01	4.43	1.38333	5.93333	2.58667	4.54333	yes|down
ZX.01G0054290	461.73	350.72	502.09	308.17	234.52	232.76	101.04	96.85	18.28	0	0	0	0	0	0	0	0	0	0	438.18	0	258.483	0	72.0567	0.6	0	0.6	36.46	29.73	48.18	0.13	0.63	0.21	23.75	18.98	19.23	0.11	0.42	0.11	10.65	7.01	14.61	0.4	38.1233	0.323333	20.6533	0.213333	10.7567	yes|down
ZX.01G0054310	16.66	0	0	46.76	48.04	37.07	30.21	27.01	43.87	4.15	0	0	3.76	8.25	19.1	8.11	45.27	5.24	1.3833	5.5533	10.37	43.9567	19.54	33.6967	10.78	4.16	0.81	7.94	3.13	4.19	2.43	7.25	6.02	31.43	16.07	18.16	5.07	6.57	5.3	17.94	10.82	28.91	5.25	5.08667	5.23333	21.8867	5.64667	19.2233	no|down
ZX.01G0054390	0	0	0	0	0	0	0	0	0	4	6	33	35	36	9	24	6	0	14.3333	0	26.6667	0	10	0	0.2	0.28	1.43	0	0	0	1.32	1.48	0.34	0	0	0	0.94	0.22	0	0	0	0	0.636667	0	1.04667	0	0.386667	0	yes|up
ZX.01G0054490	15.13	8.87	2.02	0	0	0	0	0	0	160.52	3.21	111.76	0	0	1	1.85	0	3	91.83	8.6733	0.3333	0	1.6167	0	20.49	4.84	19.44	1.41	2.79	2.14	0.1	0.21	0.04	0	0	0	0.1	0.1	0.12	0	0	0	14.9233	2.11333	0.116667	0	0.106667	0	yes|up
ZX.01G0054520	154.94	150.54	89.97	1.11	6.93	1.49	0	1.83	2.17	243.5	127.41	266.38	21.58	26.82	29.68	42.77	33.86	22.82	212.43	131.817	26.0267	3.1767	33.15	1.3333	64.78	29.74	41.89	81.5	89.1	55.56	8.83	2.16	2.62	0.16	0.4	2.25	6.92	6.88	2.35	0	2.95	0.13	45.47	75.3867	4.53667	0.936667	5.38333	1.02667	no|down
ZX.01G0054570	0	0	0	0	0	0	0	0	2	5.56	6.09	15.1	0	1.4	6.91	0	3.87	0	8.9167	0	2.77	0	1.29	0.6667	0.29	0.3	0.69	0	0	0	0	0.06	0.28	0	0	0	0	0.15	0	0	0	0.15	0.426667	0	0.113333	0	0.05	0.05	yes|up
ZX.01G0054590	0	0	0	88.87	24.06	0	0	0	0	0	0	0	21.23	47.13	0	13.37	0	60.97	0	0	22.7867	37.6433	24.78	0	72.34	41.72	39.95	119.14	69.38	112.36	15.18	17.97	16.72	40.7	38.68	35.02	11.7	12	13.21	34.31	24.35	29.62	51.3367	100.293	16.6233	38.1333	12.3033	29.4267	no|down
ZX.01G0054760	0	0	0	0	15	17	0	5	36	0	0	0	0	0	3	0	0	0	0	0	1	10.6667	0	13.6667	0	0	0	0	0	0	0	0	0.19	0	1.65	1.62	0	0	0	0	0.43	4.07	0	0	0.063333	1.09	0	1.5	no|no test
ZX.01G0054820	4	4	10	10	0	0.73	0	1.82	4	0	1.85	0	34.23	0	33.69	13.96	0	39.84	0.6167	6	22.64	3.5767	17.9333	1.94	0.67	0.53	0.58	0.27	0.3	0.86	1.61	0.68	1.54	0.67	1.22	0.51	1.21	1.15	4.09	0.35	0.88	0.27	0.593333	0.476667	1.27667	0.8	2.15	0.5	no|up
ZX.01G0054830	294.46	193.64	211.68	122.68	178.45	164.35	158.4	150.36	105.68	199.83	213.31	178.21	111.52	157.95	163.09	107.17	99.39	122.31	197.117	233.26	144.187	155.16	109.623	138.147	8.82	9.81	7.54	17.11	13.75	15.37	4.67	6.01	6.15	9.87	10.82	7.72	3.73	2.87	3.83	10.05	8.16	7.76	8.72333	15.41	5.61	9.47	3.47667	8.65667	no|down
ZX.01G0054840	55	78.7	46	116	103.96	130.82	127	149	105	60.88	89	67	190	189	181.33	75	90	102.79	72.2933	59.9	186.777	116.927	89.2633	127	10.56	13.77	9.09	12.6	23	13.33	27.87	29.99	25.94	32.86	22.54	29.61	10.07	12.07	13.37	32.5	29.4	25.36	11.14	16.31	27.9333	28.3367	11.8367	29.0867	no|down
ZX.01G0054910	80.37	52.37	39.96	59.93	59.83	86.37	107.53	47.03	81.5	145.56	173.33	174.24	95.23	85.62	107.58	48.45	53.28	72.42	164.377	57.5667	96.1433	68.71	58.05	78.6867	58.04	66.82	60.06	45.87	34.64	30.76	30.68	30.74	32.77	33.7	33.64	42.49	15.69	16.09	21.59	65.29	22.92	47.5	61.64	37.09	31.3967	36.61	17.79	45.2367	no|up
ZX.01G0054930	0	0	0	0	2.29	1.11	0	0	1.09	3.17	3.3	4.55	1.21	5.42	2.56	8.61	10.84	11.44	3.6733	0	3.0633	1.1333	10.2967	0.3633	0.14	0.14	0.17	0	0	0	0.04	0.2	0.09	0	0.14	0.06	0.3	0.35	0.37	0	0	0.07	0.15	0	0.11	0.066667	0.34	0.023333	no|up
ZX.01G0054960	0	5.12	0	0	0	0	0	9.54	0	0	0	0	5.73	0	0	5.65	0	0	0	1.7067	1.91	0	1.8833	3.18	7.85	6.36	6.23	5.53	5.78	7.47	25.2	23.25	22	11.42	10.18	9.98	22.79	21.28	23.56	11.39	11.72	14.67	6.81333	6.26	23.4833	10.5267	22.5433	12.5933	no|down
ZX.01G0054980	232.2	70.7	199.14	27	22.21	20.37	5.15	43.67	13.45	71.03	30.2	46.65	21.27	31.78	20.34	17.39	15.79	12.9	49.2933	167.347	24.4633	23.1933	15.36	20.7567	2.24	0.89	1.27	10.09	3.38	11.02	0.51	0.82	0.49	1.17	0.94	0.75	0.43	0.37	0.3	0.24	1.43	0.59	1.46667	8.16333	0.606667	0.953333	0.366667	0.753333	yes|down
ZX.01G0055020	0	0	0	0	0	0	4.79	0	27.38	0	0	0	0	10.39	0	19.04	27.96	0	0	0	3.4633	0	15.6667	10.7233	25.93	10.84	21.71	15.07	6.07	16.9	8.03	25.06	14.98	2.26	4.44	3.67	5.47	8.62	11.82	2.09	2.23	3.46	19.4933	12.68	16.0233	3.45667	8.63667	2.59333	no|up
ZX.01G0055040	125	129	94	13	23	41	15	23	21	126	159.96	160	84	91	112	81.84	60.59	70	148.653	116	95.6667	25.6667	70.81	19.6667	6.76	8.27	7.44	9.27	10.54	8.91	3.42	4.04	4.62	0.96	1.67	2.59	3.53	2.66	2.8	1.21	1.29	1.57	7.49	9.57333	4.02667	1.74	2.99667	1.35667	no|down
ZX.01G0055090	3	0	0	7	5	6	2.71	3	3	24.56	23.28	41.97	49.55	51.27	43.27	59.7	50.89	60.17	29.9367	1	48.03	6	56.92	2.9033	4.43	3.71	6.78	0.22	0.24	0	6.88	7.93	6.89	0.5	0.35	0.37	9.43	10.5	9.11	0.21	0.16	0.22	4.97333	0.153333	7.23333	0.406667	9.68	0.196667	yes|up
ZX.01G0055150	2	0	2	2	2	2	1	6	4	1640.88	1865.79	3009.87	3708.01	3838.6	3801.26	5284.94	4857.87	5228.96	2172.18	1.3333	3782.62	2	5123.92	3.6667	249.98	271.85	399.26	0.42	0	0.55	448.6	510.94	455.95	0.42	0.41	0.36	654.47	565.07	610.79	0.23	0.99	1.52	307.03	0.323333	471.83	0.396667	610.11	0.913333	yes|up
ZX.01G0055160	6.05	9.03	5.92	9.67	5.97	7.46	6.62	2.57	9.16	0.48	0	0	0	0	0	0	0	0	0.16	7	0	7.7	0	6.1167	0.89	0.28	1.94	79.98	81.6	84.66	2.85	3.07	2.45	56.07	71.18	51.01	2.79	1.35	0.93	50.42	34.77	63.34	1.03667	82.08	2.79	59.42	1.69	49.51	yes|down
ZX.01G0055260	20.7	30.91	9	641.35	424.87	490.51	834.35	867.37	532.64	16.78	32.39	39	306.22	230.07	178.6	419.38	311.76	390.29	29.39	20.2033	238.297	518.91	373.81	744.787	2.98	2.55	1.94	1.9	2.96	0.91	23.91	21.97	20.43	64.65	45.09	39.12	26.37	28.79	24.21	89.12	67.93	58.2	2.49	1.92333	22.1033	49.62	26.4567	71.75	no|up
ZX.01G0055310	13.33	25.15	0	38.47	54.49	41.1	28.26	28.41	14.28	142.35	193.65	195.21	135.13	203.83	122.89	118.67	181.31	172.23	177.07	12.8267	153.95	44.6867	157.403	23.65	9.7	11.23	9.74	2.2	2.88	1.95	6.5	10.25	6.69	4.74	4.92	3.07	6.25	8.29	8.35	3.49	3.39	2.84	10.2233	2.34333	7.81333	4.24333	7.63	3.24	yes|up
ZX.01G0055320	81.87	126.59	147.3	10.58	27.46	27.07	6.15	39.28	0	49	86.61	26.27	4.99	0	14.89	8.32	3.48	0	53.96	118.587	6.6267	21.7033	3.9333	15.1433	1.54	1.9	1.42	1.82	2.69	3.46	0.49	0.7	0.44	0.32	0.62	0.73	0.72	0.51	0.58	0.5	0.74	0.41	1.62	2.65667	0.543333	0.556667	0.603333	0.55	yes|down
ZX.01G0055430	1083.16	326.21	462.55	966.62	676.5	826.52	590.65	453.14	590.63	252.21	303.56	243.11	178.69	189.72	196.38	127.9	150.41	150.17	266.293	623.973	188.263	823.213	142.827	544.807	10.09	8.89	9.57	20.23	6.65	12.43	8.03	3.86	8.46	19.48	12.18	14.37	5.64	3.58	4.65	12.48	6.62	10.92	9.51667	13.1033	6.78333	15.3433	4.62333	10.0067	yes|down
ZX.01G0055460	111.77	118.83	76.31	38.45	28.05	41.66	23.69	44.82	28.7	29.99	57.99	24.8	21.23	41.41	18.25	18.78	0	6.65	37.5933	102.303	26.9633	36.0533	8.4767	32.4033	2.1	2.66	1.05	9.32	9.04	9.11	0.83	1.67	1.38	2.57	3.96	2.64	0.86	0.35	0.24	1.73	2.6	1.94	1.93667	9.15667	1.29333	3.05667	0.483333	2.09	yes|down
ZX.01G0055490	15.24	10.29	4.99	8.27	9.01	16.86	7.42	14.49	3.65	46.52	66.48	87.9	64.48	42.98	50.23	42.87	28.84	28.87	66.9667	10.1733	52.5633	11.38	33.5267	8.52	1.27	1.7	2.08	0.57	0.42	0.24	1.33	0.96	1.05	0.31	0.33	0.54	0.92	0.58	0.59	0.3	0.41	0.14	1.68333	0.41	1.11333	0.393333	0.696667	0.283333	yes|up
ZX.01G0055560	9	22	18	16	19	19	2	12	19	32	29	18	63	54	80	38	33	67	26.3333	16.3333	65.6667	18	46	11	4.53	3.9	2.21	1.78	4.86	4.62	6.88	6.47	8.7	3.14	3.68	3.21	4.26	3.47	7.08	0.43	1.86	3.8	3.54667	3.75333	7.35	3.34333	4.93667	2.03	no|down
ZX.01G0055600	0	0	0	0	5	17	0	58	2	0	0	0	0	0	0	0	0	0	0	0	0	7.3333	0	20	0	0	0.11	0	0	0	0	0	0	0	0.31	0.9	0	0	0.05	0	2.74	0.13	0.036667	0	0	0.403333	0.016667	0.956667	no|up
ZX.01G0055660	49.58	27.68	24.37	82.15	204.35	223.21	26.99	56.23	80.99	68.6	75.16	91.74	14.83	60.67	42.04	8.38	11.45	37.64	78.5	33.8767	39.18	169.903	19.1567	54.7367	3.68	3.93	4.31	3.88	2.32	2.67	1	3.1	1.97	6.64	15.37	14.99	0.62	0.66	1.68	3.06	3.81	7.09	3.97333	2.95667	2.02333	12.3333	0.986667	4.65333	no|up
ZX.01G0055690	147.71	226.58	113.4	107.44	98.34	107.58	73.73	80.06	62.84	142.97	178.9	189.28	146.99	164.36	158.7	62.71	71.5	103.05	170.383	162.563	156.683	104.453	79.0867	72.21	13.63	13.22	8.91	21.44	24.62	18.67	18.51	40.79	33.82	120.63	467.51	290.54	6.15	13.11	13.32	90.88	127.28	139.5	11.92	21.5767	31.04	292.893	10.86	119.22	yes|down
ZX.01G0055760	1003.11	813.84	772.58	870.94	787.89	984.55	1138.18	1216.76	919.59	886.23	805.7	758.82	910.65	938.16	1178.55	725.81	735.42	892.92	816.917	863.177	1009.12	881.127	784.717	1091.51	59.54	51.04	44.17	93.3	83.6	92.07	46.52	52.33	60.89	80.55	71.65	78	38.36	36.4	44.78	114.9	86.18	86.15	51.5833	89.6567	53.2467	76.7333	39.8467	95.7433	no|down
ZX.01G0055780	172.03	137.23	143.2	130.17	102.92	125.64	89.43	64.82	105.01	82.51	135.6	104.75	76.91	101.74	99.54	94.27	85.22	120.42	107.62	150.82	92.73	119.577	99.97	86.42	2.62	4.05	2.88	7.54	6.6	7.99	1.85	2.66	2.43	5.68	4.41	4.68	2.35	1.99	2.86	4.26	2.13	4.62	3.18333	7.37667	2.31333	4.92333	2.4	3.67	yes|down
ZX.01G0055820	9	8	11	14	3	8	10	6	7	36	61	128.43	25	12	16	30	19	13	75.1433	9.3333	17.6667	8.3333	20.6667	7.6667	3.74	6	11.57	1.3	1.29	2.05	1.99	1.05	1.28	2.01	0.42	0.99	2.46	1.46	1.01	1.57	0.67	1.02	7.10333	1.54667	1.44	1.14	1.64333	1.08667	yes|up
ZX.01G0055870	0	0	0	0	0	0	3.74	0	0	48.08	29.54	92.44	0	0	0	14.71	8.42	31.78	56.6867	0	0	0	18.3033	1.2467	2.87	3.77	3.11	1	0.24	1.15	0.75	1.33	1.4	0.31	1.01	0.33	1.65	1.24	1.57	0.53	0	0.51	3.25	0.796667	1.16	0.55	1.48667	0.346667	yes|up
ZX.01G0055910	8.94	3.56	0.82	6	2.58	14.95	47	19.14	13.1	99	13.56	16.46	24	14.39	5	0	8	20	43.0067	4.44	14.4633	7.8433	9.3333	26.4133	4.14	1.68	1.21	0.66	0.56	0.61	0.76	0.83	0.77	0.34	0.67	0.98	0.16	0.25	0.62	2.95	1.15	0.95	2.34333	0.61	0.786667	0.663333	0.343333	1.68333	yes|up
ZX.01G0055940	19.29	12.86	7.6	10.71	11.85	7.01	2.46	0	3.28	31.23	25.03	44.48	19.71	8.68	16.73	24.31	14.33	20.55	33.58	13.25	15.04	9.8567	19.73	1.9133	5.6	6.48	7.42	3.65	3.42	3	3.71	2.57	2.75	2.11	2.71	1.8	2.7	2.31	2.48	0.96	0.95	1.49	6.5	3.35667	3.01	2.20667	2.49667	1.13333	no|up
ZX.01G0056020	18.44	8.31	4.27	26.73	12.75	12.86	15.54	12.85	15.04	8.57	0.87	3.94	12.22	23.97	11.46	8.59	11.66	9.6	4.46	10.34	15.8833	17.4467	9.95	14.4767	1.63	0.42	0.83	3.43	1.58	1.04	1.27	2.62	1.27	4.6	2.46	2.66	0.83	1.09	1.1	3.56	1.96	3	0.96	2.01667	1.72	3.24	1.00667	2.84	no|down
ZX.01G0056030	0	0	0	2	0	0	1	0	0	0	0	0	0	0	0	0	0	0	0	0	0	0.6667	0	0.3333	1.03	1.64	2.13	2.5	2.21	3.13	1.32	1.41	2.38	11.14	11.95	12.12	6.09	6.2	4.31	13.54	14.61	21.77	1.6	2.61333	1.70333	11.7367	5.53333	16.64	no|down
ZX.01G0056050	107.95	82.04	42.55	121.33	148	94.33	131	142.03	126	232.87	220.79	220.32	173.07	188.61	190.62	157	175	196	224.66	77.5133	184.1	121.22	176	133.01	13.55	18.01	18.38	7.79	7.27	6.02	4.66	5.4	5.32	5.86	6.82	4.23	4.21	4.39	5	6.72	5.21	5.97	16.6467	7.02667	5.12667	5.63667	4.53333	5.96667	yes|up
ZX.01G0056170	33.33	23.93	40.3	138.23	100.23	123.82	91.84	158.39	99.72	46.91	32.26	17.17	25.56	21.96	16.62	10.39	1.72	13.41	32.1133	32.52	21.38	120.76	8.5067	116.65	46.56	47.17	35.36	32.66	22.85	32.08	16.15	14.17	21.95	125.43	55.93	81.77	9.75	13.49	16.77	85.01	87.13	77.34	43.03	29.1967	17.4233	87.71	13.3367	83.16	no|up
ZX.01G0056210	90.71	15.67	20.29	38.78	62.14	53.48	0	0	18.22	0	0	36.6	0	0	34.69	0	0	18.18	12.2	42.2233	11.5633	51.4667	6.06	6.0733	13.28	21.41	31.15	7.86	3.99	8.07	8.18	9	7.25	2.96	4	3.04	7.5	5.12	5.61	1.75	4.18	3.76	21.9467	6.64	8.14333	3.33333	6.07667	3.23	yes|up
ZX.01G0056290	24.15	19.11	15.68	17.17	32	24.53	12	21.18	12.25	22.22	30.7	21.44	33.63	29.44	20.9	8.09	29.16	20.67	24.7867	19.6467	27.99	24.5667	19.3067	15.1433	3.07	2.53	1.65	4.37	2.71	2.85	2.57	2.91	2.21	4.58	5.1	4.63	1.85	2.95	2.45	4.1	4.45	3.97	2.41667	3.31	2.56333	4.77	2.41667	4.17333	no|down
ZX.01G0056350	1	1	0	0	0	0	0	0	0	5	9	11	17	6	8	5	5	4	8.3333	0.6667	10.3333	0	4.6667	0	0.85	1.45	1.61	0.24	0.27	0	2.23	0.87	1.04	0	0	0	0.67	0.63	0.51	0	0	0	1.30333	0.17	1.38	0	0.603333	0	no|up
ZX.01G0056400	2.19	4.81	2.13	15.2	20.75	21.22	8.65	11.04	16.1	14.76	30.69	21.47	65.45	56.13	62.18	71.47	60.76	42.25	22.3067	3.0433	61.2533	19.0567	58.16	11.93	32.42	43.37	36.44	15.4	14.83	19.76	28.29	28	21.09	11.86	11.71	13.06	27.09	25.64	23.02	6.93	8.58	11.25	37.41	16.6633	25.7933	12.21	25.25	8.92	no|up
ZX.01G0056420	0	0	0	5.97	4.53	0	11.39	5.97	10.99	0	0	0	0	0	0	0	0	0	0	0	0	3.5	0	9.45	0.34	0	0	0.22	0.6	0	0.38	0.19	0.22	1.5	2.3	0	0.01	0.33	0	1.37	0.7	1.6	0.113333	0.273333	0.263333	1.26667	0.113333	1.22333	no|down
ZX.01G0056470	6.15	7.11	6	13	13	8	2	8	3	1	1	0	1.2	6	11	2	4	0	0.6667	6.42	6.0667	11.3333	2	4.3333	0.01	0.01	0	0.12	0.15	0.14	0.01	0.07	0.12	0.24	0.24	0.13	0.02	0.04	0	0.04	0.11	0.06	0.006667	0.136667	0.066667	0.203333	0.02	0.07	yes|down
ZX.01G0056520	5	3	10	5	19	21	13	20.01	19	26	33	52	40	51.03	56	35	49	36	37	6	49.01	15	40	17.3367	1.48	1.77	2.56	0.39	0.26	1.01	1.73	2.4	2.45	0.39	1.46	1.41	1.56	2.05	1.53	1.11	1.19	1.5	1.93667	0.553333	2.19333	1.08667	1.71333	1.26667	yes|up
ZX.01G0056560	1416	1281	1076	876	848	819	1122	1232	979	2389	2610	2815	705	638	636	961	768	829	2604.67	1257.67	659.667	847.667	852.667	1111	93.77	96.38	95.76	76.71	76.32	74.31	20.93	20.64	19.21	47.24	44.9	37.76	29.59	22.15	24.29	66.1	50.31	53.33	95.3033	75.78	20.26	43.3	25.3433	56.58	no|up
ZX.01G0056610	1574.16	1264.18	1342.45	2691.89	2151.73	2088.55	2649.97	2241.57	1872.86	3168.31	2257.2	2017.66	1925.52	2131.81	2659.01	1145.74	1328.64	1369.97	2481.06	1393.6	2238.78	2310.72	1281.45	2254.8	54.72	36.6	30.21	37.42	32.94	40.53	25.05	30.18	35.34	63.77	49.98	42.23	15.49	16.83	17.66	68.62	39.86	44.71	40.51	36.9633	30.19	51.9933	16.66	51.0633	no|up
ZX.01G0056730	2.07	2.21	0	10.12	0	12.67	0	14.7	0	73.34	68.7	71.48	149.16	166.94	171.57	112.94	138.25	171.47	71.1733	1.4267	162.557	7.5967	140.887	4.9	151.58	152.33	138.91	99.91	129.71	102.92	238.66	256.08	270.49	111.43	146.01	131.92	148.15	157.87	184.64	122.92	119.14	143.86	147.607	110.847	255.077	129.787	163.553	128.64	no|up
ZX.01G0056740	17.87	8.84	8.4	0	0	0	0	0	0	243.84	78.6	279.79	0	0	0	0	0	0	200.743	11.7033	0	0	0	0	151.1	45.79	164.17	17.82	19.89	16.73	0.11	0.18	0.05	0	0	0.42	0	0.05	0.05	0	0.37	0.2	120.353	18.1467	0.113333	0.14	0.033333	0.19	yes|up
ZX.01G0056780	2.76	11.15	7.43	27.19	24.27	23.74	21.3	21.2	26.68	27.46	80.34	103.61	49.9	33.48	71.81	24.96	49.15	36.16	70.47	7.1133	51.73	25.0667	36.7567	23.06	0.43	1.17	1.39	0.06	0.26	0.2	0.58	0.42	0.86	0.58	0.51	0.43	0.3	0.56	0.42	0.49	0.34	0.57	0.996667	0.173333	0.62	0.506667	0.426667	0.466667	yes|up
ZX.01G0056820	18	2	15	13	18	5	1	2	3	16	8	9	3	7	1	4	1	1	11	11.6667	3.6667	12	2	2	0.37	0.18	0.18	0.58	0.07	0.61	0.05	0.13	0.02	0.42	0.56	0.14	0.07	0.02	0.02	0.03	0.05	0.1	0.243333	0.42	0.066667	0.373333	0.036667	0.06	no|down
ZX.01G0056870	83.14	41.21	66.4	67.27	32.96	14.86	74.27	27.43	64.26	201.61	154.23	177.76	44.9	63.86	65.19	79.13	54.91	61.45	177.867	63.5833	57.9833	38.3633	65.1633	55.32	8.81	8.22	7.59	11.91	10.23	11.92	3.45	4.57	3.7	8.24	10.81	8.11	4.4	3.45	3.49	8.88	5.47	9.12	8.20667	11.3533	3.90667	9.05333	3.78	7.82333	no|down
ZX.01G0056890	102.44	72.73	46	172.35	183.68	290	522	566.81	728	232.57	330	358.81	992.58	911.53	993.59	1311.8	1423.78	1555.77	307.127	73.7233	965.9	215.343	1430.45	605.603	9.42	12.27	12.66	5.74	4.44	3.2	29.75	29.78	30.28	9.51	9.92	13.46	40.71	41.38	46.09	30.96	23.36	39.92	11.45	4.46	29.9367	10.9633	42.7267	31.4133	yes|up
ZX.01G0056930	2130.13	2323.08	2294.3	2976.38	10759.5	7371.92	1038.53	5053.19	4938.59	1754.66	2074.71	3436.93	426.09	350.07	246.5	579.44	508.12	390.4	2422.1	2249.17	340.887	7035.93	492.653	3676.77	506.97	687.87	806.64	310.78	311.91	382.73	229.87	282.51	316.9	310.81	1047.54	607.55	233.62	209.39	281.23	121.71	387.85	484.24	667.16	335.14	276.427	655.3	241.413	331.267	no|up
ZX.01G0056990	0	0	0	0	0	0	0	0	0	10.17	0	0	60.99	22.24	13.54	30.43	37.95	27.53	3.39	0	32.2567	0	31.97	0	13.33	9.62	11.04	25.35	31.25	23.09	21.95	18.65	18.17	17.88	17.1	18.06	24.96	28.83	26.96	22.22	14.43	20.79	11.33	26.5633	19.59	17.68	26.9167	19.1467	yes|down
ZX.01G0057000	275.46	337.86	187.38	178.02	183.48	330.46	148.48	111.67	137.74	463.15	362	419.3	102.8	253.47	75.99	174.61	0	158.47	414.817	266.9	144.087	230.653	111.027	132.63	19.46	8.87	9.73	8.91	10.6	10.76	3.46	4.11	3.51	8.09	7	8.76	3.71	3.51	4.04	7.76	4.16	7.17	12.6867	10.09	3.69333	7.95	3.75333	6.36333	no|up
ZX.01G0057010	1.98	19.51	5.6	4.76	0	2.28	0	1.58	0	44.67	100.84	76.38	50.42	77.62	36.95	79.95	38.57	44.57	73.9633	9.03	54.9967	2.3467	54.3633	0.5267	9.15	26.31	22.23	2.43	14.19	6.77	13.48	14.45	10.03	2.17	1.79	1.05	12.16	8.03	3.96	1.29	2.42	1.29	19.23	7.79667	12.6533	1.67	8.05	1.66667	no|up
ZX.01G0057030	212.54	259.38	185	219	176.17	172.73	126.02	178	136.95	238	353.28	350.35	451.19	511.89	594.63	476.32	552.55	517.81	313.877	218.973	519.237	189.3	515.56	146.99	5.73	8.82	7.68	7.36	10.04	7.8	10.56	12.42	11.39	7.23	5.96	5.89	9.82	10.88	10.54	5.77	4.43	5.36	7.41	8.4	11.4567	6.36	10.4133	5.18667	no|down
ZX.01G0057070	1	0	5	0	1	1	0	0	3	104	113	67	119	132	98	63	100	125	94.6667	2	116.333	0.6667	96	1	4.95	5.07	2.77	0.07	0	0.42	4.29	5.19	3.59	0	0.06	0.06	2.36	3.5	4.44	0	0	0.2	4.26333	0.163333	4.35667	0.04	3.43333	0.066667	yes|up
ZX.01G0057100	200.66	74.36	101.21	63.87	54.74	58.18	29.44	45.71	52.66	101.95	67.46	52.54	30.97	26.24	22.85	13.46	22.84	23.26	73.9833	125.41	26.6867	58.93	19.8533	42.6033	2.03	1.26	0.9	5.49	2.23	3.52	0.46	0.43	0.35	1.74	1.46	1.35	0.21	0.33	0.34	0.88	0.94	1.45	1.39667	3.74667	0.413333	1.51667	0.293333	1.09	yes|down
ZX.01G0057150	40.2	39.08	71.25	79.55	69.97	54.58	143.27	124.65	108.24	74.22	78.12	53.41	11.09	11.45	22.28	40.56	28.45	22	68.5833	50.1767	14.94	68.0333	30.3367	125.387	73.21	84.43	37.01	66.07	71.58	80.08	9.66	13.74	12.01	145.04	96.98	80.1	16.19	23.69	16.44	164.04	121.9	121.72	64.8833	72.5767	11.8033	107.373	18.7733	135.887	no|down
ZX.01G0057160	314.52	260.03	200.61	0	6	0	0	2.03	0	1024.59	349.99	744.46	8.67	5.46	0	4.36	2.15	2.2	706.347	258.387	4.71	2	2.9033	0.6767	149.61	58.55	111.93	129.09	108.81	105.65	5.6	8.77	6.41	0.66	1.06	1.82	3.04	1.88	2.4	0.29	1.09	2.42	106.697	114.517	6.92667	1.18	2.44	1.26667	no|down
ZX.01G0057210	967.06	801.29	725.95	738	621.56	560.57	780.9	638.34	521.49	1287.86	1242.42	1178.46	459.18	536.5	462.4	501.52	593.26	701.99	1236.25	831.433	486.027	640.043	598.923	646.91	61.13	53.71	45.04	62.52	60.25	63.62	12.08	15.27	13.38	52.7	35.71	31.16	16.15	16.62	20.11	58.39	34.95	35.95	53.2933	62.13	13.5767	39.8567	17.6267	43.0967	no|down
ZX.01G0057240	7	13	9	2	4	6	7	5	3	30	46	81	20	33	31	14	11	17	52.3333	9.6667	28	4	14	5	6.49	9.51	15.16	2.13	4.48	3.61	3.39	6.17	5.15	0.6	1.19	1.57	2.42	1.78	2.75	2.29	1.23	0.93	10.3867	3.40667	4.90333	1.12	2.31667	1.48333	yes|up
ZX.01G0057350	212	298	165	470.07	422	395	915.01	431	275.47	135.82	115	134.75	263.61	277.38	326	166.38	137.06	224.73	128.523	225	288.997	429.023	176.057	540.493	3.64	2.89	3.13	7.83	12.07	7.75	5.33	6.11	6.72	17.28	15.22	12.4	3.49	2.69	4.49	36.76	11.94	10.22	3.22	9.21667	6.05333	14.9667	3.55667	19.64	yes|down
ZX.01G0057390	1	5	4	84.11	52.06	57.38	77.24	50.68	45.89	18.62	11.78	1.63	59.95	70.19	71.9	32.22	53.22	41.87	10.6767	3.3333	67.3467	64.5167	42.4367	57.9367	3.95	2.65	1.48	0.11	0.83	0.66	7.46	8.13	8.34	10.18	6.77	6.28	3.97	6.03	5.08	12.96	4.92	6.07	2.69333	0.533333	7.97667	7.74333	5.02667	7.98333	yes|up
ZX.01G0057420	197.23	186.1	183.83	385.01	327.2	397.09	271.39	205.2	290.13	142.99	140.91	89.48	116.21	105.66	137.41	72.25	69.08	94.59	124.46	189.053	119.76	369.767	78.64	255.573	5.41	4.99	3.08	11.96	12.34	12.52	3.95	3.98	4.71	20.27	17.24	17.53	2.8	2.76	3.32	16.45	8.3	14.52	4.49333	12.2733	4.21333	18.3467	2.96	13.09	yes|down
ZX.01G0057430	1.62	0	8.2	7.62	6.59	28.27	9.98	8.21	5.99	6.87	11.92	4.73	45.91	14.56	33.55	13.63	26.97	27.69	7.84	3.2733	31.34	14.16	22.7633	8.06	1.67	1.72	0.85	0.41	0.72	1.34	2.42	2.33	2.4	0.85	1.4	2.06	2.58	2.13	2.86	1.11	0.87	1.85	1.41333	0.823333	2.38333	1.43667	2.52333	1.27667	no|up
ZX.01G0057440	177.51	103.25	157.63	354.07	385.58	517.34	527.03	420.02	335.12	160.13	281.97	198.99	322.53	353.58	360.52	328.12	355.65	397.64	213.697	146.13	345.543	418.997	360.47	427.39	1.8	3.01	2.21	3.76	1.84	3.57	3.18	3.43	3.37	6.63	8.06	7.95	3.69	3.34	3.91	10.3	6.75	9.26	2.34	3.05667	3.32667	7.54667	3.64667	8.77	no|down
ZX.01G0057450	1624.02	1495.99	1389.44	350.95	461.06	487.92	256.3	351.55	459.27	4395.69	4702.3	7129.71	1314.32	1455.24	1569.37	714.6	736.04	868.77	5409.23	1503.15	1446.31	433.31	773.137	355.707	129.31	131.09	184.18	67.45	62.98	70.01	28.85	32.98	34	12.82	16.74	17.07	16.17	16.02	18.23	11.38	10.66	18.42	148.193	66.8133	31.9433	15.5433	16.8067	13.4867	yes|up
ZX.01G0057610	180	380	130	100	90	142	86	148	92	363	600	416	402	405	440	319	236	297	459.667	230	415.667	110.667	284	108.667	16.94	26.36	16.83	11.6	26.97	10.7	14.21	15.61	15.8	6.42	5.67	7.79	11.69	8.1	10.35	6.03	7.21	5.97	20.0433	16.4233	15.2067	6.62667	10.0467	6.40333	no|up
ZX.01G0057630	170.97	153.87	110.96	120.95	116.71	152.15	121	116.1	110.39	247.12	275.49	279.99	210.77	218.06	173.58	74.92	207.91	177.39	267.533	145.267	200.803	129.937	153.407	115.83	18.87	24.71	28.95	5.19	4.83	4.07	3.87	5.19	5.13	2.73	3.67	3.34	2.93	3.46	4.18	2.95	2.11	2.84	24.1767	4.69667	4.73	3.24667	3.52333	2.63333	yes|up
ZX.01G0057710	2.06	3.04	2	28.6	32.78	34.25	24.5	58.3	48.46	3.32	12.84	13.92	14.13	25.8	15.84	17.87	44.25	35.54	10.0267	2.3667	18.59	31.8767	32.5533	43.7533	0.14	0.51	0.51	0.12	0.2	0.15	0.45	0.9	0.52	1.67	1.88	1.71	0.6	1.38	1.13	1.56	2.58	2.86	0.386667	0.156667	0.623333	1.75333	1.03667	2.33333	no|up
ZX.01G0057770	9.71	6.01	9.73	9	11.81	4.76	5.07	2.44	0.65	0	0	2	0	0	0	0	1.02	0	0.6667	8.4833	0	8.5233	0.34	2.72	0	0	0.02	0.18	0.12	0.23	0	0	0	0.17	0.22	0.08	0	0.01	0	0.1	0.03	0.01	0.006667	0.176667	0	0.156667	0.003333	0.046667	yes|down
ZX.01G0057780	0	0.98	0	0	2	1.89	0	0	1	252.43	578.12	1722.89	406.62	590.62	334.41	431.31	323.12	328.02	851.147	0.3267	443.883	1.2967	360.817	0.3333	9.97	21.49	59	0	0.06	0	12.53	19.26	10.66	0	0.11	0.09	13.78	9.7	10.17	0	0	0.05	30.1533	0.02	14.15	0.066667	11.2167	0.016667	yes|up
ZX.01G0057790	0	0	0	0	0	0	0	0	0	49.94	28.35	35.46	46.38	39.76	34.53	36	16.37	34.81	37.9167	0	40.2233	0	29.06	0	4.93	2.32	2.27	0	0	0	2.61	2.44	1.96	0	0	0	2.09	1.59	1.92	0	0	0	3.17333	0	2.33667	0	1.86667	0	yes|up
ZX.01G0057820	1	2	0	3	2	2.11	0	0	1	82.33	20.61	252.63	56.61	94.35	55.12	32.7	29.96	53.78	118.523	1	68.6933	2.37	38.8133	0.3333	3.36	1.83	10.44	0.06	0.12	0	14.14	10.28	22.64	0.17	0.11	0.1	11.69	18.08	18.76	0	0	0.06	5.21	0.06	15.6867	0.126667	16.1767	0.02	yes|up
ZX.01G0057890	6.23	10.63	13.11	16	10.38	16.97	5.83	1.7	2.25	8.29	8.57	2.48	23.71	25.88	33.92	29.7	31.38	12.01	6.4467	9.99	27.8367	14.45	24.3633	3.26	0.31	0.3	0.08	0.32	0.61	0.87	0.68	0.81	0.99	0.83	0.53	0.75	0.88	0.87	0.34	0.33	0.07	0.12	0.23	0.6	0.826667	0.703333	0.696667	0.173333	no|down
ZX.01G0057930	58.83	18.04	24.5	37.71	14.62	22.21	17.61	13.13	26.06	12.55	8.81	7.02	2.95	0	10.75	4.28	5.17	10.26	9.46	33.79	4.5667	24.8467	6.57	18.9333	17.81	16.5	12.32	47.74	42.7	53.55	6.84	6.53	6.26	19.48	21.02	20.37	4.44	4.57	4.49	11.31	13.55	21.37	15.5433	47.9967	6.54333	20.29	4.5	15.41	yes|down
ZX.01G0058040	82.76	37.66	65	27.34	30.14	34.26	7.83	18.62	22.3	39.64	50.41	50.08	20.35	13.45	34.34	11.79	8.65	19.02	46.71	61.8067	22.7133	30.58	13.1533	16.25	2.28	2.73	2.49	6.58	3.3	6.61	0.89	0.64	1.52	2.16	2.34	2.32	0.53	0.37	0.82	0.68	1.12	1.78	2.5	5.49667	1.01667	2.27333	0.573333	1.19333	yes|down
ZX.01G0058050	180.96	136.26	148.6	40.63	45.05	64.89	33	18.69	34.38	41.69	63.58	64.57	36.85	52.68	39.2	18.74	23.82	23.64	56.6133	155.273	42.91	50.19	22.0667	28.69	1	1.43	1.34	5.97	4.93	6.23	0.67	1.04	0.72	1.34	1.45	1.82	0.35	0.42	0.42	1.19	0.46	1.14	1.25667	5.71	0.81	1.53667	0.396667	0.93	yes|down
ZX.01G0058060	89.69	70.49	81.99	157	210.9	179.25	191.98	300	239.33	43.45	35.68	2.25	0	0	0	10.94	0	0	27.1267	80.7233	0	182.383	3.6467	243.77	1.52	1.49	0.07	4.62	3.94	5.21	0	0	0	7.53	10.19	7.51	0.3	0	0	10.06	10.88	11.59	1.02667	4.59	0	8.41	0.1	10.8433	yes|down
ZX.01G0058100	0	0	0	0	0	0	0	0	0	4	13.01	3	3.05	8	7	1.01	10.02	8.04	6.67	0	6.0167	0	6.3567	0	1.7	4.19	1.18	0	0	0	0.82	2.38	2.9	0	0	0	0.27	2.52	2.01	0	0	0	2.35667	0	2.03333	0	1.6	0	no|up
ZX.01G0058130	15.61	8.26	19.13	13.81	16.1	40.03	11.2	38.17	9.34	134.25	121.89	156.41	185.59	253.89	455.4	207.91	146.11	234.14	137.517	14.3333	298.293	23.3133	196.053	19.57	6.13	6.01	8.68	0.56	0.36	0.95	11.07	16.96	18.7	0.41	0.66	1.15	13.93	12.22	13.95	0.37	1.24	0.4	6.94	0.623333	15.5767	0.74	13.3667	0.67	yes|up
ZX.01G0058140	20.74	16.65	32.9	50.67	53.31	50.67	33.6	54.03	52.27	227.08	282.74	515.1	1024.42	1078.32	1784.3	1383.07	1414.67	1574.44	341.64	23.43	1295.68	51.55	1457.39	46.6333	17.3	20.32	33.99	2.19	1.94	4.46	59.44	68.35	104.51	5.32	5.5	4.56	82.95	79.46	89.53	3.85	4.36	5.56	23.87	2.86333	77.4333	5.12667	83.98	4.59	yes|up
ZX.01G0058150	171	133	155	324	221	251	196.99	258	226	399.96	666.66	764.13	811.87	618	845.62	633.98	663.03	654.33	610.25	153	758.497	265.333	650.447	226.997	34.8	54.79	57.59	20.65	17.79	24.07	53.92	44.87	56.57	38.87	26.1	25.83	43.48	42.58	42.5	25.78	23.89	27.52	49.06	20.8367	51.7867	30.2667	42.8533	25.73	yes|up
ZX.01G0058190	3	2	6	10	6	6	4	1	0	154	77	83	39	54	49	21	29	48	104.667	3.6667	47.3333	7.3333	32.6667	1.6667	3.34	1.57	1.56	0.09	0.07	0.23	0.64	0.96	0.82	0.3	0.18	0.15	0.36	0.46	0.78	0.13	0.02	0	2.15667	0.13	0.806667	0.21	0.533333	0.05	yes|up
ZX.01G0058220	6.46	0	12.98	32.2	15.47	5.43	53.78	30.99	35.76	0	20.29	12.37	16.17	27.33	10.4	18.82	2.52	19.25	10.8867	6.48	17.9667	17.7	13.53	40.1767	18.04	17.29	14.16	25.95	32.68	25.23	22.98	27.6	30.46	56	60.2	55.23	14.52	19.33	23.17	72.71	47.63	61.57	16.4967	27.9533	27.0133	57.1433	19.0067	60.6367	no|down
ZX.01G0058230	9.21	8.88	3.9	0	6.42	2.29	0	10.57	13.21	79.09	92.03	57.84	69.75	61.9	55.64	50.58	45.48	69.97	76.32	7.33	62.43	2.9033	55.3433	7.9267	22.38	21.61	12.81	6.76	7.35	10.15	14.27	12.17	12.85	7.74	9.39	7.78	11.49	9.24	13.46	5.84	6.97	9.82	18.9333	8.08667	13.0967	8.30333	11.3967	7.54333	yes|up
ZX.01G0058290	0	0	0	0	0	0	0	0	0	89.37	11.4	17.88	79.3	103.12	116.29	43.3	64.32	60.67	39.55	0	99.57	0	56.0967	0	53.53	11.33	11.99	13	22.52	12.26	55.99	78.7	73.53	784.14	797.34	840.72	34	29.9	30.05	1759.92	549.07	305.29	25.6167	15.9267	69.4067	807.4	31.3167	871.427	no|up
ZX.01G0058330	164	95	111	51	47	35	16	21	34	142	102	111	30	32	38	14	32	25	118.333	123.333	33.3333	44.3333	23.6667	23.6667	10.03	6.8	6.8	16.05	10.27	13.93	1.61	1.88	2.06	4.96	4.5	2.92	0.78	1.67	1.32	1.7	1.57	3.35	7.87667	13.4167	1.85	4.12667	1.25667	2.20667	no|down
ZX.01G0058380	0	0	0	0	0	0	0	0	0	7.68	10.66	13.61	87.49	62.39	111.93	77.48	77.04	106.55	10.65	0	87.27	0	87.0233	0	2.01	2.68	3.08	4.22	7.85	2.69	18.1	14.28	22.49	0	0	0	16.28	15.13	20.85	0	0	0	2.59	4.92	18.29	0	17.42	0	no|up
ZX.01G0058400	9	26	8	4	10	8	0	0	5	1	4	3	0	1	4	2	0	0	2.6667	14.3333	1.6667	7.3333	0.6667	1.6667	0.12	0.47	0.32	1.54	4.95	1.77	0	0.1	0.38	0.68	1.67	1.17	0.19	0	0	0	0	0.86	0.303333	2.75333	0.16	1.17333	0.063333	0.286667	yes|down
ZX.01G0058460	162.75	92.91	52.26	98.58	70.47	113.2	110.52	101.73	104.74	212.14	98.46	251.67	159.9	109.49	223.72	141.45	174.04	239.14	187.423	102.64	164.37	94.0833	184.877	105.663	57	54.34	56.82	35.49	31.66	24.6	58.08	67.23	71.48	26.81	26.66	29.46	27.82	33.01	44.3	24.99	22.3	27.09	56.0533	30.5833	65.5967	27.6433	35.0433	24.7933	no|up
ZX.01G0058540	200.15	268.67	96.94	130.6	118.13	49.7	46.42	74.15	0.01	358.64	461.11	636.93	288.91	286.88	376.19	172.09	111.57	168.11	485.56	188.587	317.327	99.4767	150.59	40.1933	19.53	31.92	35.98	15.34	19.36	19.51	24.5	35.32	32.9	14.87	10.84	8.3	16.6	16.11	11.68	6.4	8.31	7.69	29.1433	18.07	30.9067	11.3367	14.7967	7.46667	no|up
ZX.01G0058640	66.84	36.38	69.62	580.16	429.07	486.91	538.78	471.84	589.51	108.66	202.93	244.1	304.47	316.95	226.29	451.63	745.71	365.85	185.23	57.6133	282.57	498.713	521.063	533.377	10.26	10.39	12.81	7.65	5.31	9.88	8.78	9.6	7.27	24.05	21.02	18.76	14.15	16.96	12.27	30.01	17.99	28.16	11.1533	7.61333	8.55	21.2767	14.46	25.3867	no|up
ZX.01G0058670	16	15	13	35	15	25	17	8	23	55	56	60	73	52	48	34	21	32	57	14.6667	57.6667	25	29	16	1.62	1.55	1.53	0.65	0.67	0.67	1.62	1.26	1.09	1.41	0.59	0.86	0.78	0.45	0.7	0.75	0.24	0.94	1.56667	0.663333	1.32333	0.953333	0.643333	0.643333	yes|up
ZX.01G0058720	6	2	2	7.51	0	2	0	0	3	32.25	31.08	29.16	34.43	19.02	13.14	34.83	7	1	30.83	3.3333	22.1967	3.17	14.2767	1	2.04	1.87	2.27	0.5	0.18	0.21	1.78	1.48	0.83	0.82	0	0.14	1.66	0.31	0.04	0.26	0	0.25	2.06	0.296667	1.36333	0.32	0.67	0.17	yes|up
ZX.01G0058820	0	11.55	54.28	41.78	0	22.53	0	29.61	0	125.46	396.3	295.21	0	16.92	0	79.61	135.2	0	272.323	21.9433	5.64	21.4367	71.6033	9.87	15.62	25.29	27.87	8.95	7.7	12.97	3.88	3.22	3.47	1.97	3.39	2.81	4.58	3.96	3.61	1.87	2.8	3.37	22.9267	9.87333	3.52333	2.72333	4.05	2.68	yes|up
ZX.01G0058850	50	27.01	24.5	236.31	208.27	242.14	277.16	550.39	222.7	74.55	78.82	101	897.7	723.69	573.73	1082.98	955.83	807.42	84.79	33.8367	731.707	228.907	948.743	350.083	2.54	2.57	2.76	2.18	1.39	1.68	25.27	21.39	17.01	11.39	10.67	10.03	30.08	24.94	21.89	13.98	19.78	10.97	2.62333	1.75	21.2233	10.6967	25.6367	14.91	no|up
ZX.01G0058890	10.21	0.03	6.62	6.49	3.85	0.54	5.63	3.03	7.37	50.8	69.45	46.09	28.06	25.44	37.59	15.02	4.69	20.85	55.4467	5.62	30.3633	3.6267	13.52	5.3433	18.98	22.63	18.48	1.46	0	1.22	4.06	4.35	5.94	0.92	0.54	0.07	2.82	1.74	4.26	0.87	0.33	1.06	20.03	0.893333	4.78333	0.51	2.94	0.753333	yes|up
ZX.01G0058930	0	1.31	1	0	0	1	0	0	0	0	3.26	0	0	0	0	0	0	0	1.0867	0.77	0	0.3333	0	0	48.62	53.41	41.16	20.82	17.33	14.67	6.52	11.16	11.62	7.16	8.25	2.19	7.45	7.18	8.56	4.55	2.28	3.93	47.73	17.6067	9.76667	5.86667	7.73	3.58667	yes|up
ZX.01G0058990	1.36	2.46	0	0	0	0	0	0	1.47	19.92	40.73	38.26	8.47	23.97	5.14	0	10.15	11.46	32.97	1.2733	12.5267	0	7.2033	0.49	5.18	10.15	8.6	0.5	1.03	0	1.74	5.44	1.02	0	0	0	0	1.98	2.22	0	0	0.55	7.97667	0.51	2.73333	0	1.4	0.183333	yes|up
ZX.01G0059000	729.16	483.44	655.99	254.64	221.96	248.73	205.02	201.62	214.01	520.61	409.68	269.43	185.16	142.31	181.13	120.19	96.28	139.85	399.907	622.863	169.533	241.777	118.773	206.883	17.68	14.72	9.19	30.44	19.67	31.93	4.44	4.02	4.39	9.69	8.39	8.66	2.41	2.32	3.84	8.86	5.75	8.92	13.8633	27.3467	4.28333	8.91333	2.85667	7.84333	yes|down
ZX.01G0059030	5	9	4	8	8	11	1	3	6	4	1	0	3	4	0	1	1	0	1.6667	6	2.3333	9	0.6667	3.3333	0.23	0.06	0	0.41	0.81	0.42	0.13	0.19	0	0.65	0.63	0.76	0.05	0.04	0	0.09	0.18	0.49	0.096667	0.546667	0.106667	0.68	0.03	0.253333	no|down
ZX.01G0059130	82.71	56.11	66.62	125.84	124.21	159.54	221.19	202.76	170.11	0	0	0	67.21	0	0	34.49	0	3.93	0	68.48	22.4033	136.53	12.8067	198.02	0	0	0	6.66	4.98	6.86	2.97	0	0	10.08	9.78	10.94	1.58	0	0.17	19.34	12.39	13.79	0	6.16667	0.99	10.2667	0.583333	15.1733	yes|down
ZX.01G0059140	1622.24	1074.16	1348.21	2294.55	2230.56	2223.75	2428.13	2520.36	2201.42	6057.45	6182.59	7242.6	5274.67	5148.23	5486.46	5243.87	5846.95	5425.25	6494.21	1348.2	5303.12	2249.62	5505.36	2383.3	311.91	299.16	326.08	89.25	54.33	95.62	173.86	187.08	197.22	136.21	109.16	122.82	214.24	213.46	208.13	132.62	96.23	124.94	312.383	79.7333	186.053	122.73	211.943	117.93	yes|up
ZX.01G0059150	156	158	104	125	133	184	117	165	123	524	652	660	420	432	465	307	363	358	612	139.333	439	147.333	342.667	135	59.94	70.61	65.37	24.84	27.99	21.4	36.87	41.53	40.88	19.75	20.72	24.99	27.75	30.72	30.57	20.15	20.36	19.79	65.3067	24.7433	39.76	21.82	29.68	20.1	yes|up
ZX.01G0059230	36	60	37	20	13	18	12	29	19	174	273	468	171	128	101	117	75	70	305	44.3333	133.333	17	87.3333	20	18.48	27.44	43.05	5.32	9.85	7.05	13.92	11.4	8.25	2.93	1.88	2.27	9.81	5.89	5.55	1.92	3.31	2.83	29.6567	7.40667	11.19	2.36	7.08333	2.68667	yes|up
ZX.01G0059270	1	0	0	3	10	11	1	0	23	3	6	36	3	5	4	3	1	1	15	0.3333	4	8	1.6667	8	0.14	0.26	1.42	0.06	0	0	0.1	0.19	0.14	0.19	0.61	0.59	0.11	0.03	0.03	0.07	0	1.45	0.606667	0.02	0.143333	0.463333	0.056667	0.506667	yes|up
ZX.01G0059280	3.21	0	0	0	2.16	3.86	0	0	12.32	1	0	0	0	1.11	4.58	0	0	1.02	0.3333	1.07	1.8967	2.0067	0.34	4.1067	31.57	43.74	74.87	62.15	54.57	89.13	22.89	24.85	38.9	11.65	53.74	34.25	31.48	27.81	34.02	3.19	16.98	29.48	50.06	68.6167	28.88	33.2133	31.1033	16.55	no|down
ZX.01G0059300	10.58	0	4.17	9.58	10.64	15.67	12.61	7.42	9.4	13.2	7.93	65.95	59.49	10.29	0	12.62	6.38	22.88	29.0267	4.9167	23.26	11.9633	13.96	9.81	0.98	0.94	1.73	0.78	0.48	0.32	1.17	0.9	1.28	0.2	0.84	0.78	0.92	1.37	1.29	0.36	0.51	0.59	1.21667	0.526667	1.11667	0.606667	1.19333	0.486667	no|up
ZX.01G0059340	92.16	74.52	77.6	80.96	107.14	108.6	52.53	77.17	59.68	107.29	141.04	119.42	61.87	62.35	34.9	76.5	51.46	47.73	122.583	81.4267	53.04	98.9	58.5633	63.1267	5.11	6.33	4.93	6.07	5.4	6.52	2.23	2.45	1.28	5.3	6.9	6.09	2.86	1.8	1.7	3.76	3.84	3.95	5.45667	5.99667	1.98667	6.09667	2.12	3.85	no|down
ZX.01G0059380	28	26	16	2	36	78	4	38	7	46	154	242	18	11	12	21	8	19	147.333	23.3333	13.6667	38.6667	16	16.3333	2.21	6.96	10.06	1.86	1.9	1.35	0.65	0.44	0.44	0.13	2.33	4.4	0.79	0.28	0.68	0.29	1.9	0.47	6.41	1.70333	0.51	2.28667	0.583333	0.886667	yes|up
ZX.01G0059410	1.03	0	0	4	4	5	3.06	3	0	1.6	1.61	0	0	1	0	0	1	0	1.07	0.3433	0.3333	4.3333	0.3333	2.02	0.04	0.04	0	0.04	0	0	0	0.02	0	0.15	0.14	0.16	0	0.02	0	0.12	0.08	0	0.026667	0.013333	0.006667	0.15	0.006667	0.066667	no|up
ZX.01G0059530	321.3	181.3	286.36	260.04	258	283	131	167	259.73	442.35	433.92	525.75	668.98	984.14	1252.84	420.39	431.64	744.66	467.34	262.987	968.653	267.013	532.23	185.91	10.42	9.96	11.66	10.66	6.83	11.86	12.69	20.03	22.32	8.43	7.98	7.62	7.84	8.43	13.04	4.52	3.96	8.69	10.68	9.78333	18.3467	8.01	9.77	5.72333	no|up
ZX.01G0059600	57.95	66.2	44.7	548.67	397.93	530.05	756.13	567.3	333.01	60.64	88.14	36.82	369.93	305.82	384.73	328.19	349.17	348.51	61.8667	56.2833	353.493	492.217	341.957	552.147	2.34	2.92	1.46	3	3.53	2.83	10.02	9.16	10.76	26.71	19.1	21.94	9.05	9.15	9.33	40	20.72	16.52	2.24	3.12	9.98	22.5833	9.17667	25.7467	no|down
ZX.01G0059620	0	67.93	0	0	23.5	16.86	16.07	32.67	0	23.19	50.49	21.26	27.16	36.46	41.92	46.58	0	0	31.6467	22.6433	35.18	13.4533	15.5267	16.2467	29.78	28.38	25.3	36.1	39.2	42.38	4.45	5.81	4.89	12.33	10.18	11.19	5.5	5.74	6.73	14.41	11.74	12.36	27.82	39.2267	5.05	11.2333	5.99	12.8367	no|down
ZX.01G0059730	202	306	149	286	354	358	564	284	228	585	439	355	1117	1112	1348	305	292	442	459.667	219	1192.33	332.667	346.333	358.667	39.96	28.28	21.01	19.1	31.97	18.06	58.03	63.08	70.8	26.9	32.74	28.84	16.39	14.7	22.54	57.89	20.46	21.72	29.75	23.0433	63.97	29.4933	17.8767	33.3567	no|up
ZX.01G0059850	132	158	45	7	50	51	38	31	30	26	14	15	20	62	59	3	11	25	18.3333	111.667	47	36	13	33	1.96	1	0.98	13.79	18.25	6.03	1.15	3.89	3.42	0.73	5.11	4.54	0.18	0.61	1.41	4.31	2.47	3.16	1.31333	12.69	2.82	3.46	0.733333	3.31333	yes|down
ZX.01G0059890	53.99	28.35	36.63	70.44	102.95	88.92	108.32	115.89	61.07	191.56	205.07	244.72	199.45	180.04	248.61	332.1	309.41	376.4	213.783	39.6567	209.367	87.4367	339.303	95.0933	34.61	35.28	38.25	13.68	8.08	12.15	28.01	27.82	34.49	17.67	25.55	19.26	47.74	41.61	50.77	29.55	23.34	15.7	36.0467	11.3033	30.1067	20.8267	46.7067	22.8633	yes|up
ZX.01G0059900	216.62	239.65	307.48	228.94	272.53	235.21	344.21	537.95	574.11	755.8	994.38	989.92	857.4	959.37	867.07	1198.07	1401.56	1550.37	913.367	254.583	894.613	245.56	1383.33	485.423	61.95	58.04	70.56	24.07	19.04	33.26	46.51	54.06	55.09	26.75	24.76	29.12	79.78	79.8	94.56	47.29	30.99	47.88	63.5167	25.4567	51.8867	26.8767	84.7133	42.0533	yes|up
ZX.01G0059920	144.84	102.38	139.32	134.46	170.5	148.72	53.67	285.12	262.46	335.03	534.9	1171.39	672.91	544.5	673.99	1094.02	960.4	907.83	680.44	128.847	630.467	151.227	987.417	200.417	12.63	18.43	28.91	5.83	7.31	8.11	32.71	34.79	35.54	13.69	16.41	16.76	47.87	40.49	38.89	11.9	18.28	19.17	19.99	7.08333	34.3467	15.62	42.4167	16.45	yes|up
ZX.01G0059930	0	2.91	2.79	3.27	1.34	12.98	2.97	1.35	4.71	8.32	7.91	23.44	21.34	18.4	20.48	22.34	24.9	33.26	13.2233	1.9	20.0733	5.8633	26.8333	3.01	0.58	0.52	1.41	0	0.31	0.34	1.12	1.06	1.09	0.31	0.13	1.06	1.22	1.27	1.72	0.31	0.1	0.46	0.836667	0.216667	1.09	0.5	1.40333	0.29	no|up
ZX.01G0059990	0	0	0	0	0	3.61	0	0	3.24	5720.2	5603.58	7002.21	523.47	692.23	670.74	333.82	350.32	392.57	6108.66	0	628.813	1.2033	358.903	1.08	516.53	456.76	550.77	584.19	493.47	602.43	50.93	47.43	52.82	25.89	26.94	25.79	25.88	29.69	30.56	32.69	21.76	20.24	508.02	560.03	50.3933	26.2067	28.71	24.8967	no|down
ZX.01G0060050	21	14.39	14	17.2	12.11	27	11.71	37	18	36	25	67	148	99	97	47.26	51	70	42.6667	16.4633	114.667	18.77	56.0867	22.2367	2.98	1.96	4.81	2.41	9.3	2.07	9.35	6.84	6.18	4.88	12.18	2.64	4.7	3.12	4.33	2.56	3.26	2.08	3.25	4.59333	7.45667	6.56667	4.05	2.63333	no|up
ZX.01G0060060	2	3	0	4	8	3	3	7	6	7	6	1	18	10	11	24	14	56	4.6667	1.6667	13	5	31.3333	5.3333	18.56	15.45	2.33	7.86	14.75	0	43.05	28.48	20.4	15.45	31.55	10.63	55.72	29.44	108.73	12.04	27.25	22.46	12.1133	7.53667	30.6433	19.21	64.63	20.5833	no|up
ZX.01G0060100	2.18	0	2.56	6.66	6.32	0	2.08	1.84	6.21	55.85	17.49	19.5	0	0	3.16	0	0	9.44	30.9467	1.58	1.0533	4.3267	3.1467	3.3767	8.16	10.07	8.93	4.85	2.59	4.07	1.54	2.65	1.24	0.53	1.35	0.84	1.6	0.81	1.55	0.66	0.52	0.71	9.05333	3.83667	1.81	0.906667	1.32	0.63	yes|up
ZX.01G0060120	728	382	415	62	131	108	38	75	53	543	298	403	186	138	118	65	56	97	414.667	508.333	147.333	100.333	72.6667	55.3333	24.74	12.78	15.91	45.81	26.46	33.33	6.42	5.19	4.14	3.88	8.06	5.79	2.33	1.88	3.3	2.6	3.57	3.36	17.81	35.2	5.25	5.91	2.50333	3.17667	yes|down
ZX.01G0060180	5	8	1	4	0	0	0	1	0	79	14	96	1	1	0	0	1	0	63	4.6667	0.6667	1.3333	0.3333	0.3333	6.55	1.1	6.9	0.58	1.02	0.15	0.06	0.07	0	0.46	0	0	0	0.06	0	0	0.09	0	4.85	0.583333	0.043333	0.153333	0.02	0.03	yes|up
ZX.01G0060420	29	9.67	20.36	251.86	97.63	99.65	182.11	122.05	130.48	161.84	212.38	318.36	568.62	307.76	300.5	526.21	386.96	321.79	230.86	19.6767	392.293	149.713	411.653	144.88	4.98	6.61	7.93	2.34	0.92	2.68	14.22	9.87	9.75	11.96	9.03	7.05	13.1	9.57	8.54	10.55	6.68	6.86	6.50667	1.98	11.28	9.34667	10.4033	8.03	yes|up
ZX.01G0060440	1.07	0	0	0	0.94	0	0	0	0	16.78	21.29	13.49	4	23.26	10.77	1.07	3	3.76	17.1867	0.3567	12.6767	0.3133	2.61	0	6.15	7.54	4.28	0.56	0	0	1.18	7.63	3.02	0	0.48	0	0.32	0.83	1.03	0	0	0	5.99	0.186667	3.94333	0.16	0.726667	0	yes|up
ZX.01G0060550	70.74	84.84	91.69	287.42	436.24	449.07	280.31	364.91	239.77	133.54	260.13	322.03	1066.86	1072.13	1164.63	872.62	810.19	786.14	238.567	82.4233	1101.21	390.91	822.983	294.997	6.97	8.25	12.39	2.39	3.23	4.05	24.69	26.83	27.08	13.87	17.34	17	22.65	19.48	18.32	17.11	12.8	10.49	9.20333	3.22333	26.2	16.07	20.15	13.4667	yes|up
ZX.01G0060690	1686	2549	1658	11917	8614	9913	13583	12953	11062	1340	567	650	4131	4398	6115	5178	6701	6958	852.333	1964.33	4881.33	10148	6279	12532.7	126.52	50.6	53.15	221.09	370.68	279.97	298.16	347.19	443.83	1552.25	1104.85	1108.2	385.64	467.28	490.44	1929.41	1306.45	1463.61	76.7567	290.58	363.06	1255.1	447.787	1566.49	yes|down
ZX.01G0060720	0	0	4.73	5.3	0	0	181.42	36.31	8.65	23.54	0	0	0	0	0	0	0	0	7.8467	1.5767	0	1.7667	0	75.46	1.9	0	0	0	0	0.68	0	0	0	0.59	0	0	0	0	0	21.98	3.11	0.97	0.633333	0.226667	0	0.196667	0	8.68667	no|up
ZX.01G0060740	677.93	621.6	527	518.86	735.27	719.91	528	837.07	807	1915.76	2047	1923.18	2885.76	2581.24	3388.13	1693.2	1839.83	2364.78	1961.98	608.843	2951.71	658.013	1965.94	724.023	145.6	146.46	126.71	71.24	73.29	71.07	167.18	163.83	198.08	55.03	76.34	64.62	101.33	103.3	134.26	60.18	67.61	85.46	139.59	71.8667	176.363	65.33	112.963	71.0833	no|up
ZX.01G0060760	589.87	640.72	434.19	681.96	673.92	689.78	774.61	1092.92	765.53	752.93	816.26	839.48	1002.99	945.45	915.55	1063.79	1552.71	1257.43	802.89	554.927	954.663	681.887	1291.31	877.687	365.99	389.87	391.84	350.29	319.36	352.19	271.07	322.14	328.26	525.79	417.91	488.22	248.18	317.11	316.2	1102.07	410.4	480.88	382.567	340.613	307.157	477.307	293.83	664.45	no|up
ZX.01G0060840	10	4	2	1	7	4	3	6	9	37	25	58	13	14	35	21	12	26	40	5.3333	20.6667	4	19.6667	6	1.75	1.11	2.37	0.65	0.29	0.17	0.46	0.55	1.27	0.06	0.45	0.22	0.78	0.42	0.92	0.21	0.3	0.59	1.74333	0.37	0.76	0.243333	0.706667	0.366667	yes|up
ZX.01G0060870	19.83	14.76	22.03	3.99	0	24.05	14.72	12.23	5.1	14.94	0	4.26	9.28	9.63	18.43	0	3.68	0	6.4	18.8733	12.4467	9.3467	1.2267	10.6833	1.43	0	0.35	2.63	2.17	3.76	0.68	0.77	1.35	0.52	0	2.72	0	0.26	0	2.11	1.25	0.68	0.593333	2.85333	0.933333	1.08	0.086667	1.34667	no|down
ZX.01G0060920	8.14	11.96	10.59	11.42	6.72	8.95	7.62	8	8.36	67.35	61.52	75.41	71.5	47.07	41.03	34.02	58.13	39.26	68.0933	10.23	53.2	9.03	43.8033	7.9933	21.9	20.5	22.93	7.58	6.1	8.63	16.47	15.28	15.74	10.16	7.88	7.4	12.9	14.16	14.67	11.14	4.92	7.57	21.7767	7.43667	15.83	8.48	13.91	7.87667	yes|up
ZX.01G0060930	0	0	0	0	0	0	0	0	0	2	5.9	22	61.06	56.9	70.79	88.9	72.92	53.64	9.9667	0	62.9167	0	71.82	0	0.08	1.6	0.72	0.05	0.18	0.14	6.28	2.88	3.65	0	0.64	0.19	5.08	3.25	2.89	0	1.08	0.39	0.8	0.123333	4.27	0.276667	3.74	0.49	no|up
ZX.01G0060970	1873	1073	1123	12	21	16	29	15	22	7092	3131	3761	159	186	193	40	58	95	4661.33	1356.33	179.333	16.3333	64.3333	22	194.41	80.66	89.37	70.76	44.5	53.98	3.29	4.19	4.07	0.45	0.78	0.51	0.86	1.17	1.94	1.19	0.43	0.84	121.48	56.4133	3.85	0.58	1.32333	0.82	no|up
ZX.01G0060980	36	48	12	22	12	22	12	19	25	109	88	91	62	58	73	39	59	57	96	32	64.3333	18.6667	51.6667	18.6667	16.47	12.63	11.9	7.6	11.34	3.3	7.24	7.44	8.47	4.61	2.48	3.97	4.67	6.62	6.43	2.73	3.15	5.35	13.6667	7.41333	7.71667	3.68667	5.90667	3.74333	no|up
ZX.01G0061020	12	21	4	8	18	29	3	15	11	78	60	116	46	40	34	20	22	51	84.6667	12.3333	40	18.3333	31	9.6667	9.05	6.59	11.65	1.94	3.77	0.84	4.1	3.9	3.03	1.28	2.84	4	1.83	1.89	4.42	0.52	1.88	1.8	9.09667	2.18333	3.67667	2.70667	2.71333	1.4	yes|up
ZX.01G0061040	70	31	44	4	5	6	9	13	6	203	252	243	59	53	65	59	52	38	232.667	48.3333	59	5	49.6667	9.3333	10.08	11.78	10.45	4.8	2.34	3.86	2.22	2.17	2.48	0.27	0.34	0.35	2.3	1.9	1.41	0.67	0.67	0.41	10.77	3.66667	2.29	0.32	1.87	0.583333	yes|up
ZX.01G0061100	73.84	112.29	95.15	5.81	0	16.17	0	12.31	0	0	0	25.8	1	0	0	5	0	3	8.6	93.76	0.3333	7.3267	2.6667	4.1033	5.51	0.39	2.78	11.97	9.43	10.98	0.02	0.11	0.06	2.76	1.67	2.04	0.09	0	0.05	0.97	0.99	1.94	2.89333	10.7933	0.063333	2.15667	0.046667	1.3	yes|down
ZX.01G0061130	454.91	590.84	483.56	49	226	264	45	192.99	167	1339.71	2236.83	2716.05	350.47	249.93	278.41	276.58	273.63	325	2097.53	509.77	292.937	179.667	291.737	134.997	53.52	80.19	89.36	23.27	33.96	31.61	10.2	7.71	8.04	2.44	11.05	11.24	8.27	7.42	8.8	2.45	7.41	8.4	74.3567	29.6133	8.65	8.24333	8.16333	6.08667	yes|up
ZX.01G0061180	38.2	22.91	33	41.71	29.56	30.33	80.12	50.24	42.5	108.48	103.16	116.99	121.5	76.33	68.96	54.19	135.79	115.53	109.543	31.37	88.93	33.8667	101.837	57.62	7.88	10.92	10.74	4.37	2.78	3.4	9.68	7.93	8.18	3.77	3.16	4.17	7.69	11.43	8.38	10.69	5.17	4.71	9.84667	3.51667	8.59667	3.7	9.16667	6.85667	yes|up
ZX.01G0061220	65.28	65.76	28.96	84.65	71.01	81.64	66.64	64.8	78.55	134.28	91.88	79.25	418.79	379.27	537.91	227.04	189.44	388.5	101.803	53.3333	445.323	79.1	268.327	69.9967	18.05	16.59	12.25	9.59	10.56	7.84	35.45	35.87	45.53	12.54	15.6	13.06	21.73	17.79	31.88	9.37	9.24	15.76	15.63	9.33	38.95	13.7333	23.8	11.4567	no|up
ZX.01G0061230	2.53	11	3	5	4	4	1	7	0	43.5	60.05	46.62	24.24	17.67	21.71	23.98	21.45	24	50.0567	5.51	21.2067	4.3333	23.1433	2.6667	3.49	4.5	3.68	0.69	1.26	0.4	1.57	1.42	1.82	0.52	0.41	0.35	1.66	1.29	1.34	0.11	0.56	0	3.89	0.783333	1.60333	0.426667	1.43	0.223333	yes|up
ZX.01G0061280	53.29	35.97	68.78	0	0	10.21	0	6.02	1.94	67.02	34.21	54.27	17.48	21.03	13.73	17.84	15.73	27.23	51.8333	52.68	17.4133	3.4033	20.2667	2.6533	83.29	114.08	98.7	80.22	101.9	88.95	48.59	43.16	43.29	5.68	8.93	9.76	49.74	60.06	56.84	4.35	6.11	7.23	98.69	90.3567	45.0133	8.12333	55.5467	5.89667	no|down
ZX.01G0061320	991	321.55	527	68.34	98.78	149.67	91.02	118.29	139.37	50.97	53.83	31.16	48.5	52.03	54.08	43.99	42.07	44.81	45.32	613.183	51.5367	105.597	43.6233	116.227	8.18	6.27	7.54	17.89	9.52	12.07	11.77	11.13	13.09	16.42	21.32	17.08	12.64	11.11	15.58	20.64	21.53	26.76	7.33	13.16	11.9967	18.2733	13.11	22.9767	yes|down
ZX.01G0061330	31.89	93.95	12.48	38.04	110.65	115.99	38.75	87.18	47.21	17.19	76.3	109.11	88.61	141.38	97.25	46.5	61.8	99.71	67.5333	46.1067	109.08	88.2267	69.3367	57.7133	6.44	6.01	5.73	11.56	11.56	9.62	8.31	9.79	9.4	22.35	19.1	18.02	8.04	9.17	8.62	21.03	15.87	19.19	6.06	10.9133	9.16667	19.8233	8.61	18.6967	no|down
ZX.01G0061430	5	0	5	3	100.59	158.83	5.56	92	35.11	11.48	40	72.95	33.13	39.43	18	30.2	11	29	41.4767	3.3333	30.1867	87.4733	23.4	44.2233	0.81	2.19	3.84	0.4	0	0.51	1.59	2.47	0.81	0.24	8.82	11.11	1.51	0.47	1.26	0.95	5.62	3.34	2.28	0.303333	1.62333	6.72333	1.08	3.30333	yes|up
ZX.01G0061510	55	24	16	14	14	16	23	27	11	87	105	93	72	45	112	89	84	88	95	31.6667	76.3333	14.6667	87	20.3333	3.38	3.83	3.13	2.95	1.41	1.09	2.11	1.44	3.34	0.75	0.73	0.73	2.71	2.4	2.55	1.34	1.09	0.59	3.44667	1.81667	2.29667	0.736667	2.55333	1.00667	no|up
ZX.01G0061580	30	25	16	10	9	21	15	18	22	108	93	87	81	63	72	60	52	55	96	23.6667	72	13.3333	55.6667	18.3333	7.36	5.98	5.14	2.83	2.61	1.94	4.2	3.57	3.77	0.94	0.83	1.69	3.22	2.61	2.8	1.54	1.29	2.09	6.16	2.46	3.84667	1.15333	2.87667	1.64	yes|up
ZX.01G0061750	117.3	66.37	99.73	81.82	56.32	65.59	72.98	52.85	48.44	237.7	189.33	298.59	43.63	46.5	52.65	35.57	58.3	31.87	241.873	94.4667	47.5933	67.91	41.9133	58.09	53.01	40.35	57.6	36.86	23.6	41.33	7.63	8.97	9.01	25.42	17.35	17.65	6.34	9.72	5.31	24.63	13.41	15.49	50.32	33.93	8.53667	20.14	7.12333	17.8433	no|up
ZX.01G0061790	0	0	0	0	0	0	0	0	0	29.44	35.63	23.04	93.81	122.74	112.55	52.61	80.56	108.98	29.37	0	109.7	0	80.7167	0	2.85	3.25	2.36	0	0	0	5.64	8.18	5.95	0	0	0	4.58	5.88	7.1	0	0	0	2.82	0	6.59	0	5.85333	0	yes|up
ZX.01G0061820	20.5	13.48	34.85	28.92	17.51	33.39	17.19	47.82	46.97	24.52	70.36	17.94	161.12	128.84	174.93	115.8	159.76	121.44	37.6067	22.9433	154.963	26.6067	132.333	37.3267	8.41	8.28	5.68	14.26	12.69	12.81	14.6	13.67	17.08	25.81	23.36	23.1	14.19	11.14	13.28	39.87	25.88	30.7	7.45667	13.2533	15.1167	24.09	12.87	32.15	no|down
ZX.01G0061910	33.59	24.98	35.12	14.08	32	22.44	7.77	32.25	24.76	61.29	176.81	211.68	60.11	90.41	42.59	60.07	29.99	15.02	149.927	31.23	64.37	22.84	35.0267	21.5933	3.5	8.05	8.44	2.63	2.47	3.03	3.79	1.95	1.42	0.51	1.13	1.58	1.76	0.58	0.29	0.53	2.16	0.9	6.66333	2.71	2.38667	1.07333	0.876667	1.19667	yes|up
ZX.01G0061980	3461.77	2816.84	2680.06	3216.42	2507.04	2585.47	4104.9	4741.2	3277.77	3603.43	2927.23	2742.46	1815.88	2019.24	2128.03	1847	2449.76	2052.35	3091.04	2986.22	1987.72	2769.64	2116.37	4041.29	274.57	231.19	218.16	344.96	278.38	313.83	105.91	117.92	124.14	280.1	208.23	189.37	116.26	127.84	125.65	387.38	289.93	281.68	241.307	312.39	115.99	225.9	123.25	319.663	no|down
ZX.01G0062000	2698	1885	2081	9	28	27	12	22	20	4028	2394	3868	15	6.9	2	4	3	3	3430	2221.33	7.9667	21.3333	3.3333	18	241.58	135.31	201	223.85	172.53	220.94	0.68	0.42	0.09	0.74	2.27	1.91	0.19	0.13	0.13	1.08	1.39	1.67	192.63	205.773	0.396667	1.64	0.15	1.38	no|down
ZX.01G0062140	36.93	29.43	17.21	156.97	144.75	97.89	205.45	112.29	160.93	64.79	31.33	36.7	100.16	117.08	101.77	39.97	88.23	86.12	44.2733	27.8567	106.337	133.203	71.44	159.557	9.21	4.23	4.52	7.34	6.53	4.44	10.99	14.1	11.12	30.91	28.14	16.6	4.5	9.31	9.14	44.05	17.46	32.35	5.98667	6.10333	12.07	25.2167	7.65	31.2867	no|down
ZX.01G0062180	5.63	0	0	0	13.61	0	38.21	16.33	0	36.3	0	50.09	0	0	10	15	13	1.06	28.7967	1.8767	3.3333	4.5367	9.6867	18.18	1.57	2.16	9.19	6.32	5.83	18.57	1	0.53	0.33	7.52	4.73	4.58	0.51	0.41	0.23	7.79	4.83	2.9	4.30667	10.24	0.62	5.61	0.383333	5.17333	no|down
ZX.01G0062270	44.1	22	8.27	1	13	18	5	0	17	110	115	72.37	75	80.33	96.19	46.87	75	118.63	99.1233	24.79	83.84	10.6667	80.1667	7.3333	8.36	8.19	4.54	4.86	2.24	4.87	3.79	6.2	5.11	0.09	1.17	1.41	2.77	3.67	7.85	0.5	0.75	1.58	7.03	3.99	5.03333	0.89	4.76333	0.943333	no|up
ZX.01G0062300	48.49	0	33.97	881.46	0	54.76	227.14	672.08	42.94	0	0	0	0	0	0	0	33.6	0	0	27.4867	0	312.073	11.2	314.053	24.66	30.67	22	21.87	14.82	29.88	8.74	9.87	10.02	55.56	43.91	42.87	12.97	19.94	11	77.12	33.58	38.83	25.7767	22.19	9.54333	47.4467	14.6367	49.8433	no|up
ZX.01G0062320	7	1	3	49	40	42	103.32	103.8	77.27	58	60	131.25	247.44	280	200.58	425.48	438.76	372.34	83.0833	3.6667	242.673	43.6667	412.193	94.7967	2.79	2.72	6.3	0.47	0.07	0.25	9.69	11.14	8.04	3.24	2.6	2.38	16.26	15.93	13.94	7.63	5.57	6.22	3.93667	0.263333	9.62333	2.74	15.3767	6.47333	yes|up
ZX.01G0062380	63	34	48	51	38	41	27	29	44	206	175	208	128	152	149	93	72	96	196.333	48.3333	143	43.3333	87	33.3333	5.49	4.38	4.81	2.31	1.37	2.24	2.57	3.33	3.06	1.87	1.36	1.28	1.94	1.41	1.91	1.08	0.8	1.62	4.89333	1.97333	2.98667	1.50333	1.75333	1.16667	yes|up
ZX.01G0062410	1	2	1	0	0	0	0	0	1	5.99	5.36	3	8.29	12.53	10.49	6.95	4.17	17.78	4.7833	1.3333	10.4367	0	9.6333	0.3333	2.77	2.46	1.31	0.66	1.65	1.01	3.22	5.38	3.69	0.09	0.09	0	2.77	1.51	6.19	0	0	0.68	2.18	1.10667	4.09667	0.06	3.49	0.226667	no|up
ZX.01G0062500	42.43	53.16	31.95	2	8.48	10.71	0.6	4.73	8.93	59.88	29.9	29.2	11.51	12.47	4.66	5.5	7.74	1.24	39.66	42.5133	9.5467	7.0633	4.8267	4.7533	32.53	22.82	17.62	43.2	49.99	42	5.49	4.59	2.73	3.12	6.25	6.95	1.96	3.36	0.88	2.31	4.27	5.58	24.3233	45.0633	4.27	5.44	2.06667	4.05333	yes|down
ZX.01G0062540	4518.61	2805.07	3033.58	2307.31	1993.7	2233.34	3724.48	2891.28	1932.38	4752.97	3409.03	4077.97	2244.29	2173.77	2164.23	2294.11	2524.73	2744.38	4079.99	3452.42	2194.1	2178.12	2521.07	2849.38	502.41	329.42	333.18	792.31	651.95	745.39	172.88	187.23	169.5	479.32	380.96	415.03	171.68	184.88	205.31	905.26	422.31	425.21	388.337	729.883	176.537	425.103	187.29	584.26	no|down
ZX.01G0062560	9	4	7	1	1	4	27	5	4	11	0	2	4	7	14	0	1	2	4.3333	6.6667	8.3333	2	1	12	1.06	0	0.17	1.2	0.59	1.21	0.29	0.56	1.04	0.13	0.13	0.46	0	0.07	0.14	3.91	0.52	0.54	0.41	1	0.63	0.24	0.07	1.65667	no|down
ZX.01G0062570	3.36	3.45	3.4	0	0	0	0	0	0	0	3.79	0	3.36	7.67	10.53	0	0	13.81	1.2633	3.4033	7.1867	0	4.6033	0	7.85	7.67	6	0.63	0.42	1.21	4	4.13	5.81	0.34	0.14	0.11	5.22	4.3	6.07	0.43	0	0.14	7.17333	0.753333	4.64667	0.196667	5.19667	0.19	yes|up
ZX.01G0062580	0	0	0	0	0	0	0	0	0	5.94	12	18	7	8.35	6.26	1.25	2.36	9.02	11.98	0	7.2033	0	4.21	0	1.5	0.81	1.12	0	0	0	0.38	1.29	0.64	0	0	0	0.82	0.78	0.87	0	0	0	1.14333	0	0.77	0	0.823333	0	yes|up
ZX.01G0062590	2208.92	1327.31	1645.25	4277.93	3331.38	3835.02	6855.3	4920.39	3995.18	2425.29	1786.85	1754.16	3583.57	3130.99	3404.87	4999.53	4125.26	4748.74	1988.77	1727.16	3373.14	3814.78	4624.51	5256.96	203.05	125.92	108.91	230.02	157.33	214.15	187.65	207.92	215.37	516.69	390.92	354.14	207.58	230.17	238.26	584.89	343.09	364.87	145.96	200.5	203.647	420.583	225.337	430.95	no|down
ZX.01G0062610	519	361	252	1232.04	381.94	386.18	2070.92	698	360	596.13	548	765.85	138.64	178	170	142	62	62	636.66	377.333	162.213	666.72	88.6667	1042.97	22.3	19.21	24.82	26.68	20.41	16.51	3.96	5.47	4.87	63.19	19.32	17	4.15	1.7	1.72	115.96	27.04	18.61	22.11	21.2	4.76667	33.17	2.52333	53.87	no|down
ZX.01G0062630	3	8.54	9	11.01	9	5.44	9.71	14.18	0	4.56	10.34	10.78	41.09	24.2	17.36	18.62	23.29	9.82	8.56	6.8467	27.55	8.4833	17.2433	7.9633	0.89	3.11	3.65	0.44	1.8	1.85	5.68	5.04	4.78	2.34	1.3	1.23	3.95	4.45	4.02	2.15	2.48	1.48	2.55	1.36333	5.16667	1.62333	4.14	2.03667	no|up
ZX.01G0062640	18.41	22	12.75	15	23	31.85	2	9	17	36.95	41	41.81	16	18	7	18	3	4	39.92	17.72	13.6667	23.2833	8.3333	9.3333	2.39	2.42	2.35	2.16	2.11	1.71	0.76	0.94	0.34	1.29	1.95	2.45	0.89	0.14	0.19	0.19	0.59	1.48	2.38667	1.99333	0.68	1.89667	0.406667	0.753333	no|up
ZX.01G0062670	22	46	23	19	20	33	20	63	35	72	145	184	191	157	148	180	152	163	133.667	30.3333	165.333	24	165	39.3333	14.18	27.23	31.35	6.09	14.34	8.35	29.33	26.56	22.38	5.2	5.42	7.81	28.25	22.31	23.97	5.95	13.94	9.84	24.2533	9.59333	26.09	6.14333	24.8433	9.91	yes|up
ZX.01G0062770	3.35	3.61	5.44	4.1	8.17	28.65	5.86	7.22	0.99	82.96	73.56	77.55	156.54	145.12	165.96	74.71	105.36	111.71	78.0233	4.1333	155.873	13.64	97.26	4.69	5.82	4.87	4.72	0.33	0.39	0.68	8.36	8.47	8.96	0.4	0.78	2.37	4.13	5.45	5.85	0.62	0.54	0.1	5.13667	0.466667	8.59667	1.18333	5.14333	0.42	yes|up
ZX.01G0062790	34.78	23.4	24.57	27.49	52.64	34.66	81.7	39.91	30.43	137.29	94.4	112.36	145.9	109.9	142.17	100.49	93.65	117.26	114.683	27.5833	132.657	38.2633	103.8	50.68	6.62	4.29	4.69	2.32	1.72	2.09	5.33	4.52	5.27	2.2	3.43	1.97	3.8	3.42	4.22	5.91	2.01	2.04	5.2	2.04333	5.04	2.53333	3.81333	3.32	yes|up
[truncated: 5,384 more rows]
[truncated: 3 more columns]
