# Supplementary material for: Construction of a High-Density Genetic Linkage Map and QTL Mapping for Stem Rot Resistance in Passion Fruit (Passiflora edulis Sims)
Source: Genes (Basel). 2025 Jan 17;16(1):96. doi: 10.3390/genes16010096 (PMC11765416; doi:10.3390/genes16010096)
Supplement: Supplementary file 1 [file genes-16-00096-s001.zip › Supplementary Table 7.xlsx]

## Sheet: Sheet1
Supplementary Table 7 Primers used in this study.
Gene	Forward sequence（5'to3'）	Reverse sequence（5'to3'）	Product size (bp)
EF	GGCTGAGCGTGAACGTGGTA	CGGCACAATCAGCCTGGGAA	146
EF-1α-2	GGCCCAACTGGTCTGACTAC	TTGCGGGATCATCCTTGGAG	163
ZX.05G0020700	AACTAATGGTGGTTGTCG	TGATCCTGGTTGATTTCTA	121
ZX.05G0020740	TCTGTGGTGACTGGAATGGAAG	TACTGATGGGCAATGTCATAGGAA	101
ZX.05G0020760	GATTACCACGCACGCAGAGA	AATCGCACTACTTCGTCCACAT	142
ZX.05G0020810	CTCCATCTCCACCACCTCCT	TTGATCCGAGCGACCACTTC	113
ZX.05G0020830	TCACAAGAACCAAGAGCCACAT	GCCACTACCACCACCATCAC	118
ZX.05G0020920	CATTCCTGACCTGTGCTCTGT	TCCTTGTGACTCCGCATCATAA	173
